# Supplementary material for: Recurrent innovation of protein-protein interactions in the Drosophila piRNA pathway
Source: EMBO J. 2025 Apr 24;45(6):1909–32. doi: 10.1038/s44318-025-00439-8 (PMC12992792; doi:10.1038/s44318-025-00439-8)
Supplement: Supplementary file 1 — Table EV1 [file 44318_2025_439_MOESM1_ESM.xlsx]

## Sheet: Protein_ID_and_seq
Protein short name	Species	D. melanogaster ortholog	NCBI_ID	Uniprot/UniParc ID	Amino acid range	Amino acid sequence	Length (# aa)	Notes	Coding_DNA_sequence	Length (# codons)	mRNA_NCBI_ID
DmBoot	D. melanogaster	Bootlegger	NP_788289.1	A1Z7N6	Full length	MTDFNASGVILSLDEYFEQCVVPKPRIPPRYSSNAAPKGDNRQLGHLQTYKDQDQGGDTDVEVEDFQGSVLANGQSILTEFDSNVSQINFEINDFDKVYCETESQSSEASQGSATWRMNGNNVNRPSAAAQLGLSDQARGHVKSRLDLREGSRFRNNFNKRRNRQYNHHERNEFHRHQHQPQIAKKEVLRYAYNAFSSQEIHSNQQTDLDIDVNKHFQYTHQAPTDPRSSRNYMGPDHYDWTGSTSIGSLIDSVSHIPDNRVKNHLPCETITRYTDNSMNVFAGEAQDINKPQTDLKPAAVDSESMKISKMAHNVMLLLKSVAQQNNQGDSCDIFKNIDWINGPMEESRSVALPEREGGRDQLQRFN	367		ATGACGGATTTCAATGCATCCGGAGTCATTCTGTCTTTGGATGAGTACTTCGAGCAATGCGTAGTACCAAAACCCAGAATACCACCACGATACTCGAGTAATGCAGCCCCCAAGGGCGATAATCGCCAGCTGGGGCACTTGCAAACCTACAAGGACCAGGATCAGGGTGGCGATACCGATGTTGAAGTTGAAGATTTCCAGGGTTCCGTGCTAGCAAATGGCCAATCAATTCTAACCGAGTTCGATTCCAATGTTTCGCAAATCAACTTTGAGATTAATGACTTTGATAAGGTGTACTGCGAGACGGAGTCTCAAAGCTCGGAGGCCTCACAAGGCTCAGCCACGTGGCGCATGAATGGTAACAACGTCAACCGGCCATCAGCGGCGGCTCAACTGGGG…	367	NM_176109.2
DsBoot	D. simulans	Bootlegger	XP_002080705.1	B4QGR5	Full length	MTDFNASGVILSLDEYFEQCVEPKPRIPPRYSFNAASKGGNRQPGHLRSYKDQDQDGDDDEIEDFQGSVLENGQSILTNFDSTASQINFEMNDFDKVYWEQESQSSEASQGSATCRMFGNNVNRPSAAAQLGLSDQARGHVKSRLDLREGSRFRNSFNKGRKRQYNLHTRNEFHRQQHQPQIAKEQGQRSAYNAFSSQKIHPNQQTDLQIGVNKHFQYTHQAPIDLRSSRNNMGPDQYDWTGSTSIGSLMDSVPHIPNNRVKNHLPCETITRYTDNSMGVFAGEGQDIHKPQTGLEPAAVDSERMKVSKMARNVLLFLKSVAQQNNQGDSCDIFKNIDWINGPVEETGSVAFPEREGGRDELHRFN	366		ATGACGGATTTCAATGCATCCGGAGTCATTCTGTCTTTGGATGAGTACTTCGAGCAATGCGTAGAACCGAAACCCAGAATACCGCCACGATACTCGTTTAATGCGGCCTCCAAGGGCGGCAATCGCCAGCCGGGGCACTTGCGGTCCTACAAGGACCAGGATCAGGATGGCGACGACGATGAAATTGAAGATTTCCAGGGCTCCGTGCTAGAAAATGGACAATCGATTCTGACCAATTTCGATTCTACTGCCTCGCAAATCAACTTTGAGATGAATGACTTTGATAAGGTGTACTGGGAGCAGGAGTCCCAAAGCTCGGAGGCCTCACAAGGCTCAGCCACGTGCCGCATGTTTGGTAACAACGTCAACCGGCCATCAGCGGCAGCTCAACTGGGGCTC…	366	XM_002080669.4
DeBoot	D. erecta	Bootlegger	XP_001970366.1	B3N812	Full length	MTDFNAPGAMLPLDEYYEQCVVPKPKIPPRYSSNAVPQSGKRQAGHLRSYKEPDQGGDDDVEDEDFQSSVLKTKLVENGGTEIDSNVAQMNYEINDFDKMYWEQDSHSSEASQSSEMWRLYGNNVYRPSGADQLVPNDQARGHVKSRLDLRDGSRFRNNLNQRRNHQQNVHRRNQIHRRQHHVQNAKEQHPRTAYNAFSSQTIHANQQTDVLMNVNNHFQYTHQAPSDLRRSTNNIEPDHCDWTGYSSIGSLIESVAHIPDNRVKNRLPCETITRYTDISKDIFAGEGQKVHKPQTGLEPAAVDSESMKVSKMAHNVMLLLKSVAQQNNQGGSCEFFKNCDWINGSVEEFPSVAFPKLDGRDEQQRFN	368		ATGACGGATTTCAATGCACCCGGAGCGATGCTGCCTTTGGATGAGTACTACGAACAATGCGTAGTACCGAAACCCAAAATACCGCCCCGTTACTCTAGTAATGCAGTCCCGCAGAGCGGTAAACGCCAAGCGGGGCACTTGCGGTCCTACAAGGAGCCTGATCAAGGTGGCGACGACGATGTTGAAGATGAAGATTTCCAGAGCTCCGTGCTGAAGACAAAGTTAGTGGAAAATGGCGGCACCGAGATCGATTCTAATGTCGCGCAAATGAACTATGAGATAAATGACTTTGATAAGATGTACTGGGAGCAGGACTCCCACAGCTCGGAGGCCTCCCAAAGCTCCGAAATGTGGCGCCTGTATGGTAACAACGTCTACCGGCCATCAGGGGCAGATCAA…	368	XM_001970330.3
DpBoot	D. persimilis	Bootlegger	XP_026841528.1	UPI000F08542B	Full length	MTKFNANAVLWSLDDFMKIRKDEMPIYYKKEYQMSKRFNRISAHLQSYKDAEADLSQDEDDDGDCNIPTVQKSIDVDDATYAANIKQLNFEKNDFDQLMYNESLETNDVNSSTEQCEPLSQTPPRPSVKSRLGVRTTESVGNRGKQFKKKAIQKRGKAYPYNINGRNNSMENYNQNRVSANFHRGLEAYYKFRERNECFGESQNVLNIPNSHVHIENFGPNGPSFNDSSNTDNFNLNSNFMMRSNHMNTSDSNSFGGLLPNNQGPVNSNNRVGMFSNNQESANSNRIECMLQNNQEHVNLNSYGGLFLNNQRSANSNSFGGLYPSNQGPVNSNNRVGMFPNNQRFANSNRIECLLLNNQEHVNSNGYDGLLSNNPVPVNSNGYGGLLSNNPGPVNSKGY…	577		ATGACGAAGTTCAACGCGAATGCTGTCCTTTGGTCACTGGACGACTTTATGAAGATTAGAAAGGATGAGATGCCTATCTATTATAAGAAGGAGTACCAAATGTCCAAGCGTTTTAACAGGATTTCAGCACACCTTCAATCCTATAAGGATGCTGAAGCGGATTTGTCACAAGATGAGGATGACGACGGAGACTGTAACATACCAACCGTACAAAAGTCCATAGACGTAGATGACGCTACGTATGCCGCTAACATTAAACAACTGAACTTTGAAAAGAATGACTTTGACCAACTTATGTACAACGAGTCTTTAGAGACCAACGACGTTAACTCCAGCACCGAGCAGTGCGAGCCTTTATCCCAAACTCCGCCGAGACCATCTGTAAAGTCTAGACTGGGA…	577	XM_026985727.1	Codon optimized
DvBoot	D. virilis	Bootlegger	XP_002048730.2	B4LM03	Full length	MTSFNAPAILMPLDEYYAHYVQPKPKITKHYGFHSGKRQRQAAHLQSYKDANGEDEDEADEDESQQVDELNSSIQDANMNQISFETNDFNRLYQDTDEPMDQTNNTKQVPNADMSADSAQWRIQPNNVNRPPGAAPLVPADAPRSQPPRQTPQHGNRWHQKQNNRRRFNRGKPNNYHNNNNNNNNFNRNNCQNSVHNRLGNNPGRNTQRGQLSMEQRMRNAYNAFLGPPNNNNNNRNNINTNNNNIKQQQQQVLMNMNNHFQNGRPQLNVSAQLNPCDNQNSNYNVRNSVNNQLESYQNQSQSHPIAANWQLGSNSLTALINSANQMRPSMMSPTAQASTLIRPTAQIPIGNKTANRLGPPMRNTLDWNIPQMNVEQPSNLTNGHAPLQRNPIGANVGI…	485		ATGACTTCGTTTAATGCGCCAGCTATTTTGATGCCACTTGACGAATATTACGCACATTATGTGCAGCCCAAGCCAAAAATAACCAAACATTATGGATTCCATTCTGGTAAACGCCAGCGACAAGCGGCTCATTTACAATCCTATAAGGATGCCAATGGAGAGGACGAAGACGAGGCCGATGAGGACGAATCACAACAGGTTGATGAGCTTAATTCTTCCATACAGGATGCGAACATGAATCAAATTAGTTTCGAAACAAATGACTTTAATCGGTTATATCAAGATACCGACGAACCAATGGACCAAACCAACAACACCAAACAAGTCCCAAATGCGGATATGTCCGCAGATTCAGCTCAGTGGCGCATACAGCCAAATAATGTCAATCGCCCGCCCGGA…	485	XM_002048694.3
DmCtBP	D. melanogaster	CtBP	NP_001262522.1	A0A0B4KGZ7	Full length	MDKNLMMPKRSRIDVKGNFANGPLQARPLVALLDGRDCSIEMPILKDVATVAFCDAQSTSEIHEKVLNEAVGALMWHTIILTKEDLEKFKALRIIVRIGSGTDNIDVKAAGELGIAVCNVPGYGVEEVADTTMCLILNLYRRTYWLANMVREGKKFTGPEQVREAAHGCARIRGDTLGLVGLGRIGSAVALRAKAFGFNVIFYDPYLPDGIDKSLGLTRVYTLQDLLFQSDCVSLHCTLNEHNHHLINEFTIKQMRPGAFLVNTARGGLVDDETLALALKQGRIRAAALDVHENEPYNGALKDAPNLICTPHAAFFSDASATELREMAATEIRRAIVGNIPDVLRNCVNKEYFMRTPPAAAAGGVAAAVYPEGLNGGYYTGALHHRAHSTTPHDGPHST…	481		ATGGACAAAAATCTGATGATGCCGAAGCGTTCGCGCATCGATGTCAAGGGCAACTTTGCCAACGGACCGCTGCAAGCACGCCCACTGGTGGCCCTACTCGATGGACGCGACTGCTCCATCGAGATGCCCATCCTAAAGGATGTGGCCACGGTGGCCTTTTGCGATGCACAAAGCACCTCCGAAATACACGAGAAGGTCCTCAACGAGGCAGTGGGAGCTCTGATGTGGCACACCATCATCTTGACAAAGGAGGATCTTGAGAAGTTCAAAGCTTTACGCATTATCGTGCGCATCGGCAGCGGCACAGACAACATTGATGTAAAGGCGGCGGGCGAACTGGGCATCGCCGTGTGCAACGTTCCCGGCTACGGAGTCGAGGAGGTGGCGGACACGACGATG…	481	NM_001275593.1
DsCtBP	D. simulans	CtBP	XP_039150917.1	A0A6P8KB23	Full length	MDKNLMMPKRSRIDVKGSFANGPLQARPLVALLDGRDCSIEMPILKDVATVAFCDAQSTSEIHEKVLNEAVGALMWHTIILTKEDLEKFKALRIIVRIGSGTDNIDVKAAGELGIAVCNVPGYGVEEVADTTMCLILNLYRRTYWLANMVREGKKFTGPEQVREAAHGCARIRGDTLGLVGLGRIGSAVALRAKAFGFNVIFYDPYLPDGIDKSLGLTRVYTLQDLLFQSDCVSLHCTLNEHNHHLINEFTIKQMRPGAFLVNTARGGLVDDETLALALKQGRIRAAALDVHENEPYNVFQGALKDAPNLICTPHAAFFSDASATELREMAATEIRRAIVGNIPDVLRNCVNKEYFMRTPPAAAAGGVAAAVYPEGLNGGYYTGALHHRAHSTTPHDGP…	484		ATGGACAAAAATCTGATGATGCCGAAGCGTTCGCGCATCGATGTCAAGGGCAGCTTTGCCAACGGACCGCTGCAAGCACGCCCACTGGTGGCCCTGCTCGATGGACGCGACTGCTCCATCGAGATGCCCATCCTGAAGGATGTGGCCACGGTGGCCTTTTGCGATGCACAGAGCACCTCCGAAATACACGAGAAGGTCCTCAACGAGGCAGTGGGAGCACTGATGTGGCACACCATCATCTTGACAAAGGAGGATCTTGAGAAGTTCAAAGCTTTACGCATTATCGTGCGCATCGGCAGCGGCACAGACAACATCGACGTGAAGGCGGCGGGCGAACTGGGCATCGCCGTGTGCAACGTTCCCGGCTACGGAGTCGAGGAGGTGGCGGACACGACGATG…	484	XM_039294983.2
DeCtBP	D. erecta	CtBP	XP_015010103.1	UPI000732AFF6	Full length	MDKNLMMPKRSRIDVKGSFANGPLQARPLVALLDGRDCSIEMPILKDVATVAFCDAQSTSEIHEKVLNEAVGALMWHTIILTKEDLEKFKALRIIVRIGSGTDNIDVKAAGELGIAVCNVPGYGVEEVADTTMCLILNLYRRTYWLANMVREGKKFTGPEQVREAAHGCARIRGDTLGLVGLGRIGSAVALRAKAFGFNVIFYDPYLPDGIDKSLGLTRVYTLQDLLFQSDCVSLHCTLNEHNHHLINEFTIKQMRPGAFLVNTARGGLVDDETLALALKQGRIRAAALDVHENEPYNGALKDAPNLICTPHAAFFSDASATELREMAATEIRRAIVGNIPDVLRNCVNKEYFMRTPPAAAAGGVAAAVYPEGALHHRAHSTTPHDGPHSTTNLGSTVA…	471		ATGGACAAAAATCTGATGATGCCGAAGCGTTCGCGCATCGATGTCAAGGGCAGCTTTGCCAACGGACCACTGCAAGCACGCCCACTGGTGGCCCTGCTCGATGGACGCGACTGCTCCATCGAGATGCCCATCCTGAAGGATGTGGCCACGGTGGCCTTTTGCGATGCACAGAGCACCTCCGAAATACACGAGAAGGTCCTCAACGAGGCAGTGGGAGCTCTGATGTGGCACACCATCATCTTGACAAAGGAGGATCTTGAGAAGTTCAAAGCTTTACGCATTATCGTGCGCATCGGCAGCGGCACAGACAACATCGACGTGAAGGCGGCGGGCGAACTGGGCATCGCCGTGTGCAACGTTCCCGGCTACGGAGTCGAGGAGGTGGCGGACACGACGATG…	471	XM_015154617.2
DpCtBP	D. persimilis	CtBP	XP_026845292.1	UPI0007E87A5D	Full length	MDKNLMMPKRSRIDVKGTFANGPLQARPLVALLDGRDCSIEMPILKDVATVAFCDAQSTSEIHEKVLNEAVGALMWHTIILTKEDLEKFKALRIIVRIGSGTDNIDVKAAGELGIAVCNVPGYGVEEVADTTMCLILNLYRRTYWLANMVREGKKFTGPEQVREAAHGCARIRGDTLGLVGLGRIGSAVALRAKAFGFNVIFYDPYLPDGIDKSLGLTRVYTLQDLLFQSDCVSLHCTLNEHNHHLINEFTIKQMRPGAFLVNTARGGLVDDETLALALKQGRIRAAALDVHENEPYNVFQGALKDAPNLICTPHAAFFSDASATELREMAATEIRRAIVGNIPDVLRNCVNKEYFMRTPPTAAAGGVAAAVYPEGLNGGYYTGALHHRAHSTTPHDGP…	485		ATGGACAAGAATCTGATGATGCCGAAGCGCTCGCGCATTGACGTTAAAGGCACCTTCGCCAACGGGCCACTGCAGGCGCGTCCGCTGGTGGCCCTGCTGGATGGCCGGGACTGTTCGATCGAGATGCCCATACTGAAGGATGTGGCCACGGTTGCCTTCTGCGATGCACAAAGCACCTCCGAAATACACGAGAAGGTGCTCAACGAGGCAGTCGGGGCACTGATGTGGCACACCATCATCTTGACAAAGGAGGATCTTGAGAAGTTCAAAGCTTTACGCATCATCGTGCGCATCGGCAGCGGCACAGACAACATCGATGTGAAGGCAGCGGGCGAACTGGGCATCGCCGTGTGCAACGTTCCCGGCTACGGTGTCGAGGAGGTGGCCGACACAACGATG…	485	XM_026989491.1
DvCtBP	D. virilis	CtBP	XP_015025874.1	A0A0Q9WDP1	Full length	MDKNLMMPKRSRIDVKGSFANGPLQARPLVALLDGRDCSIEMPILKDVATVAFCDAQSTSEIHEKVLNEAVGALMWHTIILTKEDLEKFKALRIIVRIGSGTDNIDVKAAGELGIAVCNVPGYGVEEVADTTMCLILNLYRRTYWLANMVREGKKFTGPEQVREAAHGCARIRGDTLGLVGLGRIGSAVALRAKAFGFNVIFYDPYLPDGIDKSLGLTRVYTLQDLLFQSDCVSLHCTLNEHNHHLINEFTIKQMRPGAFLVNTARGGLVDDETLALALKQGRIRAAALDVHENEPYNGALKDAPNLICTPHAAFFSDASATELREMAATEIRRAIVGNIPEVLRNCVNKEYFMRTPPTTAAGGVAAAVYPEGALHHRAHSTTPHDGPHSTTNLGSSSS…	499		ATGGACAAAAATCTGATGATGCCGAAGCGTTCGCGCATAGATGTTAAAGGCAGCTTTGCCAATGGTCCGCTGCAGGCGCGACCGTTGGTGGCGCTGCTGGATGGACGCGATTGTTCAATTGAGATGCCCATACTAAAGGATGTGGCTACAGTGGCCTTCTGCGATGCACAGAGCACATCCGAAATACACGAGAAGGTGCTAAACGAAGCAGTTGGCGCCTTAATGTGGCACACCATCATCTTGACCAAGGAGGATCTTGAGAAATTCAAAGCTTTACGCATCATTGTGCGCATTGGCAGCGGCACAGATAACATTGATGTTAAAGCCGCTGGCGAATTAGGCATTGCAGTCTGCAATGTGCCCGGCTACGGTGTCGAGGAAGTGGCAGACACAACAATG…	499	XM_015170388.2
DmCuff	D. melanogaster	Cutoff	NP_610709.1	Q9V629	Full length	MNSNYTILNIRAHSWAEKDNLVFPTITKPVSNGWFAWSPIGQFEPNSQKVPYVVVPPSIKFPISLRYKDSPPKLEKKPNIFLDNMLQYIESSSYMYVMVRNNQQAQLNANIVCTSEVLELMMCAPYEKKTGWSLGVTRYRNTMYICRIDVEQPDPIDQDNLKRAMQEFWLRNLRTHCVFENGIKMHQHNQSSEEHLRFHGVFSFDLNGNRVLFDSPVLAEMPSTTLNGSALSWVDLQIRPMFMSRLDWPEHNRTEALKWWVKCFLLGIESLYIARRDENAHVHNIEKTLVRDLWKSCEKDWSPTVCANFMIYLLNCISQVMAPIDCPSTVYLFQFDASQGTVSYKGLRGRNQYTFVSDWFRMMLDDHTNDMCKTPNLQTMSSIV	384		ATGAATTCTAATTACACAATATTAAACATCCGGGCTCACTCCTGGGCCGAGAAGGACAATTTGGTATTTCCAACTATTACCAAGCCCGTTTCGAATGGCTGGTTCGCCTGGTCGCCAATCGGGCAATTCGAACCAAATTCTCAAAAAGTGCCCTACGTCGTGGTGCCGCCAAGCATCAAATTTCCCATTTCTCTTCGGTACAAAGATTCACCGCCGAAGCTGGAAAAGAAGCCCAACATTTTTCTGGACAACATGCTCCAGTATATAGAATCTTCGTCGTACATGTACGTTATGGTAAGAAACAACCAGCAGGCACAGCTAAATGCCAATATAGTGTGCACCAGCGAAGTCCTGGAGCTGATGATGTGTGCTCCCTACGAAAAGAAGACTGGATGGTCA…	384	NM_136865.3
DsCuff	D. simulans	Cutoff	XP_002081090.2	A0A0J9RAH2	Full length	MNSNYKILNIQAHSWVDKPKMVFPTITKPVSIGCFVWSPNGQFKPNSQKVPCLVVPPTIKFPISLRYEDSTPKLEKKPKIFLDNMLQFIESSSHMYVMAGNNRQARLNANIVCTSEVLELMMCAPYEKKTGWSLGVTRYRNTMYICRIDVERPDPFTEDNLKRVMHELWLRKLRTHCVFENGIEMHHQSSEEHLRFHGVFSFNLNGVRVIFDSPVLAENPSTTLNGSAPSWVDLQIRPMCMSRLDWSVHNRTEALKWWVKCFLLGIDSLYIAHRDENAHVHNIEKTLVGDLWKSCEKDWSTTVCANFMVHLLTCISQVMAPIDCPSTVYLFQFDARQGTVSYESLRGRSQYTFVSDWFRMMLDDHTTDMWMTPNLETMSSTVYQKQ	386		ATGAATTCTAATTATAAAATATTGAACATCCAGGCTCACTCCTGGGTGGATAAGCCCAAGATGGTATTTCCAACTATTACCAAGCCCGTTTCGATTGGCTGTTTCGTCTGGTCGCCAAACGGGCAATTTAAACCGAATTCTCAAAAAGTGCCCTGTCTAGTGGTACCGCCAACCATCAAATTTCCCATTTCTCTACGGTACGAAGATTCAACGCCGAAGCTGGAAAAGAAGCCCAAAATTTTTCTGGACAATATGCTCCAGTTTATAGAATCTTCGTCGCACATGTACGTTATGGCAGGAAACAACCGGCAGGCACGGCTAAATGCCAATATAGTGTGCACCAGCGAAGTTCTGGAGCTGATGATGTGTGCTCCCTACGAAAAGAAGACTGGATGGTCT…	386	XM_002081054.4
DeCuff	D. erecta	Cutoff	XP_001976017.1	B3NSB5	Full length	MISNYKILNIQAHSWTEEDMLKFPTISKPISHGGFIWSPNGQFERSFQKVPYIVVPPPNKFPISLRLKEPLQKREKMPKIFLDNMLLYIESSSFSYLKVGNNLKAELNVHIVCTSEVLELMMCAPYEKKTGWSLGVTRYRNTMYICRIDSEKPDPFDQDYLKRIMQESWLRMLRSHCVFENGVEMHNQSAEEDCRFHGVFSFDLNGQRVLFDSPVLAEMNPNGSIGSPPNWADLQMRLLHMSRSDWSVHNRTEALKWWVKCFLLGVESLYIAHRDENAFVHNIKKTSVRDLWKDCEKDWSTGVCANFMVRLLNCMSQVMAPIDCPSTVYLFKFDASQGIVSYKGLQERNEYTFVSDWFRMMLDEHTNDLQAKSTRV	376		ATGATATCTAATTACAAAATATTGAACATCCAGGCACACTCCTGGACGGAGGAGGACATGCTTAAATTTCCAACGATTAGCAAGCCCATTTCGCATGGCGGGTTCATCTGGTCACCCAACGGGCAATTTGAACGGAGTTTTCAAAAAGTGCCATATATTGTGGTGCCGCCACCGAACAAATTTCCGATCTCTCTTCGGCTCAAGGAGCCCCTGCAGAAGCGGGAAAAAATGCCGAAAATCTTTCTGGACAACATGCTCCTATATATAGAATCTTCGTCGTTCTCGTACCTTAAGGTAGGCAACAACCTGAAAGCAGAGCTGAATGTCCATATTGTGTGCACCAGCGAAGTCCTGGAGCTGATGATGTGTGCTCCCTACGAAAAAAAGACTGGATGGTCT…	376	XM_001975981.3
DpCuff	D. persimilis	Cutoff	XP_002026028.2	UPI000F093FBC	Full length	MISDEILLNIKPHVITKADRCDFPEFSKPVAHGGFSLSPYGKFENNANRLRYVVVPKMDKFQVHLGDSEPSPPRSLLLSQPGLDNILLYMESTGTSHLSAKLEVEVSYDIVCTTEVLELILRTPYEMKENWTLAVTKYRNTIYISPVVPEDLKTSPMKELNADWLAKLRRHFLSENANAMPKPCDPMEPTGQYNGVFSFSINGTRFIFDSPILAEGFCTGSDRSSNLVFTELQFRQDSMSVDEWATHNRCDALKWWSKCFLVGIENIYVANVNRHTIAHTINKLSVRQLWKDCEKAWSPHVCVNFLLRLVDQIRGFMSVVDCPRTVYLLKFDASRGEISYTSYLGRNLYTFIPDWFRIMLDERMEDFTPTTLHKN	375		ATGATTTCTGATGAAATATTATTAAATATAAAACCTCACGTTATTACCAAAGCGGACCGATGTGACTTTCCAGAATTTTCTAAGCCAGTGGCTCACGGCGGCTTCAGCTTATCGCCATATGGAAAATTTGAGAACAATGCAAATCGCTTGCGCTACGTAGTCGTTCCAAAAATGGACAAATTCCAAGTGCACCTGGGGGACTCTGAGCCGAGTCCTCCGCGAAGTTTACTCTTATCGCAGCCAGGCTTGGACAACATACTATTGTACATGGAGAGCACTGGGACATCCCATCTAAGCGCCAAACTGGAGGTGGAAGTCAGTTACGACATTGTGTGCACCACCGAAGTTCTTGAACTAATCTTGAGGACTCCCTACGAAATGAAGGAGAACTGGACCCTC…	375	XM_002025992.2
DvCuff	D. virilis	Cutoff	XP_002059332.1	B4MDX9	Full length	MYSNYKILNLNARSSTPQDKESFPTIKQPHRAGEYSLSPEGHYEDSPARLCFLTQLGPNTFPFSLNASGEAMSTEQSFLKPRYLDNMFCFLRCSMETLIKRHENGHLQVDADIVCSRETLQLIMCAPYEYKNNWTIAVSKYRNTIYICPVPNPERPQSFVDPEHLKKLMMDHWMTKLRQRCLVAMDDDIVQPGSYQQKKLDGQYYCVFSMNICGLNVLFDAPILAEHCPNPFIGLPKTFVDLRMRLDTMSRTEWSAHNRNVVLKWWVESFLVGIEKVYIAYHDKEGYVQKIKHTMVRELWRECDNDWSPNICGNFLRRLLGSIQLLLANVDSASTVYLLEYDSKNGSITYKYCKERNEHSFIPDWFRILMEEHMDHLNAQVQHQI	385		ATGTATTCAAATTATAAAATTTTAAATCTTAATGCACGCTCATCAACGCCGCAAGATAAGGAATCGTTTCCCACCATTAAACAGCCACATCGTGCTGGCGAATATAGTTTATCACCTGAGGGGCATTACGAAGATTCGCCTGCTCGACTCTGTTTTCTAACCCAACTGGGACCAAACACATTTCCGTTTTCTTTAAACGCAAGCGGGGAGGCTATGAGCACGGAGCAATCCTTTTTAAAGCCAAGATACTTGGATAATATGTTCTGCTTCTTGCGTTGTTCAATGGAAACACTTATTAAACGCCACGAAAACGGACATCTGCAGGTGGACGCGGATATTGTGTGCAGCCGGGAAACATTACAGCTTATAATGTGCGCACCGTATGAATACAAGAATAAT…	385	XM_002059296.3
DmDel	D. melanogaster	Deadlock	NP_001260666.1	Q9VIF5	Full length	MEKLDKIRMSQKLSCWQHILTTLGTSSKTEQEWNTFFKGFLESWRKPYCIQTSCDPSIPLRKELLVRPRKALQENPHGPGSTLPESPVFLEPINSTAPREHPSPSKSHSTGSTGCDPGNGERSPSVSNKNSKYKNPGNSKYAKIWKRSNNHTTSIFSKAQISKRRDKLSSTKKRPDTCAPTDDSRKNREPRACAPNKNIFKTRETNAPNLTKNSCALPNVLILSPNSASKITQRGHSVGQTQDYKASPGKIIKRVPRYSLQCLKKKTEKVHNKIMDKPKNKQQPQTPPPFLLNNEYTESSDDSDDQLPLSELSQKMKSNKLNTLFLSRNEDCSPAPEKVKLKGERPAQNKKEQLTWEPSILTNLTDLGKQVAEPLRKSVKKSAKQQKPRVRAPPQGKKT…	981		ATGGAAAAGTTGGACAAAATAAGGATGAGCCAAAAACTGTCCTGCTGGCAGCATATTCTGACCACTTTGGGGACGAGTTCCAAGTCAGAGCAGGAATGGAATACTTTTTTCAAGGGGTTCCTCGAAAGTTGGAGAAAGCCCTACTGTATCCAAACCAGCTGCGATCCGAGCATACCGCTGAGAAAGGAGCTCTTGGTCAGACCGAGGAAAGCCCTGCAAGAAAACCCGCATGGACCGGGGTCCACACTTCCAGAGTCCCCTGTTTTCCTGGAACCCATCAATTCCACCGCGCCGCGTGAACATCCGAGTCCCAGCAAGTCCCATTCAACAGGTTCAACAGGTTGTGATCCTGGTAATGGAGAAAGATCTCCAAGTGTTTTGAATAAAAATTCTAAGTAT…	981	NM_001273737.1
DsDel	D. simulans	Deadlock	XP_016025731.1	A0A0J9R5J1	Full length	MENLAKIRMSQKLACWQQILTTLGTSSMSEQEWNTFFRGFLESWQNPYCIQTSCDPSIPLRQELLVRPRKAVQENPHGPLATPPESPVFLEPINSTAPREHLSPSKSLDFSVNSTGDGERSPSVSNKNSTHKNPGDSKYTEIWKQSNIHTTSSSSKAQISMRRDSKLSSTKKRPVTCPLVDDTTDDSRKNREPHASASKKNVFKSGEASPNAPNLKDSCAFPDVLMLSPNCPSKITERGNSFGQTQDYKTSPGKIIKRVPRYSSQFLKPKTGKVHNLGDKSKNKQQPKTPPPFLLDNEYKESSDDSDDQLPLSKLSLKMKRNNKDCSPAPEKVKLKGGRPAQNKKEQLPWEPSILTNLTDQGKRLAEPLRKSVKKPTKQKKRRLRAPPQSKTQEKQSTH…	1016		ATGGAAAACTTGGCTAAAATAAGGATGAGCCAAAAACTGGCCTGTTGGCAGCAAATTCTGACCACCTTGGGAACGAGTTCCATGTCAGAGCAGGAATGGAACACTTTTTTCAGGGGGTTCCTCGAAAGCTGGCAAAATCCCTACTGTATCCAAACCAGCTGCGATCCGAGTATTCCGCTGAGACAGGAGCTCTTGGTCAGACCGAGGAAAGCTGTGCAGGAAAATCCGCATGGGCCATTGGCCACACCTCCAGAGTCCCCTGTTTTCCTGGAACCCATCAATTCAACCGCGCCGCGTGAACATCTGAGTCCCAGCAAGTCCCTTGATTTCTCAGTAAATTCAACAGGTGATGGGGAAAGATCTCCAAGTGTTTCAAATAAAAATTCTACGCATAAAAAT…	1016	XM_016177989.3
DeDel	D. erecta	Deadlock	XP_026836423.1	UPI000F0676FB	Full length	MVTLERTAKVNFHTHVLREKEVLYGWIVENLAKMRMRQKLGCWQQILTLLGTNSMSEQEWNTIFKGFLESWLNPYCIQISCDPSIPIRPEFLVRPRKVLQGNQPGSMAKIPEAVVFPGPTNSTTKSLPREAPSSSKSRDTIVNSTDCESDNGERSPSHSNKSSTYKNPGNSEYAKIWKQGKRHTTASSSKARITKRRDSKLLSMKQRPDTFASVAKGPVPSASAPNGNVFKCREASPHAPDFSTIKTKDSCASPDVLALYLKNSASKPTQRRKSFGPTQDYEASSNKIIKRRNTCIPTDTPQYLKLKTGKGQNSGEKPNYKQQLKTPPPSMRDNVSEESSDECDDQLPLSKLLVKMKSDKPLDLSCKIKLTPKDPSLKTNFTVQSKQSAEMLTIKPKSE…	1114	shorter isoform cloned from D. erecta ovary cDNA	ATGGTCACACTGGAAAGAACCGCTAAAGTTAACTTTCACACACATGTCTTAAGAGAAAAAGAAGTATTGTATGGGTGGATTGTGGAAAACTTGGCAAAAATGAGGATGCGCCAAAAACTGGGCTGCTGGCAGCAAATTCTGACCTTGCTGGGAACGAATTCCATGTCAGAGCAGGAATGGAATACAATTTTCAAAGGGTTCCTTGAAAGCTGGCTGAATCCCTACTGTATCCAAATCAGCTGCGATCCCAGCATACCGATAAGACCGGAGTTCTTGGTGAGACCGAGAAAAGTGCTGCAGGGTAACCAGCCAGGATCGATGGCCAAAATTCCAGAGGCCGTTGTTTTCCCAGGACCCACCAATTCTACAACAAAATCTCTGCCGCGTGAAGCTCCAAGT…	1114	XM_026980622.1
DpDel	D. persimilis	Deadlock	XP_026843507.1	UPI000F09796F	Full length	MREEQNLRLWRQMKKKHGADRLSKHEWKILRADFLRSWNTLTFDKFSKDQLAEATLREELQETTRAYSGLEKGLASRLSTRRRSTKLETNPIATSEGSIPPAHENTGSSQRKPSSLPLVLLGLEKDQTQSSKPSRSAVKARTKPVATPDKLIALPREPTSLENVIYIVKGDQSRLLNRRPNSRGTPKLAPTTDGHIELETGDQKRSSKASQSRVKTEVKLSAISDGSVPPTQEITGSSKRKPMSLLLDHSEPESTDQSQLLNCRPSSRPRPKLAPTSDGHIELEKRDKKRAPKPTQNPKHKKFMSEVKSAAILYSSIPPQEHTGSSLPLDRAGTEKGEKSQSPKHITSLLPLDLLGTEKGDQSGSSKHTSVKPRTKSPATPDGDIPPSTLKGSIPSSPV…	1172		ATGAGAGAAGAGCAGAACTTGAGACTATGGCGGCAGATGAAGAAGAAACATGGCGCAGACAGATTATCAAAGCACGAATGGAAGATCTTACGCGCAGACTTCCTAAGGAGTTGGAACACACTAACATTCGATAAGTTTTCTAAAGATCAATTGGCCGAAGCTACTTTGCGCGAAGAACTGCAAGAGACGACTCGGGCGTACTCTGGCCTTGAAAAAGGACTTGCATCGCGTCTATCAACGCGTAGACGAAGCACTAAACTTGAGACCAACCCGATAGCAACTTCTGAAGGATCTATTCCGCCTGCTCACGAGAACACTGGCTCATCACAGCGTAAGCCCAGTTCGCTTCCTTTGGTCCTCCTTGGGCTTGAAAAGGACCAAACGCAATCATCAAAGCCA…	1172	XM_026987706.1
DvDel	D. virilis	Deadlock	XP_032294713.1	UPI00017D5D24	Full length	MRRRDILRMWAQIVQQTGIEKYTAKEWQENYEEFWKCMQSPTDPYIRIESIDHLLNEQAVGNQQQQPPKLTSTKRKSQPKAGQALVHKYDESEPLAIWRKRIKSDSKILSKESKATKARKQTRNTVGTAATEDQIPKGKETDERMVNENTPAPKFTNNCSRRSAVKQTTKCSRPSLLQDASLECQLDEEQVQAKELVKIHKKHELQQIQNEVAGTELEQLEAQEEEIDVVNVEQETQQDQREQEIEEPKAQEQQRDRLILKIKKQQIQPELLYELEQGIGQQNLQDHQKNKLILRFKKQKIHQITKLEQDVEQQQPEQKQETIMLHKNPKMPLIRVYENMEEQETLLEELQVSESESWEREIQQDPLSEPNHELQVQEQRNRKQRMQLEQNNAQHDAPE…	1267	longer isoform cloned from D. virilis ovary cDNA	ATGCGTCGCCGTGATATTTTACGGATGTGGGCGCAAATAGTCCAACAGACGGGCATAGAAAAATATACGGCCAAAGAATGGCAAGAAAACTACGAAGAGTTCTGGAAATGCATGCAGTCTCCCACAGATCCATACATACGCATTGAAAGTATCGATCATCTTCTAAACGAACAGGCAGTCGGGAATCAGCAACAGCAGCCGCCAAAATTGACTTCAACGAAACGTAAATCTCAACCGAAAGCTGGGCAAGCGTTGGTCCATAAATATGACGAATCGGAGCCACTGGCTATATGGCGAAAGCGCATTAAATCGGACTCAAAAATCTTGTCGAAAGAATCAAAGGCAACCAAAGCCAGGAAGCAGACCCGGAATACAGTTGGAACAGCAGCTACTGAAGAT…	1267	XM_032438822.1
DmKip	D. melanogaster	Kipferl	NP_649750.1	Q8T053	Full length	MMHSAKNVCRTCMDETGTLVDIFANVRDPVLDEPEMSLSHILARCTERPVKRGDLLPQFICVSCVLAVQNAFRFKWQSEQSYQHFFRVLNQSGAPENQVHLAACNGDKNQIINQKMQLKSDRQQDTQQMTKTQKPDDDLSQKQTLQAKLQEGNIDGPPESFTLHPRKRTCRTEEQADMIPKEATRSTKMICDADGYYNCPHCSKRFCSQTQLRTHITDLCNRCPYCPRTYMQKSNLKRHLRNHLSKPAHKCFHCSKAFMRKDHLKRHLRTHDSDGPLSCSQCSAVFIEHVQLEIHRREHKQRPGSSKSESTKDPDSDDSDQAQDLKPKWTKNTFNGTCSIPPMLKPKPICDICQKKFSSVYALKRHMLTHNRQHHLKKCTYCSEEFKTEKHLKRHERGH…	434		ATGATGCACAGCGCGAAGAACGTGTGCCGGACTTGTATGGACGAGACCGGCACCCTGGTAGATATATTCGCCAATGTAAGGGATCCTGTGCTCGACGAACCGGAGATGAGCCTCTCGCACATCCTGGCCAGGTGTACCGAACGTCCAGTGAAACGCGGCGACCTGCTGCCGCAGTTCATATGCGTTTCCTGCGTCCTGGCCGTGCAGAATGCTTTCCGGTTCAAGTGGCAAAGCGAGCAGAGCTACCAGCACTTCTTCCGCGTCCTAAACCAGTCGGGTGCTCCGGAAAACCAAGTGCACTTAGCTGCATGTAATGGGGATAAGAACCAGATAATAAACCAGAAAATGCAGCTCAAAAGCGATCGTCAACAGGATACGCAGCAAATGACAAAAACGCAG…	434	NM_141493.4
DsKip	D. simulans	Kipferl	XP_016033625.1	UPI00078AE777	Full length	MIKSAKNVCRTCMDETGTLVDIFANVRDPVLDEPEMSLSHILARCTDRPVKRGDLLPQFICVSCVVAVQNAFRFKWQSEQSYQHFLRVLNQSSAPENQVQLAASNGDGNQTQNMLLKSDRQQDKHQMGKTQQSEDDLSQKQTLQTELQEKNEDGPPEPFTPQRRKRTCRTEEQQDIIPKESPRSTKMMIPQVRCDADGYYNCPQCSKRFCSQTKLRTHISDQCNRCPYCPCSYMHKANLKRHLQNHLSKPEHKCGHCSKAFVRKDHLKRHLRTHDSDGPLSCSQCSAVFIEYAQLEIHRREHKQGPGPSKSESTKEPDSEDSDQAEDLNPKCTKNTFNGTSSSPTMLKPIVDDSHFAKENLNNHNILTTLGLRELKKRDEVLPGTTKDEGDRKKDEKPK…	505		ATGATAAAGAGCGCGAAGAACGTGTGCCGGACTTGCATGGATGAGACCGGCACCCTGGTAGACATATTCGCAAATGTCCGGGATCCTGTGCTCGACGAGCCGGAGATGAGCCTCTCGCACATCTTGGCCAGGTGCACCGACCGTCCAGTGAAACGCGGCGACCTGCTGCCGCAGTTCATCTGCGTGTCCTGCGTCGTAGCCGTCCAGAATGCTTTCCGGTTCAAATGGCAGAGCGAGCAGAGCTACCAACACTTCCTCCGCGTCCTAAACCAGTCGAGTGCTCCGGAAAACCAAGTGCAGTTAGCTGCTAGTAATGGGGATGGGAATCAAACCCAGAATATGCTGCTCAAGAGCGATCGCCAACAGGATAAGCATCAAATGGGAAAAACGCAGCAATCA…	505	XM_016176283.3
DeKip	D. erecta	Kipferl	XP_001979238.2	B3NYT3	Full length	MMKSAKNACRTCMDETAILVDIFTHVRDPALDESEMSLSHILARCTDRPVKRGDPLPQYICLPCVLAVQNAFRFKWKSEQSYQHFFRLLNQSSSPEGRLHSIASHQDENQTQKMQLKSGRQEDLQQVSKTQKSEDDLGQKHTLQAKLQENHDDGPPQTFNPHPRWRTCRTEATGDRIPKEAPRSTKIINPQVRCNANGYYKCPHCSKRFNSQTQLWTHISDLCNRCPYCPRSYKQKSNLKRHLQNHVGKPAHKCFHCSKAFMRKDHLKKHLSTHDRDGPLSCTQCSAVFIEYVQLEIHRREHLLQASSIQSESTKKPDSKDSDQAQDLKPNCTENSLKGMSSSPTTLNPIGDLNSDSYFAKENWNNHNILKPRGLRKPRCHICLKKFYSIYNLKRHMLT…	456	longer isoform based on locus inspection	ATGAAGAGCGCGAAGAACGCATGTCGGACTTGTATGGACGAGACCGCCATCCTGGTAGATATATTCACCCATGTGCGGGATCCTGCGCTCGACGAGTCGGAGATGAGCCTCTCGCACATTCTGGCCAGGTGCACCGACCGCCCAGTGAAACGCGGCGACCCCCTGCCGCAGTACATCTGCTTGCCCTGCGTCCTGGCCGTCCAGAATGCTTTCCGCTTCAAGTGGAAGAGCGAGCAGAGCTACCAACACTTTTTCCGCCTCCTTAACCAGTCGAGTAGTCCGGAAGGCCGTTTGCATTCAATTGCTTCTCATCAGGATGAGAATCAAACCCAGAAAATGCAGCTCAAAAGCGGTCGTCAAGAGGACTTGCAGCAAGTGTCCAAAACGCAGAAGTCTGAA…	428	XM_001979202.3
DmMoon	D. melanogaster	Moonshiner	NP_572784.1	Q9VYQ0	Full length	MAKILPTDGIWIPESCSFPEDVMIDMMEGLFRDVPNLTHKEYLALADLQSRWMAKLANRQPESNPLPPKPKKRKKIAPKKQDQPVEEKGSEVDIYDVDDNEMVNNRIYIPRLRSAWRARYFNIMMRAFVIKRGLLNKHINWQILDKIMAAPDAEGQAELQAFVDKVVAGQEM	172		ATGGCCAAGATATTGCCCACCGATGGCATCTGGATACCGGAGTCGTGCAGCTTTCCGGAGGATGTGATGATCGATATGATGGAGGGACTATTCCGCGATGTGCCAAACCTAACGCACAAGGAGTACCTGGCGCTGGCCGACCTGCAATCTAGATGGATGGCGAAGCTGGCCAACCGACAGCCGGAATCGAATCCCCTGCCGCCAAAGCCAAAGAAGCGTAAGAAAATCGCTCCAAAGAAGCAGGACCAGCCTGTCGAGGAGAAGGGCAGCGAAGTCGACATCTACGATGTGGACGACAACGAGATGGTCAACAATCGCATCTACATTCCGCGACTGCGTTCCGCTTGGAGAGCTCGCTATTTCAACATTATGATGCGCGCCTTTGTCATCAAACGGGGA…	172	NM_132556.3
DsMoon	D. simulans	Moonshiner	XP_016039073.1	UPI00078AED61	Full length	MAKILPTDGNWIPESCSFPEDVMIDMLEELSRDVPNLTHKEYLALAALQSKWMAKLANRQPVTNPLPPPAKKPKKIPPKQQEQPSEEERREVYIDDVDDNEMVNNRIYIPRLRPTWRARHFNILMRAFVIKQGILNKHIHWQILDKIMSAPEAEGQAELQAFVDNIGRP	169		ATGGCCAAGATTTTGCCCACCGATGGCAACTGGATACCGGAATCGTGCAGCTTTCCGGAGGATGTGATGATCGACATGCTGGAGGAACTGTCCCGCGATGTGCCAAACCTAACGCACAAGGAGTACCTGGCGCTGGCCGCCCTGCAATCTAAATGGATGGCGAAGCTCGCCAACCGACAGCCGGTAACGAATCCCCTACCTCCACCCGCAAAGAAGCCTAAGAAAATCCCTCCAAAGCAGCAGGAGCAGCCTAGCGAGGAGGAGCGCAGAGAGGTCTACATCGACGATGTGGACGACAACGAGATGGTCAACAATCGCATCTATATTCCGCGACTGCGTCCCACTTGGAGAGCTCGCCATTTCAACATCCTGATGCGCGCCTTTGTCATCAAGCAGGGA…	169	XM_016182690.3
DeMoon	D. erecta	Moonshiner	XP_001978388.1	B3NXL4	Full length	MIGDSGNWIPDSCRFPQHVLSDMLEGLCHDIPNLTHTECQALAALHVRWMAKLVNRQPDSNRLPPAPKKPRSRARNIAPQQPNLSGEEKRVEHNIYEADDYEVVNNRIHIPRLRAAWRPRHFDIMMPAIVIKRGLLNKHFHWRILNKIMEAADAEAQAELQKFVDEVVTSDKLD	174		ATGATTGGTGACAGTGGCAACTGGATCCCGGACTCGTGCCGCTTTCCGCAGCATGTGCTGTCCGACATGCTGGAAGGACTGTGCCACGACATCCCAAACCTAACCCACACGGAGTGCCAGGCGCTGGCCGCACTGCATGTTAGATGGATGGCGAAGCTGGTCAACCGCCAGCCAGATTCGAATCGACTTCCGCCAGCGCCAAAGAAGCCCCGTAGCCGGGCTAGGAACATCGCACCACAGCAGCCGAACCTGTCAGGCGAGGAGAAGCGCGTGGAGCACAACATCTACGAGGCGGACGACTACGAGGTGGTCAACAATCGCATCCACATTCCGCGGCTGCGTGCCGCTTGGAGACCACGGCACTTCGACATCATGATGCCCGCCATTGTTATCAAGCGG…	174	XM_001978352.2
DpMoon-like	D. persimilis	Moonshiner	XP_002024365.2	UPI000F087CF1	Full length	MPGKRKYCNQPASNFSEILEMSADVPLNLTKERNKENSAVATIRAMPSIAMNRKSSDIQEYIRLNAAEAVQKTIKKEAPAAVPLYLTKGAIEKNRKKKGTDAVPRNIRKVTASELKRLKTEHTDKASQQETDPTTSRPSRKRKPTIKQEEQEGKWILESRAFATDVIENVISSLYNNLTDLSSAELRSLRKVRLVWKQKYELDERKPEWNQSQLSPAPPKRKCKTTAKKTPKPGSIPAKERDIHDEEEDEEDLANYYHWDDLPDDEIVENQISVPPLLEKYSCRRFDIKMPAFAMKRNLIQPLFSLELLDRIMEPPQVEGTKILQQVVDEMLRQYQQGPRPHT	343		ATGCCGGGAAAGAGAAAATATTGCAACCAGCCAGCGTCAAACTTTTCAGAAATTCTGGAAATGTCGGCGGACGTTCCACTAAACTTAACGAAAGAGCGAAATAAAGAAAATTCCGCGGTAGCGACGATACGGGCCATGCCGTCAATTGCTATGAACAGGAAATCATCAGATATCCAAGAGTACATACGATTAAATGCAGCGGAGGCAGTTCAAAAAACTATAAAAAAGGAGGCCCCGGCGGCCGTTCCACTATACTTAACGAAAGGGGCAATTGAAAAAAATAGAAAAAAGAAGGGAACGGATGCAGTTCCAAGAAACATAAGGAAGGTGACAGCCTCGGAGCTGAAACGGCTGAAAACAGAGCACACAGATAAGGCGTCACAACAAGAGACCGATCCG…	343	XM_002024329.2
DvMoon	D. virilis	Moonshiner	XP_015026772.1	A0A0Q9WMF4	Full length	MIELSDTEKSALSKLETQWMQHYMPSKHMPESNPCPLPVPKRKPRRPTVRPRAKAAGKAKPDAQSVDPHTLDDHVNIVYRICIPPLKPHWQCRSFDLCMPAYVCKDNLIEQLITWQLLDRIMELPQEEATAMFQKYVKKLLQMQVD	146		ATGATTGAACTAAGCGACACTGAAAAAAGTGCGCTCTCCAAACTGGAGACACAATGGATGCAACACTATATGCCCAGCAAGCATATGCCGGAGTCGAATCCCTGCCCATTACCGGTTCCCAAGCGAAAGCCGCGACGGCCTACCGTAAGACCGAGAGCAAAGGCAGCCGGTAAAGCAAAGCCAGATGCACAGTCTGTGGATCCCCACACTTTGGATGACCACGTCAATATAGTGTATCGCATTTGCATTCCTCCACTGAAGCCCCATTGGCAGTGCCGCAGCTTCGATCTCTGTATGCCTGCATATGTATGCAAGGACAATTTAATTGAGCAGCTAATAACCTGGCAGCTGCTGGACCGCATTATGGAGCTGCCGCAGGAAGAGGCCACGGCGATGTTT…	146	XM_015171286.1
DmNxf3	D. melanogaster	Nxf3	NP_001287064.2	Q8IQK4	Full length	MQIFATFKSHEPDSRLIQNFKKHVNSQSPLDDLRKNLNEKSKIREYVQELIGNEQQMGSVLDTISSTEEDHRVATVTGWSTVNIANCAGVSNSSIFVALKWVMMPIKVEIFNFKRSGPEDNMARGQFLLDNLLSANRLKRLQEEVAVINTCQKIEVRVTPGLPKSMMCAQITDEFTTAIQEALRSRYEVDSRTLDLSRFHASPELSLHFCPLHMVKLLETVLVLSNHLFPHVTSLVLSNNYLCSLKAFAGNSQSFASLERLDISANRIQDLGELNYINKLSCKTIFLAGNGLAKLSVDVIRKMLPQLKNVHGCVQLGESTEAVDNIPKSQQLQGGGTNGLKFCQDFISSYYTFFDDTEERFKLKKYYDDQAMFSLSVPVQLNYVYGYKLYNRNQKRQHS…	615		ATGCAAATATTTGCCACTTTCAAATCCCACGAGCCGGACAGCCGCTTGATCCAAAACTTCAAAAAGCACGTGAATTCGCAGTCGCCACTTGACGATTTGCGAAAAAATCTAAATGAAAAAAGTAAAATTCGAGAATATGTACAAGAGCTGATTGGAAATGAGCAACAAATGGGATCCGTGCTGGACACGATCTCTTCCACCGAAGAGGACCACCGCGTGGCCACTGTGACCGGATGGTCCACGGTGAACATCGCCAACTGCGCCGGCGTTTCCAATTCTTCAATTTTTGTGGCACTGAAGTGGGTGATGATGCCCATTAAGGTGGAGATATTCAACTTCAAGCGAAGTGGACCGGAAGATAATATGGCACGTGGACAATTTCTGTTGGACAACCTGTTA…	615	NM_001300135.1
DsNxf3	D. simulans	Nxf3	XP_016031788.1	A0A0J9RW77	Full length	MRIFDNSKSHEPGSRLGVNLKKHVNSQSPLADLRNNLNEKSKIREYAQKLIGNEQEMGSMLDTISSTEEDHRVATVTGWSTVYIANCAGVSNSSIFVALKWVMMPIKVKIFNFKRSGPEDNMARGQFLVDNLLSANRLKRLQDEVAVINTCQKIEVRVTPGLPKSVMGTQITEEFTTAVEVALRSRYEVASHTLDLSRFHASPELAVHFCPLHVVKLLETVLVLSSQIFPHVTGIVLSNNYLCSLKAFAGNSQRFASLERLDISANRIQDLGELNYINKLSCKTIFLAGNGLAKQCVDVIRKMLPQLKNVHGCVQLGESTEAVDNLPKFQQLQGGGTNGIEFCQRFISLYYSMFDDTEKRSKLKKYYDDQAMFSLSVPVQLNYVYGYKLYNRNQKHQHS…	622		ATGCGAATCTTTGACAATTCCAAATCCCACGAGCCGGGCAGCCGCCTGGGCGTAAACCTCAAAAAGCACGTGAATTCACAGTCGCCGCTTGCCGATCTGCGAAATAATCTGAATGAGAAAAGTAAAATTCGAGAATATGCACAAAAGCTGATTGGAAATGAGCAAGAAATGGGATCCATGCTGGACACGATCTCTTCCACCGAAGAGGACCACCGCGTTGCCACTGTGACCGGATGGTCCACGGTGTACATCGCCAACTGCGCCGGCGTTTCCAATTCTTCCATTTTTGTGGCGCTCAAGTGGGTGATGATGCCCATTAAGGTGAAGATATTCAACTTCAAGCGAAGTGGACCGGAAGATAATATGGCACGTGGACAATTTCTGGTGGACAACCTGTTA…	622	XM_016184665.3
DeNxf3	D. erecta	Nxf3	XP_015014219.2	UPI000F05EEE3	Full length	MRILVQNSKSHEPGSRLGVNLKAHVNSQSQLADLRKNLNEKSQIREYVQKLIGNEQHMGSVLDTISSTEEEHRMVTVTGWSTVNIANCAGVSNSSIFLALKWVLMPIKVEIFNFKRSGPEDKMARGQFLVDNLLSANRLKRLQEEVAVLYTCQKIEVRVTPGLPKSVMNAQITEALTTAMEAAIRSRYEVTTRTLDLSRFHASPELALYFCPLHVVQLLESVLVLSSHIFPQVTSIVVSNNYLCSLKAFAGISQGFASLERLDISANRIKDLGELNYLNKLSCKTIFLTGNGLAKLSVNDMRNMLPQLRNIHGCVQSEENTKVVDNLPKFERLQSGGTNGLMFCQRFISSYYNIFDDTQQRFKLKDYYDDKAIFSLSVPVQLDYVYAYKLYNRNQKRQQ…	622		ATGCGAATCTTGGTCCAAAATTCCAAATCCCACGAGCCGGGCAGCCGCCTGGGCGTGAATCTCAAGGCGCACGTGAATTCACAGTCGCAGCTTGCCGATCTGCGAAAAAATCTGAATGAAAAAAGTCAAATTCGAGAATACGTACAAAAGCTAATTGGAAATGAACAGCATATGGGATCCGTGCTGGACACGATCTCTTCCACCGAAGAGGAGCACCGCATGGTCACTGTGACCGGCTGGTCCACGGTGAACATCGCCAACTGCGCCGGCGTCTCCAATTCTTCCATTTTTTTGGCGCTCAAGTGGGTGCTGATGCCCATCAAGGTGGAGATATTCAACTTCAAGCGCAGCGGACCGGAAGACAAGATGGCACGTGGACAATTTCTAGTGGACAACCTG…	622	XM_015158733.2
DpNxf3-like	D. persimilis	Nxf3	XP_026843499.1	UPI000F090A12	Full length	MLNAYTEALMAVSSHVTASLLLEKLDRISSQYRTTNKAIVRWTTVEMSGCGNVADADIFLSLKYLVTPETLELFNYKRNGSLGSFSLDNLLTANRLKRLQTKLSVIFSCQSIQIRVIEGIPEHTLNAVITSEFEAAAKDALHSSYDDATRTLNLSRFHAKPELTPYFCPLYVDKFLEGVLRLISKETPQVSKIVLRDNYLCSLKAFSVIPNGLLAGLDCLDISSNNIGDLRELQYLTNLNLKNLILQGNGVANLKNDILAILPQLQNVQRCRQSQNKENVSMGRPKLKLFGSAVPENFVKTFIKDFYQFFDHPDQRSQLEQCYHELATFSLSVTEAMKQVSAYRLYNRNYTSPQSAFARSAKLQVGRKAVVHALGRLPKMETYLPGLNVDIQMSTSHVR…	579		ATGTTGAACGCGTACACAGAAGCTCTGATGGCCGTCTCTTCACACGTGACTGCTTCATTACTCCTTGAAAAGCTAGATCGCATTAGCAGTCAATACCGGACGACTAACAAAGCCATCGTGAGATGGACCACGGTGGAAATGTCAGGATGTGGGAACGTCGCTGACGCGGACATTTTCCTGTCCCTCAAATACCTGGTAACGCCCGAGACGCTCGAACTGTTCAATTACAAGCGCAATGGCTCACTCGGATCCTTTTCGTTGGACAACCTTTTGACTGCCAATCGATTGAAGCGGCTGCAGACAAAATTGAGCGTGATTTTTAGCTGCCAGAGCATTCAGATACGCGTGATTGAGGGCATACCCGAGCACACTCTGAATGCTGTAATTACTTCAGAATTC…	579	XM_026987698.1
DvNxf3	D. virilis	Nxf3	XP_015031802.1	A0A0Q9WXW1	Full length	MSVFQKLEENGLRNGRRINMKTRTPVNILKASNRNLGSSKFKEYVGVWIGDLTPVHLCNVLDKYVQEHDTKPKMINVTGWFTVTISNCMDLPDSSIMLALKYAMMPLKVQLYNFKRSHGGDCGQFLVDTVLMANRLKRLSGKVSVLFSSQIINIIVEQGMPSNMLTMSQFTPELLVAIRTALFACYEADSATLNLSRFHAVAELEGHFCPLHVLPMLQQVLFMISQQFPLLRILQLRDNFLCTLRAFNGFSRANMPALQNLDVSANQIQDLMELKNLRNLDLQTLKIAGNPLAKYQPWQLNAMLPQGVHICGYSQKLQSQELIRAPSPSAQGAYSINCEGFTFCAGFAKVYYNIFDETSRRPELDIYYDAKALFSFSAPTELTQSLQCNSSYRLFNRNH…	604		ATGAGTGTTTTCCAAAAGTTAGAGGAAAACGGCCTTAGAAATGGTCGTCGGATCAATATGAAGACTCGAACACCAGTTAATATATTAAAAGCTAGCAACAGAAACCTCGGAAGCAGCAAATTCAAGGAATACGTTGGTGTGTGGATTGGCGATTTAACTCCCGTTCATTTGTGCAACGTGCTAGATAAATACGTGCAAGAGCACGATACAAAACCCAAAATGATAAATGTCACTGGCTGGTTTACAGTGACTATATCCAATTGCATGGACTTACCAGATAGCTCCATTATGCTGGCTTTGAAATACGCCATGATGCCACTCAAAGTGCAGCTGTATAATTTCAAACGCAGCCACGGCGGTGACTGCGGTCAATTCCTTGTAGATACTGTCCTGATGGCC…	604	XM_015176316.2
DmRhi	D. melanogaster	Rhino	NP_536794.1	Q7JXA8	Full length	MSRNHQRPNLGLVDAPPNDHVEEYVVEKILGKRFVNGRPQVLVKWSGFPNENNTWEPLENVGNCMKLVSDFESEVFRLHRKAAAKSVGKSKSSPSSSGPLITENGPSSSKKTQQHSKSVQAKNTAGMSKMNQKKGKNIKKTAGKIKDIENYPKTQMPSTSQVSTDSTEVFDGNPSATTTNMIKSPRIQSLFSDLNLIEPTKDKDVGDTSLKTPPKSRRLIEFPQREDAPLSSKHVSPMLIRKESQPLQSSCTDDSDLGESSSSMSLPTVSSTSSEKSIKVTKSEPKTLGQIKFSSRSSDGGHAASSLGAPKEGDIGLDLSGSDSMDSEVESMRRCPRRKRKKTYPDWKFPEMTKPFGVNRGLDLDKILHCYQMNDDLFMFVTWKGCSSIDAVHINDIKE…	418		ATGTCTCGCAACCATCAGCGACCAAATCTTGGTCTGGTCGATGCACCGCCTAATGATCATGTCGAAGAATATGTAGTGGAGAAAATCTTAGGCAAACGGTTTGTTAATGGGCGTCCCCAGGTTCTGGTGAAGTGGAGCGGTTTTCCGAACGAGAACAACACCTGGGAACCATTGGAAAACGTAGGCAACTGCATGAAGCTGGTCTCCGACTTCGAGTCGGAGGTCTTCAGGCTGCATCGGAAGGCCGCGGCTAAATCTGTCGGGAAATCGAAGTCAAGTCCTAGCAGCAGCGGTCCATTGATCACCGAGAATGGCCCCAGCAGCTCTAAGAAAACACAACAACATTCCAAGTCGGTGCAGGCAAAAAACACAGCTGGAATGTCGAAGATGAATCAGAAA…	418	NM_080533.4
DsRhi	D. simulans	Rhino	AAY34024.1	Q49BI0	Full length	MSRKNQRPNLGLVDAPPNDHVQEFVVEKIQGKRFVNGRPQVLVKWHGFPDESNTWEPMENVGNCMQLVSDFESELFRRMRNASAKPVGKSKPSPSSSGPSNTENGPSSSKKTQHSKSVQAKNTAKMSKMNQKKEKDIKKTAGKIKDIQNDPKTQMPSTSQGSTGLTEAFNGNPSATTNVIKSPRIHSVFNDPNLSESSEDEAVGATSLNYQRAGHSKQKSSTPPKSRGLIEFPQGEDEDSLLSSKNVSPMMILKESQPLQNSFTDDSDLGESSSSKSFLTVSSTSSEGSIKITKSEPKTSSLDRIKLSTRSSDGGHEAPKWAADKQKSTFGISSSMGSNDYLRSMGLDLSDSDSIDSKVESVHGCSTKQQSNWNFPEPLTTPPAGTKTEMAMHRDVQKE…	500		ATGTCTCGCAAAAATCAACGACCAAATCTTGGTCTGGTCGATGCACCGCCGAACGATCATGTCCAAGAATTTGTAGTGGAGAAAATCCAAGGCAAGCGCTTTGTTAATGGGCGTCCCCAGGTTCTGGTGAAGTGGCATGGTTTTCCGGATGAGAGTAACACATGGGAGCCAATGGAAAACGTCGGCAACTGCATGCAGCTGGTCTCCGACTTCGAGTCGGAGCTCTTCAGGCGGATGCGGAATGCCTCGGCTAAACCTGTCGGGAAATCGAAGCCCAGTCCTAGCAGCAGCGGTCCATCGAACACCGAAAATGGCCCCAGCAGCTCTAAGAAAACACAACATTCCAAGTCGGTGCAGGCAAAAAACACAGCTAAAATGTCGAAGATGAATCAGAAAAAA…	500	AY944354.1
DeRhi	D. erecta	Rhino	AAY34005.1	Q49BJ9	Full length	MSGEAQRPNPGLVVGPPNDQAQEYKVEKILGKRFINGRPQYLVKWADFPHEDNTWEPMENVGNCMQLVCDFEAELFRRMRNAPVKSKREFNPSPRSSGPLTTENSPKGSKETQQRSKPVQAKKRGNKSQVYRKEKENIKKMAGTTQNVQNRPKTLMPSTTQAPTPRSTDVFNDNPSTETKTLNKTPRHSQITALNLSESNDEETVGATSLNYQRARLPKQKTPTPPQPREQLIEYPQGEDALVPSKYVPPVLHHKESQPLQRLSQSDDSDDCSSTSLSSSSDLSSTESSSSSVASIKVAQSEPKTTSLDQIKLLPSSSDVSKAGPAAFSLHELKREARKWAAEKRDSKFCPLTTMTESASSSMGSNTLLQSMALDLTDNDPLDFEMERVRGCPIKQQSN…	543		ATGTCTGGCGAAGCTCAACGACCAAATCCTGGCCTGGTCGTTGGCCCGCCTAACGATCAAGCCCAAGAATATAAAGTGGAGAAAATCCTCGGTAAGCGCTTTATTAATGGGCGTCCCCAGTACCTGGTGAAATGGGCTGATTTTCCGCACGAGGATAACACCTGGGAGCCGATGGAAAACGTCGGCAATTGCATGCAGCTGGTCTGCGACTTCGAGGCGGAGCTCTTCAGGCGAATGAGGAATGCCCCAGTTAAATCTAAGAGGGAGTTTAATCCCAGTCCTAGGAGCAGCGGCCCATTGACCACCGAAAATAGCCCCAAGGGCTCTAAGGAAACACAACAACGTTCCAAGCCGGTGCAGGCAAAGAAAAGAGGTAATAAATCGCAAGTGTATCGGAAA…	543	AY944335.1
DpRhi	D. persimilis	Rhino	XP_002018395.2	UPI000F08EDCC	Full length	MKNTKKKTPNSKTPNAMNIEKEYVVEKIQGKRFFQGETQYFVKWKGFGPESSTWEPMQNLGNCIHLLAKYENDVYYNSCSKPEEQKPIQIYDWNQKGVQLSESSADETSPAFEPVTPQKNQSALSATSSSSISSSSSSSSYTSTSGSSATSSQSSSSLSRPQPQPQPDPVLPTKQTKPPPQPDLPTNKKKVKFGDILDAATKHKEDAERKLSTTTEKTHLNSSLEGNEDFSTSEDEEDEQDEISGLELGLKLERVIHKFQVRDDLYLVVRWIGRDVPDMVHIDEIKDLYSHEINQYFQTIERINDDLVKLGSSNGNNNKKQMRKVQGRRS	330		ATGAAAAATACAAAAAAGAAAACGCCCAATTCAAAAACTCCCAATGCCATGAATATTGAAAAAGAATACGTCGTCGAAAAAATCCAAGGAAAGCGTTTCTTCCAAGGAGAAACGCAGTATTTTGTTAAATGGAAGGGCTTCGGGCCAGAGAGCAGCACGTGGGAACCAATGCAGAATCTTGGGAATTGCATCCATCTGTTGGCAAAATATGAGAACGATGTCTACTATAATAGTTGCAGCAAACCGGAAGAGCAAAAGCCTATTCAAATCTACGATTGGAATCAAAAAGGTGTCCAACTGAGCGAATCCAGTGCCGATGAAACATCGCCGGCTTTTGAACCAGTAACCCCACAAAAAAATCAAAGCGCGTTGTCAGCCACATCCTCCTCCTCCATCTCC…	330	XM_002018359.2
DvRhi	D. virilis	Rhino	XP_002049857.1	B4LN98	Full length	MSEGNRQNSSSSSSSGKRKSSGSPARAPTSVGAAKKPKRRRADGTHYVEKILKKRYVNGRAQLLLKWQGYSMEECTWEPIENLTGDCMRMLADFEADLFAEQCKRARCKTDASMGLPAPNDASPSSSSLYVEENSPSAASPAASINARHQLIQMPLPMLDLADVKQEEERDQPQLEEQTQEQQLQEKEQQLQQQLQEQQSQEQKAPERQLLLPTPKASPKLCEELNLSSDSSSASDSDSSSSSSGSGSSSNSSNNSKNGKRGDQRKRTPVLPPVPKSNPFFINLDFAHKLNLSSEDDSDDEVELPATEQASAMERREVNANSGYVKSSIETLKEQARRWHESKGKDSEKSGSQVATVKPEKPPTARPETQPTSTESKIPKLLAIPKKMKDKTISPETPK…	628	shorter isoform based on locus inspection	ATGTCCGAGGGCAATCGTCAGAACTCGTCGTCGTCGTCAAGCTCTGGCAAAAGGAAGTCAAGTGGTTCGCCCGCGCGTGCTCCAACATCTGTTGGTGCCGCTAAAAAGCCCAAAAGAAGAAGAGCGGACGGGACTCACTATGTTGAGAAAATTTTGAAGAAACGCTACGTAAATGGACGAGCTCAGCTATTATTAAAATGGCAGGGCTATTCAATGGAAGAGTGTACGTGGGAGCCCATCGAGAACCTAACCGGCGATTGTATGCGAATGTTAGCTGACTTTGAGGCCGATTTATTTGCTGAGCAATGTAAACGGGCCAGGTGCAAAACAGACGCATCCATGGGATTGCCCGCTCCGAATGATGCGAGTCCAAGCAGTAGCTCACTTTATGTTGAAGAG…	628	XM_002049821.3
DsHP1D2	D. simulans	Rhino	XP_002106478.1	B4R6K0	Full length	MRNPQRRNTVDSQKYVVEKIVGKRIVKGRLQFRVKWMHYPMKASTWEPVEALGHLSRLLADYEARQYKRFRKKLAKAAKGPKSRAKSKAKSAARRRQSRHVPSGQAATSATSGSAAAGQGANGERGSNEQSSGSSVVARGVGLAHERKRVDPLAVEQPRIEGVQHPRTSRGTSAQVPNWKMEPYRGSFGLARGLELEKVHHCFFVRRQLFMFVTWVGHPTMDAVLLSDIRHAYPMPIIKYFQNLAFPNYKDA	252		ATGCGCAACCCACAGCGGAGAAACACGGTGGACAGCCAGAAGTATGTGGTGGAGAAGATCGTTGGAAAGCGCATCGTAAAAGGTCGTCTGCAGTTTCGTGTCAAGTGGATGCACTATCCGATGAAAGCGAGCACATGGGAGCCAGTGGAAGCATTGGGCCACCTCTCGCGCTTGCTGGCCGATTATGAGGCGAGGCAGTACAAGCGCTTCCGGAAGAAGCTGGCCAAGGCGGCAAAGGGCCCCAAATCGCGAGCCAAAAGCAAGGCTAAGAGCGCCGCCCGTCGACGCCAATCGCGCCACGTGCCCAGTGGCCAAGCAGCAACATCGGCTACATCGGGCTCGGCCGCAGCGGGCCAAGGAGCAAATGGGGAACGCGGCAGTAATGAGCAATCATCAGGG…	252	XM_002106442.3
DmTFIIA-S	D. melanogaster	TFIIA-S	NP_524467.1	P52656	Full length	MSYQLYRNTTLGNTLQESLDELIQYGQITPGLAFKVLLQFDKSINNALNQRVKARVTFKAGKLNTYRFCDNVWTLMLNDVEFREVHEIVKVDKVKIVACDGKSGEF	106		ATGTCGTATCAACTGTACCGCAACACCACGCTCGGCAACACCCTGCAGGAGAGCCTCGACGAGCTGATTCAGTACGGCCAGATTACGCCCGGACTGGCTTTCAAGGTTCTGCTGCAATTCGACAAGAGCATCAACAATGCCCTAAACCAGCGGGTCAAGGCCCGCGTCACCTTCAAGGCTGGAAAACTAAACACCTACCGCTTCTGCGACAATGTCTGGACTCTCATGCTTAACGATGTGGAGTTCCGCGAAGTGCACGAGATCGTCAAGGTGGACAAGGTGAAGATCGTGGCCTGCGACGGCAAGAGCGGCGAGTTC	106	NM_079743.4
DsTFIIA-S	D. simulans	TFIIA-S	XP_002104615.1	B4R261	Full length	MSYQLYRNTTLGNTLQESLDELIQYGQITPGLAFKVLLQFDKSINNALNQRVKARVTFKAGKLNTYRFCDNVWTLMLNDVEFREVHEFVKVDKVKIVACDGKSGEF	106		ATGTCGTATCAACTGTACCGCAACACCACGCTCGGCAACACCCTGCAGGAGAGCCTCGACGAGCTGATTCAGTACGGCCAGATCACGCCCGGACTGGCTTTCAAGGTTCTGCTGCAATTCGACAAGAGCATCAACAATGCCCTAAACCAGCGGGTCAAGGCCCGCGTCACCTTCAAGGCTGGAAAACTAAACACCTACCGCTTCTGCGACAATGTCTGGACTCTCATGCTCAACGATGTGGAGTTCCGCGAAGTGCACGAGTTCGTCAAGGTGGACAAGGTCAAGATCGTGGCCTGCGACGGCAAGAGCGGCGAGTTC	106	XM_002104579.4
DeTFIIA-S	D. erecta	TFIIA-S	XP_001982085.1	B3P8D1	Full length	MSYQLYRNTTLGNTLQESLDELIQYGQITPGLAFKVLLQFDKSINNALNQRVKARVTFKAGKLNTYRFCDNVWTLMLNDVEFREVHEFVKVDKVKIVACDGKSGEF	106		ATGTCGTATCAACTGTACCGCAACACCACGCTCGGAAACACCCTGCAGGAGAGCCTCGACGAGCTGATTCAGTACGGCCAGATCACGCCCGGTCTGGCGTTCAAGGTTCTGCTGCAGTTCGACAAGAGCATCAACAATGCCCTAAACCAGCGGGTCAAGGCCCGCGTCACCTTCAAGGCTGGAAAACTGAACACCTATCGCTTCTGCGACAATGTGTGGACTCTCATGCTCAACGATGTGGAATTCCGCGAAGTCCACGAGTTCGTCAAGGTGGACAAGGTCAAGATCGTGGCCTGCGACGGCAAGAGCGGCGAGTTC	106	XM_001982049.3
DpTFIIA-S	D. persimilis	TFIIA-S	XP_002013677.1	B4G4Z7	Full length	MSYQLYRNTTLGNTLQESLDELIQYGQITPGLAFKVLLQFDKSINNALNQRVKARVTFKAGKLNTYRFCDNVWTLMLNDVEFREVHEFVKVDKVKIVACDGKSEF	105		ATGTCCTACCAGCTGTACCGCAACACCACCCTGGGCAATACGTTGCAGGAGAGTCTAGACGAGCTGATCCAGTACGGCCAGATCACGCCGGGACTGGCCTTCAAGGTGCTCCTCCAGTTCGACAAGAGCATCAACAATGCCCTAAACCAGCGCGTAAAGGCGCGCGTCACCTTCAAGGCGGGCAAGCTGAACACCTACCGTTTCTGTGACAATGTCTGGACGCTGATGCTGAACGATGTGGAATTTCGCGAGGTGCACGAATTCGTCAAGGTGGACAAGGTGAAGATTGTGGCCTGCGATGGCAAGAGCGAGTTC	105	XM_002013641.2
DvTFIIA-S	D. virilis	TFIIA-S	XP_032295014.1	UPI00017D4C38	Full length	MSYQLYRNTTLGNTLQESLDELIQYGQITPALAFKVLLQFDKSINNALNQRVKARVTFKAGKLNTYRFCDNVWTLMLNDVEFREVHEFVKVDKVKIVACDGKSGDFN	107		ATGTCTTATCAATTATATCGCAACACTACGCTTGGCAATACACTACAGGAGAGCCTGGACGAACTAATTCAGTATGGACAAATAACGCCCGCATTGGCATTTAAGGTGCTGCTGCAGTTTGACAAGAGCATTAACAACGCCCTTAATCAGAGGGTTAAAGCTCGCGTTACATTCAAAGCGGGAAAACTGAACACCTATCGCTTCTGCGACAACGTCTGGACCCTGATGCTCAACGATGTCGAGTTCCGGGAAGTGCACGAATTCGTTAAGGTCGACAAGGTTAAGATTGTGGCCTGCGACGGCAAAAGCGGCGATTTCAAT	107	XM_032439123.1
DmTRF2_1278-1608	D. melanogaster	Trf2	NP_001259329.1	M9PHD8	aa1278 to aa1608	NEHELDIVINNVVCSFSVGCHLKLREIALQGSNVEYRRENGMVTMKLRHPYTTASIWSSGRITCTGATSESMAKVAARRYARCLGKLGFPTRFLNFRIVNVLGTCSMPWAIKIVNFSERHRENASYEPELHPGVTYKMRDPDPKATLKIFSTGSVTVTAASVNHVESAIQHIYPLVFDFRKQRSAEELQHLRQKQRLQAGGDPHELEKNVLADNKTASLDNIFVNTTAAHSKSSSNDQTSAPATILSSTVDSMPRLKQMVNYHQMMKQTQEERRHIMFNGEKANPASTSSAAAAPSTSSSSSSSGDNICANARRRATECWATKLQNKRPRY	331		AATGAGCACGAGCTGGACATTGTGATAAACAATGTGGTCTGCTCGTTTAGCGTCGGCTGTCACCTGAAGCTGCGCGAAATTGCGCTGCAGGGATCAAATGTGGAGTACCGTCGCGAGAACGGAATGGTGACAATGAAGCTCCGCCATCCATACACCACTGCCTCGATTTGGTCGTCGGGGAGGATTACCTGCACTGGTGCCACTTCCGAGTCAATGGCCAAGGTCGCTGCACGCCGCTATGCCAGATGCCTTGGCAAGCTGGGATTTCCCACTCGTTTCCTCAACTTTCGCATTGTCAACGTACTGGGCACCTGCAGCATGCCGTGGGCCATCAAGATCGTCAACTTTTCGGAGCGCCATCGCGAGAACGCCAGCTACGAGCCCGAGCTGCATCCTGGA…	331	NM_001272400.1
DsTRF2_1394-1775	D. simulans	Trf2	XP_016038531.2	UPI00192CFF62	aa1394 to aa1775	ITAKMELLEEEVMQSITVIDDDDEEKKEVAEDEESSNNAKSIGVQQPMADNEPELDIVINNVVCSFSVGCHLKLRDIALQGSNVEYRRENGMVTMKLRHPYTTASIWSSGRITCTGATSESMAKVAARRYARCLGKLGFPTRFLNFRIVNVLGTCSMPWAIKIVNFSERHRENASYEPELHPGVTYKMRDPDPKATLKIFSTGSVTVTAASVNHVESAIQHIYPLVFDFRKQRSAEELQHLRQKQRLQGGGDPTELENQVLADNKTASLDNIFVNTTAAHSKPSSNDQTLASSVILSSTVDSMPRLKQIVNYHQMMKTTQEERRHISINGEKVDPASTSSAAAAPSTSSSSSSTGDNICANARRRATECWATKLQNKRPRY	381		ATCACGGCCAAAATGGAGCTATTGGAGGAGGAGGTCATGCAGTCGATAACTGTGATTGATGACGATGACGAGGAGAAAAAGGAAGTCGCTGAAGACGAGGAGAGCAGCAATAATGCCAAATCCATTGGCGTTCAGCAGCCAATGGCTGATAATGAGCCCGAGCTGGACATTGTGATAAACAATGTGGTATGCTCGTTTAGCGTCGGCTGCCACCTGAAGCTGCGCGATATTGCGCTGCAGGGATCGAATGTGGAGTACCGTCGCGAGAACGGAATGGTGACAATGAAGCTCCGCCATCCATACACCACTGCCTCGATTTGGTCGTCGGGGAGGATTACCTGCACTGGTGCCACTTCCGAGTCAATGGCGAAGGTCGCAGCACGCCGCTATGCCAGATGC…	381	XM_016182669.3
DeTRF2_956-1305	D. erecta	Trf2	XP_026837731.1	UPI000F05DA68	aa956 to aa1305	TVIDDEGDDEGEGEGDGDGDGEESSNNAKSSGDQQPMALTNAANEGNGSDDEPELDIVINNVVCSFSVGCHLKLRDIALQGSNVEYRRENGMVTMKLRHPYTTASIWSSGRITCTGATSEAMAKVAARRYARCLGKLGFPTRFLNFRIVNVLGTCSMPWAIKIVNFSERHRENASYEPELHPGVTYKMRDPDPKATLKIFSTGSVTVTAASVSHVESAIQHIYPLVFDFRKKRSAEELQHLRQKQRLQGGGDPNELEKNVLADNKTSAQDNIFINTTAAHSKSASAGILSSTIDSMPRLKQIVNYHQMMKQTQDERRHIPFHGEKVNPASTSSAAAAPSTSSSSSSGDNICANARRRATECWATKLQNKRPRY	373		ACTGTGATTGATGACGAGGGCGATGACGAGGGCGAGGGCGAGGGCGACGGCGATGGAGATGGAGAGGAGAGCAGCAACAATGCCAAATCCAGTGGGGATCAGCAGCCAATGGCACTGACCAACGCGGCCAACGAAGGCAATGGCTCCGATGATGAGCCCGAGCTGGACATTGTGATAAACAATGTGGTCTGCTCGTTTAGCGTCGGCTGTCACCTGAAGCTGCGCGATATTGCGTTGCAGGGATCGAATGTGGAGTACCGTCGCGAAAATGGAATGGTGACAATGAAGCTCCGTCATCCATACACTACGGCCTCGATTTGGTCGTCGGGAAGGATTACATGTACTGGTGCTACTTCCGAGGCAATGGCCAAGGTTGCTGCACGCCGCTATGCCAGATGC…	373	XM_026981930.1
DpTRF2_226-558	D. persimilis	Trf2	XP_026847063.1	UPI000F096CC8	aa226 to aa558	DDPELDIVINNVVCSFSVRCHLKLRDIALRGCNVEYRRENGMVTMKLRRPYTTASIWSSGRITCTGATSEIMAKVAARRYARCLGKLGFPTRFQNFRIVNVLGTCSMPWAIKIVNFSEKHRDNASYEPELHPGVTYKMKMPKATLKIFSTGSITVTAASVNDVESAIQHIYPLVHEFRKQRSPEELQHLRAKQNKNAGITGTPAAANNITDASEARVLEDQILTQSKTQSRSDILVNATAAHSKSIPGSAAGDLVNAAVCNVQRLKQIESYRQLSSQTQEERRHIPFPRDKSEAGLFPHSTPRSPPGDNICANARRRATECWATKLQNKRPRY	333		GACGACCCAGAGCTGGACATTGTGATCAACAATGTGGTGTGCTCGTTCAGCGTGCGATGCCACCTCAAGCTAAGGGACATTGCGTTGCGCGGCTGCAATGTGGAGTACCGCAGGGAGAACGGAATGGTAACCATGAAGCTGCGACGTCCCTATACGACGGCCTCCATTTGGTCATCGGGTAGGATCACCTGCACAGGGGCCACCTCTGAGATAATGGCCAAGGTGGCAGCCAGACGGTACGCCCGGTGCCTGGGTAAACTCGGTTTTCCCACACGCTTCCAGAACTTTCGCATCGTGAATGTTCTGGGTACCTGCAGCATGCCCTGGGCCATTAAGATTGTCAACTTCTCGGAGAAGCATCGGGACAACGCCAGCTACGAGCCGGAGTTGCATCCGGGT…	333	XM_026991262.1
DvTRF2-278-595	D. virilis	Trf2	XP_032296092.1	UPI001395FC6C	aa278 to aa595	AEPELDIVINNVVCSFSVRCHLKLREIALNGSNVEYRRENGMVTMKLRRPYTTASIWSSGRITCTGATSESQAKIAARRYARCLSKLGFPTHFQNFRIVNVLGTCSMPWAIKIVNFSERHRDNASYEPELHPGVTYKMREPKATLKIFSTGSITVTAASVNDVESAIQHIYPLVHEFRKQRSAEELQHLRQKQRAQGGDDLNELDDQLAQLEGKSAVKDDMFLNTTAAHTNASRPQGAGGANSLPNASLYTARRIEQYKSYQDMQEQTQMERRHVSYATCDAAKGGSNNSTGDNICANARRRATECWATKLQNKRPRY	318		GCCGAGCCCGAGCTGGACATTGTGATCAACAATGTGGTCTGCTCGTTCAGCGTTCGCTGTCATCTCAAGCTGCGCGAGATCGCGCTCAATGGCTCCAATGTGGAGTACAGGCGGGAGAATGGCATGGTTACGATGAAGTTGCGGCGTCCCTATACGACTGCCTCCATTTGGTCATCGGGCCGGATAACGTGCACGGGCGCCACATCTGAATCACAGGCCAAGATCGCCGCCCGTCGGTACGCGCGCTGCCTGAGCAAGCTGGGCTTCCCGACGCACTTCCAGAACTTTCGCATCGTCAATGTGCTGGGCACCTGCAGCATGCCCTGGGCAATTAAAATAGTCAATTTCTCGGAGCGACATCGCGACAATGCCAGCTACGAGCCCGAACTGCATCCGGGC…	318	XM_032440201.1
DmUAP56	D. melanogaster	UAP56 / Hel25E	NP_723089.1	Q27268	Full length	MADNDDLLDYEDEEQTETTAVENQEAPKKDVKGTYVSIHSSGFRDFLLKPEILRAIVDCGFEHPSEVQHECIPQAVLGMDILCQAKSGMGKTAVFVLATLQQLEPSDNNTCHVLVMCHTRELAFQISKEYERFSKYMPTVKVAVFFGGMAIQKDEETLKSGTPHIVVGTPGRILALIRNKKLNLKLLKHFVLDECDKMLEQLDMRRDVQEIFRSTPHGKQVMMFSATLSKDIRPVCKKFMQDPMEVYVDDEAKLTLHGLQQHYVNLKENEKNKKLFELLDVLEFNQVVIFVKSVQRCVALSQLLTEQNFPAIGIHRGMTQEERLNRYQQFKDFQKRILVATNLFGRGMDIERVNIVFNYDMPEDSDTYLHRVARAGRFGTKGLAITFVSDENDAKILNE…	424		ATGGCCGACAATGACGATCTTTTGGACTACGAGGATGAGGAGCAGACCGAGACCACTGCGGTCGAAAACCAGGAGGCCCCCAAGAAGGATGTCAAGGGCACCTATGTGTCCATTCACAGTTCCGGCTTCCGCGATTTCCTCCTGAAACCGGAGATCCTGCGCGCCATCGTGGACTGCGGCTTCGAGCATCCCTCGGAGGTTCAGCACGAGTGCATTCCGCAGGCCGTACTGGGCATGGACATCCTCTGTCAGGCCAAGTCCGGCATGGGTAAGACCGCCGTCTTCGTTCTGGCCACGCTGCAGCAGCTGGAGCCGTCGGACAACAACACCTGCCACGTCCTGGTCATGTGCCACACCCGCGAGCTGGCCTTCCAGATCAGCAAGGAGTATGAGCGATTC…	424	NM_164646.3
DsUAP56	D. simulans	UAP56 / Hel25E	XP_016023611.1	B4NRX8	Full length	MADNDDLLDYEDEEQTETTAVENQEAPKKDVKGTYVSIHSSGFRDFLLKPEILRAIVDCGFEHPSEVQHECIPQAVLGMDILCQAKSGMGKTAVFVLATLQQLEPSDNNTCHVLVMCHTRELAFQISKEYERFSKYMPTVKVAVFFGGMAIQKDEETLKSGTPHIVVGTPGRILALIRNKKLNLKLLKHFVLDECDKMLEQLDMRRDVQEIFRSTPHGKQVMMFSATLSKDIRPVCKKFMQDPMEVYVDDEAKLTLHGLQQHYVNLKENEKNKKLFELLDVLEFNQVVIFVKSVQRCVALSQLLTEQNFPAIGIHRGMTQEERLNRYQQFKDFQKRILVATNLFGRGMDIERVNIVFNYDMPEDSDTYLHRVARAGRFGTKGLAITFVSDENDAKILNE…	424		ATGGCCGACAATGACGATCTTTTGGACTACGAGGATGAGGAGCAGACCGAGACCACTGCGGTCGAGAACCAGGAGGCGCCCAAAAAGGATGTCAAGGGCACCTACGTGTCCATTCACAGTTCCGGCTTCCGTGATTTCCTCCTGAAACCGGAGATCCTGCGCGCCATCGTGGACTGCGGCTTCGAGCATCCCTCGGAGGTTCAGCACGAGTGCATTCCGCAGGCCGTACTGGGCATGGACATCCTCTGCCAGGCCAAGTCCGGTATGGGCAAGACCGCCGTCTTCGTTCTGGCCACGCTGCAGCAGCTGGAGCCGTCGGACAACAACACCTGCCACGTCCTGGTCATGTGCCACACCCGCGAGCTGGCCTTCCAGATCAGCAAGGAGTATGAGCGATTC…	424	XM_016169000.3
DeUAP56	D. erecta	UAP56 / Hel25E	XP_001968815.1	B3N4X2	Full length	MADNDDLLDYEDEEQTETTAVENQEAPKKDVKGTYVSIHSSGFRDFLLKPEILRAIVDCGFEHPSEVQHECIPQAVLGMDILCQAKSGMGKTAVFVLATLQQLEPSDNNTCHVLVMCHTRELAFQISKEYERFSKYMPTVKVAVFFGGMAIQKDEETLKSGTPHIVVGTPGRILALIRNKKLNLKHLKHFVLDECDKMLEQLDMRRDVQEIFRSTPHGKQVMMFSATLSKDIRPVCKKFMQDPMEVYVDDEAKLTLHGLQQHYVNLKENEKNKKLFELLDVLEFNQVVIFVKSVQRCVALSQLLTEQNFPAIGIHRGMTQEERLNRYQQFKDFQKRILVATNLFGRGMDIERVNIVFNYDMPEDSDTYLHRVARAGRFGTKGLAITFVSDENDAKILNE…	424		ATGGCCGACAATGACGATCTTTTGGACTACGAGGATGAGGAGCAGACCGAGACCACTGCGGTCGAGAATCAGGAGGCGCCCAAGAAGGATGTCAAGGGCACCTACGTGTCTATACACAGTTCCGGCTTCCGGGACTTCCTCCTGAAACCGGAGATCCTGCGCGCCATCGTCGACTGCGGCTTCGAGCATCCCTCGGAGGTTCAGCACGAGTGCATTCCGCAGGCCGTTCTGGGCATGGACATCCTCTGCCAGGCCAAGTCCGGCATGGGCAAGACCGCCGTCTTCGTCCTGGCCACGCTGCAGCAGCTGGAGCCATCGGACAACAACACCTGCCACGTCCTGGTCATGTGCCATACCCGCGAGCTGGCCTTCCAGATCAGCAAGGAGTATGAGCGATTC…	424	XM_001968779.3
DpUAP56	D. persimilis	UAP56 / Hel25E	XP_026842954.1	Q29NU1	Full length	MADNDDLLDYEDEEQTETTAVENQEAPKKDVKGTYVSIHSSGFRDFLLKPEILRAIVDCGFEHPSEVQHECIPQAVLGMDILCQAKSGMGKTAVFVLATLQQLEPADNNTCHVLVMCHTRELAFQISKEYERFSKYMPTVKVAVFFGGLAIQKDEETLKSGTPHIVVGTPGRILALIRNKKLNLKHLKHFVLDECDKMLEQLDMRRDVQEIFRSSPHGKQVMMFSATLSKDIRPVCKKFMQDPMEVYVDDEAKLTLHGLQQHYVNLKENEKNKKLFELLDVLEFNQVVIFVKSVQRCVALAMLLTEQNFPAIGIHRGMTQEERLNRYQQFKDFQKRILVATNLFGRGMDIERVNIVFNYDMPEDSDTYLHRVARAGRFGTKGLAITFVSDDNDAKILNE…	424		ATGGCCGATAATGACGATCTTCTCGACTACGAGGATGAGGAGCAGACTGAGACCACTGCGGTCGAGAACCAGGAGGCGCCAAAGAAAGATGTCAAGGGCACTTACGTCTCCATACACAGTTCTGGCTTCCGTGATTTTCTGCTGAAACCAGAAATTTTGCGTGCCATTGTCGACTGTGGTTTTGAGCATCCATCCGAAGTTCAGCACGAGTGCATTCCGCAGGCTGTACTCGGCATGGATATTCTCTGTCAGGCCAAGTCAGGTATGGGCAAGACGGCTGTCTTCGTGCTCGCCACGCTGCAGCAGCTCGAGCCCGCCGACAACAACACCTGTCATGTGTTGGTCATGTGTCACACACGCGAGCTGGCATTCCAGATTAGCAAGGAGTATGAGCGTTTC…	424	XM_026987153.1
DvUAP56	D. virilis	UAP56 / Hel25E	XP_002052911.1	B4LU13	Full length	MADNDDLLDYEDEEQNETTAVENQEAPKKDVKGTYVSIHSSGFRDFLLKPEILRAIVDCGFEHPSEVQHECIPQAVLGMDILCQAKSGMGKTAVFVLATLQQLEPSDNNTCHVLVMCHTRELAFQISKEYERFSKYMPTVKVAVFFGGLAIQKDEETLKNGTPHIVVGTPGRILALIRNKKLNLKHLKHFVLDECDKMLEQLDMRRDVQEIFRSTPHGKQVMMFSATLSKEIRPVCKKFMQDPMEVYVDDEAKLTLHGLQQHYVNLKENEKNKKLFELLDVLEFNQVVIFVKSVQRCVALAQLLTEQNFPAIGIHRGMNQDERLNRYQQFKDFQKRILVATNLFGRGMDIERVNIVFNYDMPEDSDTYLHRVARAGRFGTKGLAITFVSDENDAKILNE…	424		ATGGCCGACAATGACGATCTTCTCGATTACGAGGATGAGGAGCAGAACGAGACCACTGCCGTTGAGAACCAGGAGGCACCAAAGAAAGATGTTAAGGGTACTTATGTATCCATACACAGTTCCGGTTTCCGTGACTTTTTGTTAAAGCCCGAAATATTGCGTGCAATCGTTGACTGCGGTTTTGAACATCCATCCGAGGTGCAGCACGAATGCATACCGCAGGCTGTGCTCGGCATGGATATCCTGTGCCAAGCCAAGTCCGGTATGGGCAAAACGGCTGTCTTTGTGCTTGCCACGCTGCAACAGCTGGAGCCATCCGATAATAACACCTGCCACGTCCTGGTCATGTGCCATACACGTGAACTGGCATTCCAAATAAGCAAGGAGTACGAACGTTTC…	424	XM_002052875.3
Proteins are listed formatted as SpeciesProtein (DmBoot = D. melanogaster Bootegger). Ds = D. simulans; De = D. erecta; Dp = D. persimilis; Dv = D. virilis.

## Sheet: FASTA_protein
>DmBoot_A1Z7N6
MTDFNASGVILSLDEYFEQCVVPKPRIPPRYSSNAAPKGDNRQLGHLQTYKDQDQGGDTDVEVEDFQGSVLANGQSILTEFDSNVSQINFEINDFDKVYCETESQSSEASQGSATWRMNGNNVNRPSAAAQLGLSDQARGHVKSRLDLREGSRFRNNFNKRRNRQYNHHERNEFHRHQHQPQIAKKEVLRYAYNAFSSQEIHSNQQTDLDIDVNKHFQYTHQAPTDPRSSRNYMGPDHYDWTGSTSIGSLIDSVSHIPDNRVKNHLPCETITRYTDNSMNVFAGEAQDINKPQTDLKPAAVDSESMKISKMAHNVMLLLKSVAQQNNQGDSCDIFKNIDWINGPMEESRSVALPEREGGRDQLQRFN
>DsBoot_B4QGR5
MTDFNASGVILSLDEYFEQCVEPKPRIPPRYSFNAASKGGNRQPGHLRSYKDQDQDGDDDEIEDFQGSVLENGQSILTNFDSTASQINFEMNDFDKVYWEQESQSSEASQGSATCRMFGNNVNRPSAAAQLGLSDQARGHVKSRLDLREGSRFRNSFNKGRKRQYNLHTRNEFHRQQHQPQIAKEQGQRSAYNAFSSQKIHPNQQTDLQIGVNKHFQYTHQAPIDLRSSRNNMGPDQYDWTGSTSIGSLMDSVPHIPNNRVKNHLPCETITRYTDNSMGVFAGEGQDIHKPQTGLEPAAVDSERMKVSKMARNVLLFLKSVAQQNNQGDSCDIFKNIDWINGPVEETGSVAFPEREGGRDELHRFN
>DeBoot_B3N812
MTDFNAPGAMLPLDEYYEQCVVPKPKIPPRYSSNAVPQSGKRQAGHLRSYKEPDQGGDDDVEDEDFQSSVLKTKLVENGGTEIDSNVAQMNYEINDFDKMYWEQDSHSSEASQSSEMWRLYGNNVYRPSGADQLVPNDQARGHVKSRLDLRDGSRFRNNLNQRRNHQQNVHRRNQIHRRQHHVQNAKEQHPRTAYNAFSSQTIHANQQTDVLMNVNNHFQYTHQAPSDLRRSTNNIEPDHCDWTGYSSIGSLIESVAHIPDNRVKNRLPCETITRYTDISKDIFAGEGQKVHKPQTGLEPAAVDSESMKVSKMAHNVMLLLKSVAQQNNQGGSCEFFKNCDWINGSVEEFPSVAFPKLDGRDEQQRFN
>DpBoot_UPI000F08542B
MTKFNANAVLWSLDDFMKIRKDEMPIYYKKEYQMSKRFNRISAHLQSYKDAEADLSQDEDDDGDCNIPTVQKSIDVDDATYAANIKQLNFEKNDFDQLMYNESLETNDVNSSTEQCEPLSQTPPRPSVKSRLGVRTTESVGNRGKQFKKKAIQKRGKAYPYNINGRNNSMENYNQNRVSANFHRGLEAYYKFRERNECFGESQNVLNIPNSHVHIENFGPNGPSFNDSSNTDNFNLNSNFMMRSNHMNTSDSNSFGGLLPNNQGPVNSNNRVGMFSNNQESANSNRIECMLQNNQEHVNLNSYGGLFLNNQRSANSNSFGGLYPSNQGPVNSNNRVGMFPNNQRFANSNRIECLLLNNQEHVNSNGYDGLLSNNPVPVNSNGYGGLLSNNPGPVNSKGY…
>DvBoot_B4LM03
MTSFNAPAILMPLDEYYAHYVQPKPKITKHYGFHSGKRQRQAAHLQSYKDANGEDEDEADEDESQQVDELNSSIQDANMNQISFETNDFNRLYQDTDEPMDQTNNTKQVPNADMSADSAQWRIQPNNVNRPPGAAPLVPADAPRSQPPRQTPQHGNRWHQKQNNRRRFNRGKPNNYHNNNNNNNNFNRNNCQNSVHNRLGNNPGRNTQRGQLSMEQRMRNAYNAFLGPPNNNNNNRNNINTNNNNIKQQQQQVLMNMNNHFQNGRPQLNVSAQLNPCDNQNSNYNVRNSVNNQLESYQNQSQSHPIAANWQLGSNSLTALINSANQMRPSMMSPTAQASTLIRPTAQIPIGNKTANRLGPPMRNTLDWNIPQMNVEQPSNLTNGHAPLQRNPIGANVGI…
>DmCtBP_A0A0B4KGZ7
MDKNLMMPKRSRIDVKGNFANGPLQARPLVALLDGRDCSIEMPILKDVATVAFCDAQSTSEIHEKVLNEAVGALMWHTIILTKEDLEKFKALRIIVRIGSGTDNIDVKAAGELGIAVCNVPGYGVEEVADTTMCLILNLYRRTYWLANMVREGKKFTGPEQVREAAHGCARIRGDTLGLVGLGRIGSAVALRAKAFGFNVIFYDPYLPDGIDKSLGLTRVYTLQDLLFQSDCVSLHCTLNEHNHHLINEFTIKQMRPGAFLVNTARGGLVDDETLALALKQGRIRAAALDVHENEPYNGALKDAPNLICTPHAAFFSDASATELREMAATEIRRAIVGNIPDVLRNCVNKEYFMRTPPAAAAGGVAAAVYPEGLNGGYYTGALHHRAHSTTPHDGPHST…
>DsCtBP_A0A6P8KB23
MDKNLMMPKRSRIDVKGSFANGPLQARPLVALLDGRDCSIEMPILKDVATVAFCDAQSTSEIHEKVLNEAVGALMWHTIILTKEDLEKFKALRIIVRIGSGTDNIDVKAAGELGIAVCNVPGYGVEEVADTTMCLILNLYRRTYWLANMVREGKKFTGPEQVREAAHGCARIRGDTLGLVGLGRIGSAVALRAKAFGFNVIFYDPYLPDGIDKSLGLTRVYTLQDLLFQSDCVSLHCTLNEHNHHLINEFTIKQMRPGAFLVNTARGGLVDDETLALALKQGRIRAAALDVHENEPYNVFQGALKDAPNLICTPHAAFFSDASATELREMAATEIRRAIVGNIPDVLRNCVNKEYFMRTPPAAAAGGVAAAVYPEGLNGGYYTGALHHRAHSTTPHDGP…
>DeCtBP_UPI000732AFF6
MDKNLMMPKRSRIDVKGSFANGPLQARPLVALLDGRDCSIEMPILKDVATVAFCDAQSTSEIHEKVLNEAVGALMWHTIILTKEDLEKFKALRIIVRIGSGTDNIDVKAAGELGIAVCNVPGYGVEEVADTTMCLILNLYRRTYWLANMVREGKKFTGPEQVREAAHGCARIRGDTLGLVGLGRIGSAVALRAKAFGFNVIFYDPYLPDGIDKSLGLTRVYTLQDLLFQSDCVSLHCTLNEHNHHLINEFTIKQMRPGAFLVNTARGGLVDDETLALALKQGRIRAAALDVHENEPYNGALKDAPNLICTPHAAFFSDASATELREMAATEIRRAIVGNIPDVLRNCVNKEYFMRTPPAAAAGGVAAAVYPEGALHHRAHSTTPHDGPHSTTNLGSTVA…
>DpCtBP_UPI0007E87A5D
MDKNLMMPKRSRIDVKGTFANGPLQARPLVALLDGRDCSIEMPILKDVATVAFCDAQSTSEIHEKVLNEAVGALMWHTIILTKEDLEKFKALRIIVRIGSGTDNIDVKAAGELGIAVCNVPGYGVEEVADTTMCLILNLYRRTYWLANMVREGKKFTGPEQVREAAHGCARIRGDTLGLVGLGRIGSAVALRAKAFGFNVIFYDPYLPDGIDKSLGLTRVYTLQDLLFQSDCVSLHCTLNEHNHHLINEFTIKQMRPGAFLVNTARGGLVDDETLALALKQGRIRAAALDVHENEPYNVFQGALKDAPNLICTPHAAFFSDASATELREMAATEIRRAIVGNIPDVLRNCVNKEYFMRTPPTAAAGGVAAAVYPEGLNGGYYTGALHHRAHSTTPHDGP…
>DvCtBP_A0A0Q9WDP1
MDKNLMMPKRSRIDVKGSFANGPLQARPLVALLDGRDCSIEMPILKDVATVAFCDAQSTSEIHEKVLNEAVGALMWHTIILTKEDLEKFKALRIIVRIGSGTDNIDVKAAGELGIAVCNVPGYGVEEVADTTMCLILNLYRRTYWLANMVREGKKFTGPEQVREAAHGCARIRGDTLGLVGLGRIGSAVALRAKAFGFNVIFYDPYLPDGIDKSLGLTRVYTLQDLLFQSDCVSLHCTLNEHNHHLINEFTIKQMRPGAFLVNTARGGLVDDETLALALKQGRIRAAALDVHENEPYNGALKDAPNLICTPHAAFFSDASATELREMAATEIRRAIVGNIPEVLRNCVNKEYFMRTPPTTAAGGVAAAVYPEGALHHRAHSTTPHDGPHSTTNLGSSSS…
>DmCuff_Q9V629
MNSNYTILNIRAHSWAEKDNLVFPTITKPVSNGWFAWSPIGQFEPNSQKVPYVVVPPSIKFPISLRYKDSPPKLEKKPNIFLDNMLQYIESSSYMYVMVRNNQQAQLNANIVCTSEVLELMMCAPYEKKTGWSLGVTRYRNTMYICRIDVEQPDPIDQDNLKRAMQEFWLRNLRTHCVFENGIKMHQHNQSSEEHLRFHGVFSFDLNGNRVLFDSPVLAEMPSTTLNGSALSWVDLQIRPMFMSRLDWPEHNRTEALKWWVKCFLLGIESLYIARRDENAHVHNIEKTLVRDLWKSCEKDWSPTVCANFMIYLLNCISQVMAPIDCPSTVYLFQFDASQGTVSYKGLRGRNQYTFVSDWFRMMLDDHTNDMCKTPNLQTMSSIV
>DsCuff_A0A0J9RAH2
MNSNYKILNIQAHSWVDKPKMVFPTITKPVSIGCFVWSPNGQFKPNSQKVPCLVVPPTIKFPISLRYEDSTPKLEKKPKIFLDNMLQFIESSSHMYVMAGNNRQARLNANIVCTSEVLELMMCAPYEKKTGWSLGVTRYRNTMYICRIDVERPDPFTEDNLKRVMHELWLRKLRTHCVFENGIEMHHQSSEEHLRFHGVFSFNLNGVRVIFDSPVLAENPSTTLNGSAPSWVDLQIRPMCMSRLDWSVHNRTEALKWWVKCFLLGIDSLYIAHRDENAHVHNIEKTLVGDLWKSCEKDWSTTVCANFMVHLLTCISQVMAPIDCPSTVYLFQFDARQGTVSYESLRGRSQYTFVSDWFRMMLDDHTTDMWMTPNLETMSSTVYQKQ
>DeCuff_B3NSB5
MISNYKILNIQAHSWTEEDMLKFPTISKPISHGGFIWSPNGQFERSFQKVPYIVVPPPNKFPISLRLKEPLQKREKMPKIFLDNMLLYIESSSFSYLKVGNNLKAELNVHIVCTSEVLELMMCAPYEKKTGWSLGVTRYRNTMYICRIDSEKPDPFDQDYLKRIMQESWLRMLRSHCVFENGVEMHNQSAEEDCRFHGVFSFDLNGQRVLFDSPVLAEMNPNGSIGSPPNWADLQMRLLHMSRSDWSVHNRTEALKWWVKCFLLGVESLYIAHRDENAFVHNIKKTSVRDLWKDCEKDWSTGVCANFMVRLLNCMSQVMAPIDCPSTVYLFKFDASQGIVSYKGLQERNEYTFVSDWFRMMLDEHTNDLQAKSTRV
>DpCuff_UPI000F093FBC
MISDEILLNIKPHVITKADRCDFPEFSKPVAHGGFSLSPYGKFENNANRLRYVVVPKMDKFQVHLGDSEPSPPRSLLLSQPGLDNILLYMESTGTSHLSAKLEVEVSYDIVCTTEVLELILRTPYEMKENWTLAVTKYRNTIYISPVVPEDLKTSPMKELNADWLAKLRRHFLSENANAMPKPCDPMEPTGQYNGVFSFSINGTRFIFDSPILAEGFCTGSDRSSNLVFTELQFRQDSMSVDEWATHNRCDALKWWSKCFLVGIENIYVANVNRHTIAHTINKLSVRQLWKDCEKAWSPHVCVNFLLRLVDQIRGFMSVVDCPRTVYLLKFDASRGEISYTSYLGRNLYTFIPDWFRIMLDERMEDFTPTTLHKN
>DvCuff_B4MDX9
MYSNYKILNLNARSSTPQDKESFPTIKQPHRAGEYSLSPEGHYEDSPARLCFLTQLGPNTFPFSLNASGEAMSTEQSFLKPRYLDNMFCFLRCSMETLIKRHENGHLQVDADIVCSRETLQLIMCAPYEYKNNWTIAVSKYRNTIYICPVPNPERPQSFVDPEHLKKLMMDHWMTKLRQRCLVAMDDDIVQPGSYQQKKLDGQYYCVFSMNICGLNVLFDAPILAEHCPNPFIGLPKTFVDLRMRLDTMSRTEWSAHNRNVVLKWWVESFLVGIEKVYIAYHDKEGYVQKIKHTMVRELWRECDNDWSPNICGNFLRRLLGSIQLLLANVDSASTVYLLEYDSKNGSITYKYCKERNEHSFIPDWFRILMEEHMDHLNAQVQHQI
>DmDel_Q9VIF5
MEKLDKIRMSQKLSCWQHILTTLGTSSKTEQEWNTFFKGFLESWRKPYCIQTSCDPSIPLRKELLVRPRKALQENPHGPGSTLPESPVFLEPINSTAPREHPSPSKSHSTGSTGCDPGNGERSPSVSNKNSKYKNPGNSKYAKIWKRSNNHTTSIFSKAQISKRRDKLSSTKKRPDTCAPTDDSRKNREPRACAPNKNIFKTRETNAPNLTKNSCALPNVLILSPNSASKITQRGHSVGQTQDYKASPGKIIKRVPRYSLQCLKKKTEKVHNKIMDKPKNKQQPQTPPPFLLNNEYTESSDDSDDQLPLSELSQKMKSNKLNTLFLSRNEDCSPAPEKVKLKGERPAQNKKEQLTWEPSILTNLTDLGKQVAEPLRKSVKKSAKQQKPRVRAPPQGKKT…
>DsDel_A0A0J9R5J1
MENLAKIRMSQKLACWQQILTTLGTSSMSEQEWNTFFRGFLESWQNPYCIQTSCDPSIPLRQELLVRPRKAVQENPHGPLATPPESPVFLEPINSTAPREHLSPSKSLDFSVNSTGDGERSPSVSNKNSTHKNPGDSKYTEIWKQSNIHTTSSSSKAQISMRRDSKLSSTKKRPVTCPLVDDTTDDSRKNREPHASASKKNVFKSGEASPNAPNLKDSCAFPDVLMLSPNCPSKITERGNSFGQTQDYKTSPGKIIKRVPRYSSQFLKPKTGKVHNLGDKSKNKQQPKTPPPFLLDNEYKESSDDSDDQLPLSKLSLKMKRNNKDCSPAPEKVKLKGGRPAQNKKEQLPWEPSILTNLTDQGKRLAEPLRKSVKKPTKQKKRRLRAPPQSKTQEKQSTH…
>DeDel_UPI000F0676FB
MVTLERTAKVNFHTHVLREKEVLYGWIVENLAKMRMRQKLGCWQQILTLLGTNSMSEQEWNTIFKGFLESWLNPYCIQISCDPSIPIRPEFLVRPRKVLQGNQPGSMAKIPEAVVFPGPTNSTTKSLPREAPSSSKSRDTIVNSTDCESDNGERSPSHSNKSSTYKNPGNSEYAKIWKQGKRHTTASSSKARITKRRDSKLLSMKQRPDTFASVAKGPVPSASAPNGNVFKCREASPHAPDFSTIKTKDSCASPDVLALYLKNSASKPTQRRKSFGPTQDYEASSNKIIKRRNTCIPTDTPQYLKLKTGKGQNSGEKPNYKQQLKTPPPSMRDNVSEESSDECDDQLPLSKLLVKMKSDKPLDLSCKIKLTPKDPSLKTNFTVQSKQSAEMLTIKPKSE…
>DpDel_UPI000F09796F
MREEQNLRLWRQMKKKHGADRLSKHEWKILRADFLRSWNTLTFDKFSKDQLAEATLREELQETTRAYSGLEKGLASRLSTRRRSTKLETNPIATSEGSIPPAHENTGSSQRKPSSLPLVLLGLEKDQTQSSKPSRSAVKARTKPVATPDKLIALPREPTSLENVIYIVKGDQSRLLNRRPNSRGTPKLAPTTDGHIELETGDQKRSSKASQSRVKTEVKLSAISDGSVPPTQEITGSSKRKPMSLLLDHSEPESTDQSQLLNCRPSSRPRPKLAPTSDGHIELEKRDKKRAPKPTQNPKHKKFMSEVKSAAILYSSIPPQEHTGSSLPLDRAGTEKGEKSQSPKHITSLLPLDLLGTEKGDQSGSSKHTSVKPRTKSPATPDGDIPPSTLKGSIPSSPV…
>DvDel_UPI00017D5D24
MRRRDILRMWAQIVQQTGIEKYTAKEWQENYEEFWKCMQSPTDPYIRIESIDHLLNEQAVGNQQQQPPKLTSTKRKSQPKAGQALVHKYDESEPLAIWRKRIKSDSKILSKESKATKARKQTRNTVGTAATEDQIPKGKETDERMVNENTPAPKFTNNCSRRSAVKQTTKCSRPSLLQDASLECQLDEEQVQAKELVKIHKKHELQQIQNEVAGTELEQLEAQEEEIDVVNVEQETQQDQREQEIEEPKAQEQQRDRLILKIKKQQIQPELLYELEQGIGQQNLQDHQKNKLILRFKKQKIHQITKLEQDVEQQQPEQKQETIMLHKNPKMPLIRVYENMEEQETLLEELQVSESESWEREIQQDPLSEPNHELQVQEQRNRKQRMQLEQNNAQHDAPE…
>DmKip_Q8T053
MMHSAKNVCRTCMDETGTLVDIFANVRDPVLDEPEMSLSHILARCTERPVKRGDLLPQFICVSCVLAVQNAFRFKWQSEQSYQHFFRVLNQSGAPENQVHLAACNGDKNQIINQKMQLKSDRQQDTQQMTKTQKPDDDLSQKQTLQAKLQEGNIDGPPESFTLHPRKRTCRTEEQADMIPKEATRSTKMICDADGYYNCPHCSKRFCSQTQLRTHITDLCNRCPYCPRTYMQKSNLKRHLRNHLSKPAHKCFHCSKAFMRKDHLKRHLRTHDSDGPLSCSQCSAVFIEHVQLEIHRREHKQRPGSSKSESTKDPDSDDSDQAQDLKPKWTKNTFNGTCSIPPMLKPKPICDICQKKFSSVYALKRHMLTHNRQHHLKKCTYCSEEFKTEKHLKRHERGH…
>DsKip_UPI00078AE777
MIKSAKNVCRTCMDETGTLVDIFANVRDPVLDEPEMSLSHILARCTDRPVKRGDLLPQFICVSCVVAVQNAFRFKWQSEQSYQHFLRVLNQSSAPENQVQLAASNGDGNQTQNMLLKSDRQQDKHQMGKTQQSEDDLSQKQTLQTELQEKNEDGPPEPFTPQRRKRTCRTEEQQDIIPKESPRSTKMMIPQVRCDADGYYNCPQCSKRFCSQTKLRTHISDQCNRCPYCPCSYMHKANLKRHLQNHLSKPEHKCGHCSKAFVRKDHLKRHLRTHDSDGPLSCSQCSAVFIEYAQLEIHRREHKQGPGPSKSESTKEPDSEDSDQAEDLNPKCTKNTFNGTSSSPTMLKPIVDDSHFAKENLNNHNILTTLGLRELKKRDEVLPGTTKDEGDRKKDEKPK…
>DeKip_B3NYT3
MMKSAKNACRTCMDETAILVDIFTHVRDPALDESEMSLSHILARCTDRPVKRGDPLPQYICLPCVLAVQNAFRFKWKSEQSYQHFFRLLNQSSSPEGRLHSIASHQDENQTQKMQLKSGRQEDLQQVSKTQKSEDDLGQKHTLQAKLQENHDDGPPQTFNPHPRWRTCRTEATGDRIPKEAPRSTKIINPQVRCNANGYYKCPHCSKRFNSQTQLWTHISDLCNRCPYCPRSYKQKSNLKRHLQNHVGKPAHKCFHCSKAFMRKDHLKKHLSTHDRDGPLSCTQCSAVFIEYVQLEIHRREHLLQASSIQSESTKKPDSKDSDQAQDLKPNCTENSLKGMSSSPTTLNPIGDLNSDSYFAKENWNNHNILKPRGLRKPRCHICLKKFYSIYNLKRHMLT…
>DmMoon_Q9VYQ0
MAKILPTDGIWIPESCSFPEDVMIDMMEGLFRDVPNLTHKEYLALADLQSRWMAKLANRQPESNPLPPKPKKRKKIAPKKQDQPVEEKGSEVDIYDVDDNEMVNNRIYIPRLRSAWRARYFNIMMRAFVIKRGLLNKHINWQILDKIMAAPDAEGQAELQAFVDKVVAGQEM
>DsMoon_UPI00078AED61
MAKILPTDGNWIPESCSFPEDVMIDMLEELSRDVPNLTHKEYLALAALQSKWMAKLANRQPVTNPLPPPAKKPKKIPPKQQEQPSEEERREVYIDDVDDNEMVNNRIYIPRLRPTWRARHFNILMRAFVIKQGILNKHIHWQILDKIMSAPEAEGQAELQAFVDNIGRP
>DeMoon_B3NXL4
MIGDSGNWIPDSCRFPQHVLSDMLEGLCHDIPNLTHTECQALAALHVRWMAKLVNRQPDSNRLPPAPKKPRSRARNIAPQQPNLSGEEKRVEHNIYEADDYEVVNNRIHIPRLRAAWRPRHFDIMMPAIVIKRGLLNKHFHWRILNKIMEAADAEAQAELQKFVDEVVTSDKLD
>DpMoon-like_UPI000F087CF1
MPGKRKYCNQPASNFSEILEMSADVPLNLTKERNKENSAVATIRAMPSIAMNRKSSDIQEYIRLNAAEAVQKTIKKEAPAAVPLYLTKGAIEKNRKKKGTDAVPRNIRKVTASELKRLKTEHTDKASQQETDPTTSRPSRKRKPTIKQEEQEGKWILESRAFATDVIENVISSLYNNLTDLSSAELRSLRKVRLVWKQKYELDERKPEWNQSQLSPAPPKRKCKTTAKKTPKPGSIPAKERDIHDEEEDEEDLANYYHWDDLPDDEIVENQISVPPLLEKYSCRRFDIKMPAFAMKRNLIQPLFSLELLDRIMEPPQVEGTKILQQVVDEMLRQYQQGPRPHT
>DvMoon_A0A0Q9WMF4
MIELSDTEKSALSKLETQWMQHYMPSKHMPESNPCPLPVPKRKPRRPTVRPRAKAAGKAKPDAQSVDPHTLDDHVNIVYRICIPPLKPHWQCRSFDLCMPAYVCKDNLIEQLITWQLLDRIMELPQEEATAMFQKYVKKLLQMQVD
>DmNxf3_Q8IQK4
MQIFATFKSHEPDSRLIQNFKKHVNSQSPLDDLRKNLNEKSKIREYVQELIGNEQQMGSVLDTISSTEEDHRVATVTGWSTVNIANCAGVSNSSIFVALKWVMMPIKVEIFNFKRSGPEDNMARGQFLLDNLLSANRLKRLQEEVAVINTCQKIEVRVTPGLPKSMMCAQITDEFTTAIQEALRSRYEVDSRTLDLSRFHASPELSLHFCPLHMVKLLETVLVLSNHLFPHVTSLVLSNNYLCSLKAFAGNSQSFASLERLDISANRIQDLGELNYINKLSCKTIFLAGNGLAKLSVDVIRKMLPQLKNVHGCVQLGESTEAVDNIPKSQQLQGGGTNGLKFCQDFISSYYTFFDDTEERFKLKKYYDDQAMFSLSVPVQLNYVYGYKLYNRNQKRQHS…
>DsNxf3_A0A0J9RW77
MRIFDNSKSHEPGSRLGVNLKKHVNSQSPLADLRNNLNEKSKIREYAQKLIGNEQEMGSMLDTISSTEEDHRVATVTGWSTVYIANCAGVSNSSIFVALKWVMMPIKVKIFNFKRSGPEDNMARGQFLVDNLLSANRLKRLQDEVAVINTCQKIEVRVTPGLPKSVMGTQITEEFTTAVEVALRSRYEVASHTLDLSRFHASPELAVHFCPLHVVKLLETVLVLSSQIFPHVTGIVLSNNYLCSLKAFAGNSQRFASLERLDISANRIQDLGELNYINKLSCKTIFLAGNGLAKQCVDVIRKMLPQLKNVHGCVQLGESTEAVDNLPKFQQLQGGGTNGIEFCQRFISLYYSMFDDTEKRSKLKKYYDDQAMFSLSVPVQLNYVYGYKLYNRNQKHQHS…
>DeNxf3_UPI000F05EEE3
MRILVQNSKSHEPGSRLGVNLKAHVNSQSQLADLRKNLNEKSQIREYVQKLIGNEQHMGSVLDTISSTEEEHRMVTVTGWSTVNIANCAGVSNSSIFLALKWVLMPIKVEIFNFKRSGPEDKMARGQFLVDNLLSANRLKRLQEEVAVLYTCQKIEVRVTPGLPKSVMNAQITEALTTAMEAAIRSRYEVTTRTLDLSRFHASPELALYFCPLHVVQLLESVLVLSSHIFPQVTSIVVSNNYLCSLKAFAGISQGFASLERLDISANRIKDLGELNYLNKLSCKTIFLTGNGLAKLSVNDMRNMLPQLRNIHGCVQSEENTKVVDNLPKFERLQSGGTNGLMFCQRFISSYYNIFDDTQQRFKLKDYYDDKAIFSLSVPVQLDYVYAYKLYNRNQKRQQ…
>DpNxf3-like_UPI000F090A12
MLNAYTEALMAVSSHVTASLLLEKLDRISSQYRTTNKAIVRWTTVEMSGCGNVADADIFLSLKYLVTPETLELFNYKRNGSLGSFSLDNLLTANRLKRLQTKLSVIFSCQSIQIRVIEGIPEHTLNAVITSEFEAAAKDALHSSYDDATRTLNLSRFHAKPELTPYFCPLYVDKFLEGVLRLISKETPQVSKIVLRDNYLCSLKAFSVIPNGLLAGLDCLDISSNNIGDLRELQYLTNLNLKNLILQGNGVANLKNDILAILPQLQNVQRCRQSQNKENVSMGRPKLKLFGSAVPENFVKTFIKDFYQFFDHPDQRSQLEQCYHELATFSLSVTEAMKQVSAYRLYNRNYTSPQSAFARSAKLQVGRKAVVHALGRLPKMETYLPGLNVDIQMSTSHVR…
>DvNxf3_A0A0Q9WXW1
MSVFQKLEENGLRNGRRINMKTRTPVNILKASNRNLGSSKFKEYVGVWIGDLTPVHLCNVLDKYVQEHDTKPKMINVTGWFTVTISNCMDLPDSSIMLALKYAMMPLKVQLYNFKRSHGGDCGQFLVDTVLMANRLKRLSGKVSVLFSSQIINIIVEQGMPSNMLTMSQFTPELLVAIRTALFACYEADSATLNLSRFHAVAELEGHFCPLHVLPMLQQVLFMISQQFPLLRILQLRDNFLCTLRAFNGFSRANMPALQNLDVSANQIQDLMELKNLRNLDLQTLKIAGNPLAKYQPWQLNAMLPQGVHICGYSQKLQSQELIRAPSPSAQGAYSINCEGFTFCAGFAKVYYNIFDETSRRPELDIYYDAKALFSFSAPTELTQSLQCNSSYRLFNRNH…
>DmRhi_Q7JXA8
MSRNHQRPNLGLVDAPPNDHVEEYVVEKILGKRFVNGRPQVLVKWSGFPNENNTWEPLENVGNCMKLVSDFESEVFRLHRKAAAKSVGKSKSSPSSSGPLITENGPSSSKKTQQHSKSVQAKNTAGMSKMNQKKGKNIKKTAGKIKDIENYPKTQMPSTSQVSTDSTEVFDGNPSATTTNMIKSPRIQSLFSDLNLIEPTKDKDVGDTSLKTPPKSRRLIEFPQREDAPLSSKHVSPMLIRKESQPLQSSCTDDSDLGESSSSMSLPTVSSTSSEKSIKVTKSEPKTLGQIKFSSRSSDGGHAASSLGAPKEGDIGLDLSGSDSMDSEVESMRRCPRRKRKKTYPDWKFPEMTKPFGVNRGLDLDKILHCYQMNDDLFMFVTWKGCSSIDAVHINDIKE…
>DsRhi_Q49BI0
MSRKNQRPNLGLVDAPPNDHVQEFVVEKIQGKRFVNGRPQVLVKWHGFPDESNTWEPMENVGNCMQLVSDFESELFRRMRNASAKPVGKSKPSPSSSGPSNTENGPSSSKKTQHSKSVQAKNTAKMSKMNQKKEKDIKKTAGKIKDIQNDPKTQMPSTSQGSTGLTEAFNGNPSATTNVIKSPRIHSVFNDPNLSESSEDEAVGATSLNYQRAGHSKQKSSTPPKSRGLIEFPQGEDEDSLLSSKNVSPMMILKESQPLQNSFTDDSDLGESSSSKSFLTVSSTSSEGSIKITKSEPKTSSLDRIKLSTRSSDGGHEAPKWAADKQKSTFGISSSMGSNDYLRSMGLDLSDSDSIDSKVESVHGCSTKQQSNWNFPEPLTTPPAGTKTEMAMHRDVQKE…
>DeRhi_Q49BJ9
MSGEAQRPNPGLVVGPPNDQAQEYKVEKILGKRFINGRPQYLVKWADFPHEDNTWEPMENVGNCMQLVCDFEAELFRRMRNAPVKSKREFNPSPRSSGPLTTENSPKGSKETQQRSKPVQAKKRGNKSQVYRKEKENIKKMAGTTQNVQNRPKTLMPSTTQAPTPRSTDVFNDNPSTETKTLNKTPRHSQITALNLSESNDEETVGATSLNYQRARLPKQKTPTPPQPREQLIEYPQGEDALVPSKYVPPVLHHKESQPLQRLSQSDDSDDCSSTSLSSSSDLSSTESSSSSVASIKVAQSEPKTTSLDQIKLLPSSSDVSKAGPAAFSLHELKREARKWAAEKRDSKFCPLTTMTESASSSMGSNTLLQSMALDLTDNDPLDFEMERVRGCPIKQQSN…
>DpRhi_UPI000F08EDCC
MKNTKKKTPNSKTPNAMNIEKEYVVEKIQGKRFFQGETQYFVKWKGFGPESSTWEPMQNLGNCIHLLAKYENDVYYNSCSKPEEQKPIQIYDWNQKGVQLSESSADETSPAFEPVTPQKNQSALSATSSSSISSSSSSSSYTSTSGSSATSSQSSSSLSRPQPQPQPDPVLPTKQTKPPPQPDLPTNKKKVKFGDILDAATKHKEDAERKLSTTTEKTHLNSSLEGNEDFSTSEDEEDEQDEISGLELGLKLERVIHKFQVRDDLYLVVRWIGRDVPDMVHIDEIKDLYSHEINQYFQTIERINDDLVKLGSSNGNNNKKQMRKVQGRRS
>DvRhi_B4LN98
MSEGNRQNSSSSSSSGKRKSSGSPARAPTSVGAAKKPKRRRADGTHYVEKILKKRYVNGRAQLLLKWQGYSMEECTWEPIENLTGDCMRMLADFEADLFAEQCKRARCKTDASMGLPAPNDASPSSSSLYVEENSPSAASPAASINARHQLIQMPLPMLDLADVKQEEERDQPQLEEQTQEQQLQEKEQQLQQQLQEQQSQEQKAPERQLLLPTPKASPKLCEELNLSSDSSSASDSDSSSSSSGSGSSSNSSNNSKNGKRGDQRKRTPVLPPVPKSNPFFINLDFAHKLNLSSEDDSDDEVELPATEQASAMERREVNANSGYVKSSIETLKEQARRWHESKGKDSEKSGSQVATVKPEKPPTARPETQPTSTESKIPKLLAIPKKMKDKTISPETPK…
>DsHP1D2_B4R6K0
MRNPQRRNTVDSQKYVVEKIVGKRIVKGRLQFRVKWMHYPMKASTWEPVEALGHLSRLLADYEARQYKRFRKKLAKAAKGPKSRAKSKAKSAARRRQSRHVPSGQAATSATSGSAAAGQGANGERGSNEQSSGSSVVARGVGLAHERKRVDPLAVEQPRIEGVQHPRTSRGTSAQVPNWKMEPYRGSFGLARGLELEKVHHCFFVRRQLFMFVTWVGHPTMDAVLLSDIRHAYPMPIIKYFQNLAFPNYKDA
>DmTFIIA-S_P52656
MSYQLYRNTTLGNTLQESLDELIQYGQITPGLAFKVLLQFDKSINNALNQRVKARVTFKAGKLNTYRFCDNVWTLMLNDVEFREVHEIVKVDKVKIVACDGKSGEF
>DsTFIIA-S_B4R261
MSYQLYRNTTLGNTLQESLDELIQYGQITPGLAFKVLLQFDKSINNALNQRVKARVTFKAGKLNTYRFCDNVWTLMLNDVEFREVHEFVKVDKVKIVACDGKSGEF
>DeTFIIA-S_B3P8D1
MSYQLYRNTTLGNTLQESLDELIQYGQITPGLAFKVLLQFDKSINNALNQRVKARVTFKAGKLNTYRFCDNVWTLMLNDVEFREVHEFVKVDKVKIVACDGKSGEF
>DpTFIIA-S_B4G4Z7
MSYQLYRNTTLGNTLQESLDELIQYGQITPGLAFKVLLQFDKSINNALNQRVKARVTFKAGKLNTYRFCDNVWTLMLNDVEFREVHEFVKVDKVKIVACDGKSEF
>DvTFIIA-S_UPI00017D4C38
MSYQLYRNTTLGNTLQESLDELIQYGQITPALAFKVLLQFDKSINNALNQRVKARVTFKAGKLNTYRFCDNVWTLMLNDVEFREVHEFVKVDKVKIVACDGKSGDFN
>DmTRF2_1278-1608_M9PHD8
NEHELDIVINNVVCSFSVGCHLKLREIALQGSNVEYRRENGMVTMKLRHPYTTASIWSSGRITCTGATSESMAKVAARRYARCLGKLGFPTRFLNFRIVNVLGTCSMPWAIKIVNFSERHRENASYEPELHPGVTYKMRDPDPKATLKIFSTGSVTVTAASVNHVESAIQHIYPLVFDFRKQRSAEELQHLRQKQRLQAGGDPHELEKNVLADNKTASLDNIFVNTTAAHSKSSSNDQTSAPATILSSTVDSMPRLKQMVNYHQMMKQTQEERRHIMFNGEKANPASTSSAAAAPSTSSSSSSSGDNICANARRRATECWATKLQNKRPRY
>DsTRF2_1394-1775_UPI00192CFF62
ITAKMELLEEEVMQSITVIDDDDEEKKEVAEDEESSNNAKSIGVQQPMADNEPELDIVINNVVCSFSVGCHLKLRDIALQGSNVEYRRENGMVTMKLRHPYTTASIWSSGRITCTGATSESMAKVAARRYARCLGKLGFPTRFLNFRIVNVLGTCSMPWAIKIVNFSERHRENASYEPELHPGVTYKMRDPDPKATLKIFSTGSVTVTAASVNHVESAIQHIYPLVFDFRKQRSAEELQHLRQKQRLQGGGDPTELENQVLADNKTASLDNIFVNTTAAHSKPSSNDQTLASSVILSSTVDSMPRLKQIVNYHQMMKTTQEERRHISINGEKVDPASTSSAAAAPSTSSSSSSTGDNICANARRRATECWATKLQNKRPRY
>DeTRF2_956-1305_UPI000F05DA68
TVIDDEGDDEGEGEGDGDGDGEESSNNAKSSGDQQPMALTNAANEGNGSDDEPELDIVINNVVCSFSVGCHLKLRDIALQGSNVEYRRENGMVTMKLRHPYTTASIWSSGRITCTGATSEAMAKVAARRYARCLGKLGFPTRFLNFRIVNVLGTCSMPWAIKIVNFSERHRENASYEPELHPGVTYKMRDPDPKATLKIFSTGSVTVTAASVSHVESAIQHIYPLVFDFRKKRSAEELQHLRQKQRLQGGGDPNELEKNVLADNKTSAQDNIFINTTAAHSKSASAGILSSTIDSMPRLKQIVNYHQMMKQTQDERRHIPFHGEKVNPASTSSAAAAPSTSSSSSSGDNICANARRRATECWATKLQNKRPRY
>DpTRF2_226-558_UPI000F096CC8
DDPELDIVINNVVCSFSVRCHLKLRDIALRGCNVEYRRENGMVTMKLRRPYTTASIWSSGRITCTGATSEIMAKVAARRYARCLGKLGFPTRFQNFRIVNVLGTCSMPWAIKIVNFSEKHRDNASYEPELHPGVTYKMKMPKATLKIFSTGSITVTAASVNDVESAIQHIYPLVHEFRKQRSPEELQHLRAKQNKNAGITGTPAAANNITDASEARVLEDQILTQSKTQSRSDILVNATAAHSKSIPGSAAGDLVNAAVCNVQRLKQIESYRQLSSQTQEERRHIPFPRDKSEAGLFPHSTPRSPPGDNICANARRRATECWATKLQNKRPRY
>DvTRF2-278-595_UPI001395FC6C
AEPELDIVINNVVCSFSVRCHLKLREIALNGSNVEYRRENGMVTMKLRRPYTTASIWSSGRITCTGATSESQAKIAARRYARCLSKLGFPTHFQNFRIVNVLGTCSMPWAIKIVNFSERHRDNASYEPELHPGVTYKMREPKATLKIFSTGSITVTAASVNDVESAIQHIYPLVHEFRKQRSAEELQHLRQKQRAQGGDDLNELDDQLAQLEGKSAVKDDMFLNTTAAHTNASRPQGAGGANSLPNASLYTARRIEQYKSYQDMQEQTQMERRHVSYATCDAAKGGSNNSTGDNICANARRRATECWATKLQNKRPRY
>DmUAP56_Q27268
MADNDDLLDYEDEEQTETTAVENQEAPKKDVKGTYVSIHSSGFRDFLLKPEILRAIVDCGFEHPSEVQHECIPQAVLGMDILCQAKSGMGKTAVFVLATLQQLEPSDNNTCHVLVMCHTRELAFQISKEYERFSKYMPTVKVAVFFGGMAIQKDEETLKSGTPHIVVGTPGRILALIRNKKLNLKLLKHFVLDECDKMLEQLDMRRDVQEIFRSTPHGKQVMMFSATLSKDIRPVCKKFMQDPMEVYVDDEAKLTLHGLQQHYVNLKENEKNKKLFELLDVLEFNQVVIFVKSVQRCVALSQLLTEQNFPAIGIHRGMTQEERLNRYQQFKDFQKRILVATNLFGRGMDIERVNIVFNYDMPEDSDTYLHRVARAGRFGTKGLAITFVSDENDAKILNE…
>DsUAP56_B4NRX8
MADNDDLLDYEDEEQTETTAVENQEAPKKDVKGTYVSIHSSGFRDFLLKPEILRAIVDCGFEHPSEVQHECIPQAVLGMDILCQAKSGMGKTAVFVLATLQQLEPSDNNTCHVLVMCHTRELAFQISKEYERFSKYMPTVKVAVFFGGMAIQKDEETLKSGTPHIVVGTPGRILALIRNKKLNLKLLKHFVLDECDKMLEQLDMRRDVQEIFRSTPHGKQVMMFSATLSKDIRPVCKKFMQDPMEVYVDDEAKLTLHGLQQHYVNLKENEKNKKLFELLDVLEFNQVVIFVKSVQRCVALSQLLTEQNFPAIGIHRGMTQEERLNRYQQFKDFQKRILVATNLFGRGMDIERVNIVFNYDMPEDSDTYLHRVARAGRFGTKGLAITFVSDENDAKILNE…
>DeUAP56_B3N4X2
MADNDDLLDYEDEEQTETTAVENQEAPKKDVKGTYVSIHSSGFRDFLLKPEILRAIVDCGFEHPSEVQHECIPQAVLGMDILCQAKSGMGKTAVFVLATLQQLEPSDNNTCHVLVMCHTRELAFQISKEYERFSKYMPTVKVAVFFGGMAIQKDEETLKSGTPHIVVGTPGRILALIRNKKLNLKHLKHFVLDECDKMLEQLDMRRDVQEIFRSTPHGKQVMMFSATLSKDIRPVCKKFMQDPMEVYVDDEAKLTLHGLQQHYVNLKENEKNKKLFELLDVLEFNQVVIFVKSVQRCVALSQLLTEQNFPAIGIHRGMTQEERLNRYQQFKDFQKRILVATNLFGRGMDIERVNIVFNYDMPEDSDTYLHRVARAGRFGTKGLAITFVSDENDAKILNE…
>DpUAP56_Q29NU1
MADNDDLLDYEDEEQTETTAVENQEAPKKDVKGTYVSIHSSGFRDFLLKPEILRAIVDCGFEHPSEVQHECIPQAVLGMDILCQAKSGMGKTAVFVLATLQQLEPADNNTCHVLVMCHTRELAFQISKEYERFSKYMPTVKVAVFFGGLAIQKDEETLKSGTPHIVVGTPGRILALIRNKKLNLKHLKHFVLDECDKMLEQLDMRRDVQEIFRSSPHGKQVMMFSATLSKDIRPVCKKFMQDPMEVYVDDEAKLTLHGLQQHYVNLKENEKNKKLFELLDVLEFNQVVIFVKSVQRCVALAMLLTEQNFPAIGIHRGMTQEERLNRYQQFKDFQKRILVATNLFGRGMDIERVNIVFNYDMPEDSDTYLHRVARAGRFGTKGLAITFVSDDNDAKILNE…
>DvUAP56_B4LU13
MADNDDLLDYEDEEQNETTAVENQEAPKKDVKGTYVSIHSSGFRDFLLKPEILRAIVDCGFEHPSEVQHECIPQAVLGMDILCQAKSGMGKTAVFVLATLQQLEPSDNNTCHVLVMCHTRELAFQISKEYERFSKYMPTVKVAVFFGGLAIQKDEETLKNGTPHIVVGTPGRILALIRNKKLNLKHLKHFVLDECDKMLEQLDMRRDVQEIFRSTPHGKQVMMFSATLSKEIRPVCKKFMQDPMEVYVDDEAKLTLHGLQQHYVNLKENEKNKKLFELLDVLEFNQVVIFVKSVQRCVALAQLLTEQNFPAIGIHRGMNQDERLNRYQQFKDFQKRILVATNLFGRGMDIERVNIVFNYDMPEDSDTYLHRVARAGRFGTKGLAITFVSDENDAKILNE…

## Sheet: FASTA_CDS_DNA
>DmBoot_CDS
ATGACGGATTTCAATGCATCCGGAGTCATTCTGTCTTTGGATGAGTACTTCGAGCAATGCGTAGTACCAAAACCCAGAATACCACCACGATACTCGAGTAATGCAGCCCCCAAGGGCGATAATCGCCAGCTGGGGCACTTGCAAACCTACAAGGACCAGGATCAGGGTGGCGATACCGATGTTGAAGTTGAAGATTTCCAGGGTTCCGTGCTAGCAAATGGCCAATCAATTCTAACCGAGTTCGATTCCAATGTTTCGCAAATCAACTTTGAGATTAATGACTTTGATAAGGTGTACTGCGAGACGGAGTCTCAAAGCTCGGAGGCCTCACAAGGCTCAGCCACGTGGCGCATGAATGGTAACAACGTCAACCGGCCATCAGCGGCGGCTCAACTGGGG…
>DsBoot_CDS
ATGACGGATTTCAATGCATCCGGAGTCATTCTGTCTTTGGATGAGTACTTCGAGCAATGCGTAGAACCGAAACCCAGAATACCGCCACGATACTCGTTTAATGCGGCCTCCAAGGGCGGCAATCGCCAGCCGGGGCACTTGCGGTCCTACAAGGACCAGGATCAGGATGGCGACGACGATGAAATTGAAGATTTCCAGGGCTCCGTGCTAGAAAATGGACAATCGATTCTGACCAATTTCGATTCTACTGCCTCGCAAATCAACTTTGAGATGAATGACTTTGATAAGGTGTACTGGGAGCAGGAGTCCCAAAGCTCGGAGGCCTCACAAGGCTCAGCCACGTGCCGCATGTTTGGTAACAACGTCAACCGGCCATCAGCGGCAGCTCAACTGGGGCTC…
>DeBoot_CDS
ATGACGGATTTCAATGCACCCGGAGCGATGCTGCCTTTGGATGAGTACTACGAACAATGCGTAGTACCGAAACCCAAAATACCGCCCCGTTACTCTAGTAATGCAGTCCCGCAGAGCGGTAAACGCCAAGCGGGGCACTTGCGGTCCTACAAGGAGCCTGATCAAGGTGGCGACGACGATGTTGAAGATGAAGATTTCCAGAGCTCCGTGCTGAAGACAAAGTTAGTGGAAAATGGCGGCACCGAGATCGATTCTAATGTCGCGCAAATGAACTATGAGATAAATGACTTTGATAAGATGTACTGGGAGCAGGACTCCCACAGCTCGGAGGCCTCCCAAAGCTCCGAAATGTGGCGCCTGTATGGTAACAACGTCTACCGGCCATCAGGGGCAGATCAA…
>DpBoot_CDS
ATGACGAAGTTCAACGCGAATGCTGTCCTTTGGTCACTGGACGACTTTATGAAGATTAGAAAGGATGAGATGCCTATCTATTATAAGAAGGAGTACCAAATGTCCAAGCGTTTTAACAGGATTTCAGCACACCTTCAATCCTATAAGGATGCTGAAGCGGATTTGTCACAAGATGAGGATGACGACGGAGACTGTAACATACCAACCGTACAAAAGTCCATAGACGTAGATGACGCTACGTATGCCGCTAACATTAAACAACTGAACTTTGAAAAGAATGACTTTGACCAACTTATGTACAACGAGTCTTTAGAGACCAACGACGTTAACTCCAGCACCGAGCAGTGCGAGCCTTTATCCCAAACTCCGCCGAGACCATCTGTAAAGTCTAGACTGGGA…
>DvBoot_CDS
ATGACTTCGTTTAATGCGCCAGCTATTTTGATGCCACTTGACGAATATTACGCACATTATGTGCAGCCCAAGCCAAAAATAACCAAACATTATGGATTCCATTCTGGTAAACGCCAGCGACAAGCGGCTCATTTACAATCCTATAAGGATGCCAATGGAGAGGACGAAGACGAGGCCGATGAGGACGAATCACAACAGGTTGATGAGCTTAATTCTTCCATACAGGATGCGAACATGAATCAAATTAGTTTCGAAACAAATGACTTTAATCGGTTATATCAAGATACCGACGAACCAATGGACCAAACCAACAACACCAAACAAGTCCCAAATGCGGATATGTCCGCAGATTCAGCTCAGTGGCGCATACAGCCAAATAATGTCAATCGCCCGCCCGGA…
>DmCtBP_CDS
ATGGACAAAAATCTGATGATGCCGAAGCGTTCGCGCATCGATGTCAAGGGCAACTTTGCCAACGGACCGCTGCAAGCACGCCCACTGGTGGCCCTACTCGATGGACGCGACTGCTCCATCGAGATGCCCATCCTAAAGGATGTGGCCACGGTGGCCTTTTGCGATGCACAAAGCACCTCCGAAATACACGAGAAGGTCCTCAACGAGGCAGTGGGAGCTCTGATGTGGCACACCATCATCTTGACAAAGGAGGATCTTGAGAAGTTCAAAGCTTTACGCATTATCGTGCGCATCGGCAGCGGCACAGACAACATTGATGTAAAGGCGGCGGGCGAACTGGGCATCGCCGTGTGCAACGTTCCCGGCTACGGAGTCGAGGAGGTGGCGGACACGACGATG…
>DsCtBP_CDS
ATGGACAAAAATCTGATGATGCCGAAGCGTTCGCGCATCGATGTCAAGGGCAGCTTTGCCAACGGACCGCTGCAAGCACGCCCACTGGTGGCCCTGCTCGATGGACGCGACTGCTCCATCGAGATGCCCATCCTGAAGGATGTGGCCACGGTGGCCTTTTGCGATGCACAGAGCACCTCCGAAATACACGAGAAGGTCCTCAACGAGGCAGTGGGAGCACTGATGTGGCACACCATCATCTTGACAAAGGAGGATCTTGAGAAGTTCAAAGCTTTACGCATTATCGTGCGCATCGGCAGCGGCACAGACAACATCGACGTGAAGGCGGCGGGCGAACTGGGCATCGCCGTGTGCAACGTTCCCGGCTACGGAGTCGAGGAGGTGGCGGACACGACGATG…
>DeCtBP_CDS
ATGGACAAAAATCTGATGATGCCGAAGCGTTCGCGCATCGATGTCAAGGGCAGCTTTGCCAACGGACCACTGCAAGCACGCCCACTGGTGGCCCTGCTCGATGGACGCGACTGCTCCATCGAGATGCCCATCCTGAAGGATGTGGCCACGGTGGCCTTTTGCGATGCACAGAGCACCTCCGAAATACACGAGAAGGTCCTCAACGAGGCAGTGGGAGCTCTGATGTGGCACACCATCATCTTGACAAAGGAGGATCTTGAGAAGTTCAAAGCTTTACGCATTATCGTGCGCATCGGCAGCGGCACAGACAACATCGACGTGAAGGCGGCGGGCGAACTGGGCATCGCCGTGTGCAACGTTCCCGGCTACGGAGTCGAGGAGGTGGCGGACACGACGATG…
>DpCtBP_CDS
ATGGACAAGAATCTGATGATGCCGAAGCGCTCGCGCATTGACGTTAAAGGCACCTTCGCCAACGGGCCACTGCAGGCGCGTCCGCTGGTGGCCCTGCTGGATGGCCGGGACTGTTCGATCGAGATGCCCATACTGAAGGATGTGGCCACGGTTGCCTTCTGCGATGCACAAAGCACCTCCGAAATACACGAGAAGGTGCTCAACGAGGCAGTCGGGGCACTGATGTGGCACACCATCATCTTGACAAAGGAGGATCTTGAGAAGTTCAAAGCTTTACGCATCATCGTGCGCATCGGCAGCGGCACAGACAACATCGATGTGAAGGCAGCGGGCGAACTGGGCATCGCCGTGTGCAACGTTCCCGGCTACGGTGTCGAGGAGGTGGCCGACACAACGATG…
>DvCtBP_CDS
ATGGACAAAAATCTGATGATGCCGAAGCGTTCGCGCATAGATGTTAAAGGCAGCTTTGCCAATGGTCCGCTGCAGGCGCGACCGTTGGTGGCGCTGCTGGATGGACGCGATTGTTCAATTGAGATGCCCATACTAAAGGATGTGGCTACAGTGGCCTTCTGCGATGCACAGAGCACATCCGAAATACACGAGAAGGTGCTAAACGAAGCAGTTGGCGCCTTAATGTGGCACACCATCATCTTGACCAAGGAGGATCTTGAGAAATTCAAAGCTTTACGCATCATTGTGCGCATTGGCAGCGGCACAGATAACATTGATGTTAAAGCCGCTGGCGAATTAGGCATTGCAGTCTGCAATGTGCCCGGCTACGGTGTCGAGGAAGTGGCAGACACAACAATG…
>DmCuff_CDS
ATGAATTCTAATTACACAATATTAAACATCCGGGCTCACTCCTGGGCCGAGAAGGACAATTTGGTATTTCCAACTATTACCAAGCCCGTTTCGAATGGCTGGTTCGCCTGGTCGCCAATCGGGCAATTCGAACCAAATTCTCAAAAAGTGCCCTACGTCGTGGTGCCGCCAAGCATCAAATTTCCCATTTCTCTTCGGTACAAAGATTCACCGCCGAAGCTGGAAAAGAAGCCCAACATTTTTCTGGACAACATGCTCCAGTATATAGAATCTTCGTCGTACATGTACGTTATGGTAAGAAACAACCAGCAGGCACAGCTAAATGCCAATATAGTGTGCACCAGCGAAGTCCTGGAGCTGATGATGTGTGCTCCCTACGAAAAGAAGACTGGATGGTCA…
>DsCuff_CDS
ATGAATTCTAATTATAAAATATTGAACATCCAGGCTCACTCCTGGGTGGATAAGCCCAAGATGGTATTTCCAACTATTACCAAGCCCGTTTCGATTGGCTGTTTCGTCTGGTCGCCAAACGGGCAATTTAAACCGAATTCTCAAAAAGTGCCCTGTCTAGTGGTACCGCCAACCATCAAATTTCCCATTTCTCTACGGTACGAAGATTCAACGCCGAAGCTGGAAAAGAAGCCCAAAATTTTTCTGGACAATATGCTCCAGTTTATAGAATCTTCGTCGCACATGTACGTTATGGCAGGAAACAACCGGCAGGCACGGCTAAATGCCAATATAGTGTGCACCAGCGAAGTTCTGGAGCTGATGATGTGTGCTCCCTACGAAAAGAAGACTGGATGGTCT…
>DeCuff_CDS
ATGATATCTAATTACAAAATATTGAACATCCAGGCACACTCCTGGACGGAGGAGGACATGCTTAAATTTCCAACGATTAGCAAGCCCATTTCGCATGGCGGGTTCATCTGGTCACCCAACGGGCAATTTGAACGGAGTTTTCAAAAAGTGCCATATATTGTGGTGCCGCCACCGAACAAATTTCCGATCTCTCTTCGGCTCAAGGAGCCCCTGCAGAAGCGGGAAAAAATGCCGAAAATCTTTCTGGACAACATGCTCCTATATATAGAATCTTCGTCGTTCTCGTACCTTAAGGTAGGCAACAACCTGAAAGCAGAGCTGAATGTCCATATTGTGTGCACCAGCGAAGTCCTGGAGCTGATGATGTGTGCTCCCTACGAAAAAAAGACTGGATGGTCT…
>DpCuff_CDS
ATGATTTCTGATGAAATATTATTAAATATAAAACCTCACGTTATTACCAAAGCGGACCGATGTGACTTTCCAGAATTTTCTAAGCCAGTGGCTCACGGCGGCTTCAGCTTATCGCCATATGGAAAATTTGAGAACAATGCAAATCGCTTGCGCTACGTAGTCGTTCCAAAAATGGACAAATTCCAAGTGCACCTGGGGGACTCTGAGCCGAGTCCTCCGCGAAGTTTACTCTTATCGCAGCCAGGCTTGGACAACATACTATTGTACATGGAGAGCACTGGGACATCCCATCTAAGCGCCAAACTGGAGGTGGAAGTCAGTTACGACATTGTGTGCACCACCGAAGTTCTTGAACTAATCTTGAGGACTCCCTACGAAATGAAGGAGAACTGGACCCTC…
>DvCuff_CDS
ATGTATTCAAATTATAAAATTTTAAATCTTAATGCACGCTCATCAACGCCGCAAGATAAGGAATCGTTTCCCACCATTAAACAGCCACATCGTGCTGGCGAATATAGTTTATCACCTGAGGGGCATTACGAAGATTCGCCTGCTCGACTCTGTTTTCTAACCCAACTGGGACCAAACACATTTCCGTTTTCTTTAAACGCAAGCGGGGAGGCTATGAGCACGGAGCAATCCTTTTTAAAGCCAAGATACTTGGATAATATGTTCTGCTTCTTGCGTTGTTCAATGGAAACACTTATTAAACGCCACGAAAACGGACATCTGCAGGTGGACGCGGATATTGTGTGCAGCCGGGAAACATTACAGCTTATAATGTGCGCACCGTATGAATACAAGAATAAT…
>DmDel_CDS
ATGGAAAAGTTGGACAAAATAAGGATGAGCCAAAAACTGTCCTGCTGGCAGCATATTCTGACCACTTTGGGGACGAGTTCCAAGTCAGAGCAGGAATGGAATACTTTTTTCAAGGGGTTCCTCGAAAGTTGGAGAAAGCCCTACTGTATCCAAACCAGCTGCGATCCGAGCATACCGCTGAGAAAGGAGCTCTTGGTCAGACCGAGGAAAGCCCTGCAAGAAAACCCGCATGGACCGGGGTCCACACTTCCAGAGTCCCCTGTTTTCCTGGAACCCATCAATTCCACCGCGCCGCGTGAACATCCGAGTCCCAGCAAGTCCCATTCAACAGGTTCAACAGGTTGTGATCCTGGTAATGGAGAAAGATCTCCAAGTGTTTTGAATAAAAATTCTAAGTAT…
>DsDel_CDS
ATGGAAAACTTGGCTAAAATAAGGATGAGCCAAAAACTGGCCTGTTGGCAGCAAATTCTGACCACCTTGGGAACGAGTTCCATGTCAGAGCAGGAATGGAACACTTTTTTCAGGGGGTTCCTCGAAAGCTGGCAAAATCCCTACTGTATCCAAACCAGCTGCGATCCGAGTATTCCGCTGAGACAGGAGCTCTTGGTCAGACCGAGGAAAGCTGTGCAGGAAAATCCGCATGGGCCATTGGCCACACCTCCAGAGTCCCCTGTTTTCCTGGAACCCATCAATTCAACCGCGCCGCGTGAACATCTGAGTCCCAGCAAGTCCCTTGATTTCTCAGTAAATTCAACAGGTGATGGGGAAAGATCTCCAAGTGTTTCAAATAAAAATTCTACGCATAAAAAT…
>DeDel_CDS
ATGGTCACACTGGAAAGAACCGCTAAAGTTAACTTTCACACACATGTCTTAAGAGAAAAAGAAGTATTGTATGGGTGGATTGTGGAAAACTTGGCAAAAATGAGGATGCGCCAAAAACTGGGCTGCTGGCAGCAAATTCTGACCTTGCTGGGAACGAATTCCATGTCAGAGCAGGAATGGAATACAATTTTCAAAGGGTTCCTTGAAAGCTGGCTGAATCCCTACTGTATCCAAATCAGCTGCGATCCCAGCATACCGATAAGACCGGAGTTCTTGGTGAGACCGAGAAAAGTGCTGCAGGGTAACCAGCCAGGATCGATGGCCAAAATTCCAGAGGCCGTTGTTTTCCCAGGACCCACCAATTCTACAACAAAATCTCTGCCGCGTGAAGCTCCAAGT…
>DpDel_CDS
ATGAGAGAAGAGCAGAACTTGAGACTATGGCGGCAGATGAAGAAGAAACATGGCGCAGACAGATTATCAAAGCACGAATGGAAGATCTTACGCGCAGACTTCCTAAGGAGTTGGAACACACTAACATTCGATAAGTTTTCTAAAGATCAATTGGCCGAAGCTACTTTGCGCGAAGAACTGCAAGAGACGACTCGGGCGTACTCTGGCCTTGAAAAAGGACTTGCATCGCGTCTATCAACGCGTAGACGAAGCACTAAACTTGAGACCAACCCGATAGCAACTTCTGAAGGATCTATTCCGCCTGCTCACGAGAACACTGGCTCATCACAGCGTAAGCCCAGTTCGCTTCCTTTGGTCCTCCTTGGGCTTGAAAAGGACCAAACGCAATCATCAAAGCCA…
>DvDel_CDS
ATGCGTCGCCGTGATATTTTACGGATGTGGGCGCAAATAGTCCAACAGACGGGCATAGAAAAATATACGGCCAAAGAATGGCAAGAAAACTACGAAGAGTTCTGGAAATGCATGCAGTCTCCCACAGATCCATACATACGCATTGAAAGTATCGATCATCTTCTAAACGAACAGGCAGTCGGGAATCAGCAACAGCAGCCGCCAAAATTGACTTCAACGAAACGTAAATCTCAACCGAAAGCTGGGCAAGCGTTGGTCCATAAATATGACGAATCGGAGCCACTGGCTATATGGCGAAAGCGCATTAAATCGGACTCAAAAATCTTGTCGAAAGAATCAAAGGCAACCAAAGCCAGGAAGCAGACCCGGAATACAGTTGGAACAGCAGCTACTGAAGAT…
>DmKip_CDS
ATGATGCACAGCGCGAAGAACGTGTGCCGGACTTGTATGGACGAGACCGGCACCCTGGTAGATATATTCGCCAATGTAAGGGATCCTGTGCTCGACGAACCGGAGATGAGCCTCTCGCACATCCTGGCCAGGTGTACCGAACGTCCAGTGAAACGCGGCGACCTGCTGCCGCAGTTCATATGCGTTTCCTGCGTCCTGGCCGTGCAGAATGCTTTCCGGTTCAAGTGGCAAAGCGAGCAGAGCTACCAGCACTTCTTCCGCGTCCTAAACCAGTCGGGTGCTCCGGAAAACCAAGTGCACTTAGCTGCATGTAATGGGGATAAGAACCAGATAATAAACCAGAAAATGCAGCTCAAAAGCGATCGTCAACAGGATACGCAGCAAATGACAAAAACGCAG…
>DsKip_CDS
ATGATAAAGAGCGCGAAGAACGTGTGCCGGACTTGCATGGATGAGACCGGCACCCTGGTAGACATATTCGCAAATGTCCGGGATCCTGTGCTCGACGAGCCGGAGATGAGCCTCTCGCACATCTTGGCCAGGTGCACCGACCGTCCAGTGAAACGCGGCGACCTGCTGCCGCAGTTCATCTGCGTGTCCTGCGTCGTAGCCGTCCAGAATGCTTTCCGGTTCAAATGGCAGAGCGAGCAGAGCTACCAACACTTCCTCCGCGTCCTAAACCAGTCGAGTGCTCCGGAAAACCAAGTGCAGTTAGCTGCTAGTAATGGGGATGGGAATCAAACCCAGAATATGCTGCTCAAGAGCGATCGCCAACAGGATAAGCATCAAATGGGAAAAACGCAGCAATCA…
>DeKip_CDS
ATGAAGAGCGCGAAGAACGCATGTCGGACTTGTATGGACGAGACCGCCATCCTGGTAGATATATTCACCCATGTGCGGGATCCTGCGCTCGACGAGTCGGAGATGAGCCTCTCGCACATTCTGGCCAGGTGCACCGACCGCCCAGTGAAACGCGGCGACCCCCTGCCGCAGTACATCTGCTTGCCCTGCGTCCTGGCCGTCCAGAATGCTTTCCGCTTCAAGTGGAAGAGCGAGCAGAGCTACCAACACTTTTTCCGCCTCCTTAACCAGTCGAGTAGTCCGGAAGGCCGTTTGCATTCAATTGCTTCTCATCAGGATGAGAATCAAACCCAGAAAATGCAGCTCAAAAGCGGTCGTCAAGAGGACTTGCAGCAAGTGTCCAAAACGCAGAAGTCTGAA…
>DmMoon_CDS
ATGGCCAAGATATTGCCCACCGATGGCATCTGGATACCGGAGTCGTGCAGCTTTCCGGAGGATGTGATGATCGATATGATGGAGGGACTATTCCGCGATGTGCCAAACCTAACGCACAAGGAGTACCTGGCGCTGGCCGACCTGCAATCTAGATGGATGGCGAAGCTGGCCAACCGACAGCCGGAATCGAATCCCCTGCCGCCAAAGCCAAAGAAGCGTAAGAAAATCGCTCCAAAGAAGCAGGACCAGCCTGTCGAGGAGAAGGGCAGCGAAGTCGACATCTACGATGTGGACGACAACGAGATGGTCAACAATCGCATCTACATTCCGCGACTGCGTTCCGCTTGGAGAGCTCGCTATTTCAACATTATGATGCGCGCCTTTGTCATCAAACGGGGA…
>DsMoon_CDS
ATGGCCAAGATTTTGCCCACCGATGGCAACTGGATACCGGAATCGTGCAGCTTTCCGGAGGATGTGATGATCGACATGCTGGAGGAACTGTCCCGCGATGTGCCAAACCTAACGCACAAGGAGTACCTGGCGCTGGCCGCCCTGCAATCTAAATGGATGGCGAAGCTCGCCAACCGACAGCCGGTAACGAATCCCCTACCTCCACCCGCAAAGAAGCCTAAGAAAATCCCTCCAAAGCAGCAGGAGCAGCCTAGCGAGGAGGAGCGCAGAGAGGTCTACATCGACGATGTGGACGACAACGAGATGGTCAACAATCGCATCTATATTCCGCGACTGCGTCCCACTTGGAGAGCTCGCCATTTCAACATCCTGATGCGCGCCTTTGTCATCAAGCAGGGA…
>DeMoon_CDS
ATGATTGGTGACAGTGGCAACTGGATCCCGGACTCGTGCCGCTTTCCGCAGCATGTGCTGTCCGACATGCTGGAAGGACTGTGCCACGACATCCCAAACCTAACCCACACGGAGTGCCAGGCGCTGGCCGCACTGCATGTTAGATGGATGGCGAAGCTGGTCAACCGCCAGCCAGATTCGAATCGACTTCCGCCAGCGCCAAAGAAGCCCCGTAGCCGGGCTAGGAACATCGCACCACAGCAGCCGAACCTGTCAGGCGAGGAGAAGCGCGTGGAGCACAACATCTACGAGGCGGACGACTACGAGGTGGTCAACAATCGCATCCACATTCCGCGGCTGCGTGCCGCTTGGAGACCACGGCACTTCGACATCATGATGCCCGCCATTGTTATCAAGCGG…
>DpMoon-like_CDS
ATGCCGGGAAAGAGAAAATATTGCAACCAGCCAGCGTCAAACTTTTCAGAAATTCTGGAAATGTCGGCGGACGTTCCACTAAACTTAACGAAAGAGCGAAATAAAGAAAATTCCGCGGTAGCGACGATACGGGCCATGCCGTCAATTGCTATGAACAGGAAATCATCAGATATCCAAGAGTACATACGATTAAATGCAGCGGAGGCAGTTCAAAAAACTATAAAAAAGGAGGCCCCGGCGGCCGTTCCACTATACTTAACGAAAGGGGCAATTGAAAAAAATAGAAAAAAGAAGGGAACGGATGCAGTTCCAAGAAACATAAGGAAGGTGACAGCCTCGGAGCTGAAACGGCTGAAAACAGAGCACACAGATAAGGCGTCACAACAAGAGACCGATCCG…
>DvMoon_CDS
ATGATTGAACTAAGCGACACTGAAAAAAGTGCGCTCTCCAAACTGGAGACACAATGGATGCAACACTATATGCCCAGCAAGCATATGCCGGAGTCGAATCCCTGCCCATTACCGGTTCCCAAGCGAAAGCCGCGACGGCCTACCGTAAGACCGAGAGCAAAGGCAGCCGGTAAAGCAAAGCCAGATGCACAGTCTGTGGATCCCCACACTTTGGATGACCACGTCAATATAGTGTATCGCATTTGCATTCCTCCACTGAAGCCCCATTGGCAGTGCCGCAGCTTCGATCTCTGTATGCCTGCATATGTATGCAAGGACAATTTAATTGAGCAGCTAATAACCTGGCAGCTGCTGGACCGCATTATGGAGCTGCCGCAGGAAGAGGCCACGGCGATGTTT…
>DmNxf3_CDS
ATGCAAATATTTGCCACTTTCAAATCCCACGAGCCGGACAGCCGCTTGATCCAAAACTTCAAAAAGCACGTGAATTCGCAGTCGCCACTTGACGATTTGCGAAAAAATCTAAATGAAAAAAGTAAAATTCGAGAATATGTACAAGAGCTGATTGGAAATGAGCAACAAATGGGATCCGTGCTGGACACGATCTCTTCCACCGAAGAGGACCACCGCGTGGCCACTGTGACCGGATGGTCCACGGTGAACATCGCCAACTGCGCCGGCGTTTCCAATTCTTCAATTTTTGTGGCACTGAAGTGGGTGATGATGCCCATTAAGGTGGAGATATTCAACTTCAAGCGAAGTGGACCGGAAGATAATATGGCACGTGGACAATTTCTGTTGGACAACCTGTTA…
>DsNxf3_CDS
ATGCGAATCTTTGACAATTCCAAATCCCACGAGCCGGGCAGCCGCCTGGGCGTAAACCTCAAAAAGCACGTGAATTCACAGTCGCCGCTTGCCGATCTGCGAAATAATCTGAATGAGAAAAGTAAAATTCGAGAATATGCACAAAAGCTGATTGGAAATGAGCAAGAAATGGGATCCATGCTGGACACGATCTCTTCCACCGAAGAGGACCACCGCGTTGCCACTGTGACCGGATGGTCCACGGTGTACATCGCCAACTGCGCCGGCGTTTCCAATTCTTCCATTTTTGTGGCGCTCAAGTGGGTGATGATGCCCATTAAGGTGAAGATATTCAACTTCAAGCGAAGTGGACCGGAAGATAATATGGCACGTGGACAATTTCTGGTGGACAACCTGTTA…
>DeNxf3_CDS
ATGCGAATCTTGGTCCAAAATTCCAAATCCCACGAGCCGGGCAGCCGCCTGGGCGTGAATCTCAAGGCGCACGTGAATTCACAGTCGCAGCTTGCCGATCTGCGAAAAAATCTGAATGAAAAAAGTCAAATTCGAGAATACGTACAAAAGCTAATTGGAAATGAACAGCATATGGGATCCGTGCTGGACACGATCTCTTCCACCGAAGAGGAGCACCGCATGGTCACTGTGACCGGCTGGTCCACGGTGAACATCGCCAACTGCGCCGGCGTCTCCAATTCTTCCATTTTTTTGGCGCTCAAGTGGGTGCTGATGCCCATCAAGGTGGAGATATTCAACTTCAAGCGCAGCGGACCGGAAGACAAGATGGCACGTGGACAATTTCTAGTGGACAACCTG…
>DpNxf3-like_CDS
ATGTTGAACGCGTACACAGAAGCTCTGATGGCCGTCTCTTCACACGTGACTGCTTCATTACTCCTTGAAAAGCTAGATCGCATTAGCAGTCAATACCGGACGACTAACAAAGCCATCGTGAGATGGACCACGGTGGAAATGTCAGGATGTGGGAACGTCGCTGACGCGGACATTTTCCTGTCCCTCAAATACCTGGTAACGCCCGAGACGCTCGAACTGTTCAATTACAAGCGCAATGGCTCACTCGGATCCTTTTCGTTGGACAACCTTTTGACTGCCAATCGATTGAAGCGGCTGCAGACAAAATTGAGCGTGATTTTTAGCTGCCAGAGCATTCAGATACGCGTGATTGAGGGCATACCCGAGCACACTCTGAATGCTGTAATTACTTCAGAATTC…
>DvNxf3_CDS
ATGAGTGTTTTCCAAAAGTTAGAGGAAAACGGCCTTAGAAATGGTCGTCGGATCAATATGAAGACTCGAACACCAGTTAATATATTAAAAGCTAGCAACAGAAACCTCGGAAGCAGCAAATTCAAGGAATACGTTGGTGTGTGGATTGGCGATTTAACTCCCGTTCATTTGTGCAACGTGCTAGATAAATACGTGCAAGAGCACGATACAAAACCCAAAATGATAAATGTCACTGGCTGGTTTACAGTGACTATATCCAATTGCATGGACTTACCAGATAGCTCCATTATGCTGGCTTTGAAATACGCCATGATGCCACTCAAAGTGCAGCTGTATAATTTCAAACGCAGCCACGGCGGTGACTGCGGTCAATTCCTTGTAGATACTGTCCTGATGGCC…
>DmRhi_CDS
ATGTCTCGCAACCATCAGCGACCAAATCTTGGTCTGGTCGATGCACCGCCTAATGATCATGTCGAAGAATATGTAGTGGAGAAAATCTTAGGCAAACGGTTTGTTAATGGGCGTCCCCAGGTTCTGGTGAAGTGGAGCGGTTTTCCGAACGAGAACAACACCTGGGAACCATTGGAAAACGTAGGCAACTGCATGAAGCTGGTCTCCGACTTCGAGTCGGAGGTCTTCAGGCTGCATCGGAAGGCCGCGGCTAAATCTGTCGGGAAATCGAAGTCAAGTCCTAGCAGCAGCGGTCCATTGATCACCGAGAATGGCCCCAGCAGCTCTAAGAAAACACAACAACATTCCAAGTCGGTGCAGGCAAAAAACACAGCTGGAATGTCGAAGATGAATCAGAAA…
>DsRhi_CDS
ATGTCTCGCAAAAATCAACGACCAAATCTTGGTCTGGTCGATGCACCGCCGAACGATCATGTCCAAGAATTTGTAGTGGAGAAAATCCAAGGCAAGCGCTTTGTTAATGGGCGTCCCCAGGTTCTGGTGAAGTGGCATGGTTTTCCGGATGAGAGTAACACATGGGAGCCAATGGAAAACGTCGGCAACTGCATGCAGCTGGTCTCCGACTTCGAGTCGGAGCTCTTCAGGCGGATGCGGAATGCCTCGGCTAAACCTGTCGGGAAATCGAAGCCCAGTCCTAGCAGCAGCGGTCCATCGAACACCGAAAATGGCCCCAGCAGCTCTAAGAAAACACAACATTCCAAGTCGGTGCAGGCAAAAAACACAGCTAAAATGTCGAAGATGAATCAGAAAAAA…
>DeRhi_CDS
ATGTCTGGCGAAGCTCAACGACCAAATCCTGGCCTGGTCGTTGGCCCGCCTAACGATCAAGCCCAAGAATATAAAGTGGAGAAAATCCTCGGTAAGCGCTTTATTAATGGGCGTCCCCAGTACCTGGTGAAATGGGCTGATTTTCCGCACGAGGATAACACCTGGGAGCCGATGGAAAACGTCGGCAATTGCATGCAGCTGGTCTGCGACTTCGAGGCGGAGCTCTTCAGGCGAATGAGGAATGCCCCAGTTAAATCTAAGAGGGAGTTTAATCCCAGTCCTAGGAGCAGCGGCCCATTGACCACCGAAAATAGCCCCAAGGGCTCTAAGGAAACACAACAACGTTCCAAGCCGGTGCAGGCAAAGAAAAGAGGTAATAAATCGCAAGTGTATCGGAAA…
>DpRhi_CDS
ATGAAAAATACAAAAAAGAAAACGCCCAATTCAAAAACTCCCAATGCCATGAATATTGAAAAAGAATACGTCGTCGAAAAAATCCAAGGAAAGCGTTTCTTCCAAGGAGAAACGCAGTATTTTGTTAAATGGAAGGGCTTCGGGCCAGAGAGCAGCACGTGGGAACCAATGCAGAATCTTGGGAATTGCATCCATCTGTTGGCAAAATATGAGAACGATGTCTACTATAATAGTTGCAGCAAACCGGAAGAGCAAAAGCCTATTCAAATCTACGATTGGAATCAAAAAGGTGTCCAACTGAGCGAATCCAGTGCCGATGAAACATCGCCGGCTTTTGAACCAGTAACCCCACAAAAAAATCAAAGCGCGTTGTCAGCCACATCCTCCTCCTCCATCTCC…
>DvRhi_CDS
ATGTCCGAGGGCAATCGTCAGAACTCGTCGTCGTCGTCAAGCTCTGGCAAAAGGAAGTCAAGTGGTTCGCCCGCGCGTGCTCCAACATCTGTTGGTGCCGCTAAAAAGCCCAAAAGAAGAAGAGCGGACGGGACTCACTATGTTGAGAAAATTTTGAAGAAACGCTACGTAAATGGACGAGCTCAGCTATTATTAAAATGGCAGGGCTATTCAATGGAAGAGTGTACGTGGGAGCCCATCGAGAACCTAACCGGCGATTGTATGCGAATGTTAGCTGACTTTGAGGCCGATTTATTTGCTGAGCAATGTAAACGGGCCAGGTGCAAAACAGACGCATCCATGGGATTGCCCGCTCCGAATGATGCGAGTCCAAGCAGTAGCTCACTTTATGTTGAAGAG…
>DsHP1D2_CDS
ATGCGCAACCCACAGCGGAGAAACACGGTGGACAGCCAGAAGTATGTGGTGGAGAAGATCGTTGGAAAGCGCATCGTAAAAGGTCGTCTGCAGTTTCGTGTCAAGTGGATGCACTATCCGATGAAAGCGAGCACATGGGAGCCAGTGGAAGCATTGGGCCACCTCTCGCGCTTGCTGGCCGATTATGAGGCGAGGCAGTACAAGCGCTTCCGGAAGAAGCTGGCCAAGGCGGCAAAGGGCCCCAAATCGCGAGCCAAAAGCAAGGCTAAGAGCGCCGCCCGTCGACGCCAATCGCGCCACGTGCCCAGTGGCCAAGCAGCAACATCGGCTACATCGGGCTCGGCCGCAGCGGGCCAAGGAGCAAATGGGGAACGCGGCAGTAATGAGCAATCATCAGGG…
>DmTFIIA-S_CDS
ATGTCGTATCAACTGTACCGCAACACCACGCTCGGCAACACCCTGCAGGAGAGCCTCGACGAGCTGATTCAGTACGGCCAGATTACGCCCGGACTGGCTTTCAAGGTTCTGCTGCAATTCGACAAGAGCATCAACAATGCCCTAAACCAGCGGGTCAAGGCCCGCGTCACCTTCAAGGCTGGAAAACTAAACACCTACCGCTTCTGCGACAATGTCTGGACTCTCATGCTTAACGATGTGGAGTTCCGCGAAGTGCACGAGATCGTCAAGGTGGACAAGGTGAAGATCGTGGCCTGCGACGGCAAGAGCGGCGAGTTC
>DsTFIIA-S_CDS
ATGTCGTATCAACTGTACCGCAACACCACGCTCGGCAACACCCTGCAGGAGAGCCTCGACGAGCTGATTCAGTACGGCCAGATCACGCCCGGACTGGCTTTCAAGGTTCTGCTGCAATTCGACAAGAGCATCAACAATGCCCTAAACCAGCGGGTCAAGGCCCGCGTCACCTTCAAGGCTGGAAAACTAAACACCTACCGCTTCTGCGACAATGTCTGGACTCTCATGCTCAACGATGTGGAGTTCCGCGAAGTGCACGAGTTCGTCAAGGTGGACAAGGTCAAGATCGTGGCCTGCGACGGCAAGAGCGGCGAGTTC
>DeTFIIA-S_CDS
ATGTCGTATCAACTGTACCGCAACACCACGCTCGGAAACACCCTGCAGGAGAGCCTCGACGAGCTGATTCAGTACGGCCAGATCACGCCCGGTCTGGCGTTCAAGGTTCTGCTGCAGTTCGACAAGAGCATCAACAATGCCCTAAACCAGCGGGTCAAGGCCCGCGTCACCTTCAAGGCTGGAAAACTGAACACCTATCGCTTCTGCGACAATGTGTGGACTCTCATGCTCAACGATGTGGAATTCCGCGAAGTCCACGAGTTCGTCAAGGTGGACAAGGTCAAGATCGTGGCCTGCGACGGCAAGAGCGGCGAGTTC
>DpTFIIA-S_CDS
ATGTCCTACCAGCTGTACCGCAACACCACCCTGGGCAATACGTTGCAGGAGAGTCTAGACGAGCTGATCCAGTACGGCCAGATCACGCCGGGACTGGCCTTCAAGGTGCTCCTCCAGTTCGACAAGAGCATCAACAATGCCCTAAACCAGCGCGTAAAGGCGCGCGTCACCTTCAAGGCGGGCAAGCTGAACACCTACCGTTTCTGTGACAATGTCTGGACGCTGATGCTGAACGATGTGGAATTTCGCGAGGTGCACGAATTCGTCAAGGTGGACAAGGTGAAGATTGTGGCCTGCGATGGCAAGAGCGAGTTC
>DvTFIIA-S_CDS
ATGTCTTATCAATTATATCGCAACACTACGCTTGGCAATACACTACAGGAGAGCCTGGACGAACTAATTCAGTATGGACAAATAACGCCCGCATTGGCATTTAAGGTGCTGCTGCAGTTTGACAAGAGCATTAACAACGCCCTTAATCAGAGGGTTAAAGCTCGCGTTACATTCAAAGCGGGAAAACTGAACACCTATCGCTTCTGCGACAACGTCTGGACCCTGATGCTCAACGATGTCGAGTTCCGGGAAGTGCACGAATTCGTTAAGGTCGACAAGGTTAAGATTGTGGCCTGCGACGGCAAAAGCGGCGATTTCAAT
>DmTRF2_1278-1608_CDS
AATGAGCACGAGCTGGACATTGTGATAAACAATGTGGTCTGCTCGTTTAGCGTCGGCTGTCACCTGAAGCTGCGCGAAATTGCGCTGCAGGGATCAAATGTGGAGTACCGTCGCGAGAACGGAATGGTGACAATGAAGCTCCGCCATCCATACACCACTGCCTCGATTTGGTCGTCGGGGAGGATTACCTGCACTGGTGCCACTTCCGAGTCAATGGCCAAGGTCGCTGCACGCCGCTATGCCAGATGCCTTGGCAAGCTGGGATTTCCCACTCGTTTCCTCAACTTTCGCATTGTCAACGTACTGGGCACCTGCAGCATGCCGTGGGCCATCAAGATCGTCAACTTTTCGGAGCGCCATCGCGAGAACGCCAGCTACGAGCCCGAGCTGCATCCTGGA…
>DsTRF2_1394-1775_CDS
ATCACGGCCAAAATGGAGCTATTGGAGGAGGAGGTCATGCAGTCGATAACTGTGATTGATGACGATGACGAGGAGAAAAAGGAAGTCGCTGAAGACGAGGAGAGCAGCAATAATGCCAAATCCATTGGCGTTCAGCAGCCAATGGCTGATAATGAGCCCGAGCTGGACATTGTGATAAACAATGTGGTATGCTCGTTTAGCGTCGGCTGCCACCTGAAGCTGCGCGATATTGCGCTGCAGGGATCGAATGTGGAGTACCGTCGCGAGAACGGAATGGTGACAATGAAGCTCCGCCATCCATACACCACTGCCTCGATTTGGTCGTCGGGGAGGATTACCTGCACTGGTGCCACTTCCGAGTCAATGGCGAAGGTCGCAGCACGCCGCTATGCCAGATGC…
>DeTRF2_956-1305_CDS
ACTGTGATTGATGACGAGGGCGATGACGAGGGCGAGGGCGAGGGCGACGGCGATGGAGATGGAGAGGAGAGCAGCAACAATGCCAAATCCAGTGGGGATCAGCAGCCAATGGCACTGACCAACGCGGCCAACGAAGGCAATGGCTCCGATGATGAGCCCGAGCTGGACATTGTGATAAACAATGTGGTCTGCTCGTTTAGCGTCGGCTGTCACCTGAAGCTGCGCGATATTGCGTTGCAGGGATCGAATGTGGAGTACCGTCGCGAAAATGGAATGGTGACAATGAAGCTCCGTCATCCATACACTACGGCCTCGATTTGGTCGTCGGGAAGGATTACATGTACTGGTGCTACTTCCGAGGCAATGGCCAAGGTTGCTGCACGCCGCTATGCCAGATGC…
>DpTRF2_226-558_CDS
GACGACCCAGAGCTGGACATTGTGATCAACAATGTGGTGTGCTCGTTCAGCGTGCGATGCCACCTCAAGCTAAGGGACATTGCGTTGCGCGGCTGCAATGTGGAGTACCGCAGGGAGAACGGAATGGTAACCATGAAGCTGCGACGTCCCTATACGACGGCCTCCATTTGGTCATCGGGTAGGATCACCTGCACAGGGGCCACCTCTGAGATAATGGCCAAGGTGGCAGCCAGACGGTACGCCCGGTGCCTGGGTAAACTCGGTTTTCCCACACGCTTCCAGAACTTTCGCATCGTGAATGTTCTGGGTACCTGCAGCATGCCCTGGGCCATTAAGATTGTCAACTTCTCGGAGAAGCATCGGGACAACGCCAGCTACGAGCCGGAGTTGCATCCGGGT…
>DvTRF2-278-595_CDS
GCCGAGCCCGAGCTGGACATTGTGATCAACAATGTGGTCTGCTCGTTCAGCGTTCGCTGTCATCTCAAGCTGCGCGAGATCGCGCTCAATGGCTCCAATGTGGAGTACAGGCGGGAGAATGGCATGGTTACGATGAAGTTGCGGCGTCCCTATACGACTGCCTCCATTTGGTCATCGGGCCGGATAACGTGCACGGGCGCCACATCTGAATCACAGGCCAAGATCGCCGCCCGTCGGTACGCGCGCTGCCTGAGCAAGCTGGGCTTCCCGACGCACTTCCAGAACTTTCGCATCGTCAATGTGCTGGGCACCTGCAGCATGCCCTGGGCAATTAAAATAGTCAATTTCTCGGAGCGACATCGCGACAATGCCAGCTACGAGCCCGAACTGCATCCGGGC…
>DmUAP56_CDS
ATGGCCGACAATGACGATCTTTTGGACTACGAGGATGAGGAGCAGACCGAGACCACTGCGGTCGAAAACCAGGAGGCCCCCAAGAAGGATGTCAAGGGCACCTATGTGTCCATTCACAGTTCCGGCTTCCGCGATTTCCTCCTGAAACCGGAGATCCTGCGCGCCATCGTGGACTGCGGCTTCGAGCATCCCTCGGAGGTTCAGCACGAGTGCATTCCGCAGGCCGTACTGGGCATGGACATCCTCTGTCAGGCCAAGTCCGGCATGGGTAAGACCGCCGTCTTCGTTCTGGCCACGCTGCAGCAGCTGGAGCCGTCGGACAACAACACCTGCCACGTCCTGGTCATGTGCCACACCCGCGAGCTGGCCTTCCAGATCAGCAAGGAGTATGAGCGATTC…
>DsUAP56_CDS
ATGGCCGACAATGACGATCTTTTGGACTACGAGGATGAGGAGCAGACCGAGACCACTGCGGTCGAGAACCAGGAGGCGCCCAAAAAGGATGTCAAGGGCACCTACGTGTCCATTCACAGTTCCGGCTTCCGTGATTTCCTCCTGAAACCGGAGATCCTGCGCGCCATCGTGGACTGCGGCTTCGAGCATCCCTCGGAGGTTCAGCACGAGTGCATTCCGCAGGCCGTACTGGGCATGGACATCCTCTGCCAGGCCAAGTCCGGTATGGGCAAGACCGCCGTCTTCGTTCTGGCCACGCTGCAGCAGCTGGAGCCGTCGGACAACAACACCTGCCACGTCCTGGTCATGTGCCACACCCGCGAGCTGGCCTTCCAGATCAGCAAGGAGTATGAGCGATTC…
>DeUAP56_CDS
ATGGCCGACAATGACGATCTTTTGGACTACGAGGATGAGGAGCAGACCGAGACCACTGCGGTCGAGAATCAGGAGGCGCCCAAGAAGGATGTCAAGGGCACCTACGTGTCTATACACAGTTCCGGCTTCCGGGACTTCCTCCTGAAACCGGAGATCCTGCGCGCCATCGTCGACTGCGGCTTCGAGCATCCCTCGGAGGTTCAGCACGAGTGCATTCCGCAGGCCGTTCTGGGCATGGACATCCTCTGCCAGGCCAAGTCCGGCATGGGCAAGACCGCCGTCTTCGTCCTGGCCACGCTGCAGCAGCTGGAGCCATCGGACAACAACACCTGCCACGTCCTGGTCATGTGCCATACCCGCGAGCTGGCCTTCCAGATCAGCAAGGAGTATGAGCGATTC…
>DpUAP56_CDS
ATGGCCGATAATGACGATCTTCTCGACTACGAGGATGAGGAGCAGACTGAGACCACTGCGGTCGAGAACCAGGAGGCGCCAAAGAAAGATGTCAAGGGCACTTACGTCTCCATACACAGTTCTGGCTTCCGTGATTTTCTGCTGAAACCAGAAATTTTGCGTGCCATTGTCGACTGTGGTTTTGAGCATCCATCCGAAGTTCAGCACGAGTGCATTCCGCAGGCTGTACTCGGCATGGATATTCTCTGTCAGGCCAAGTCAGGTATGGGCAAGACGGCTGTCTTCGTGCTCGCCACGCTGCAGCAGCTCGAGCCCGCCGACAACAACACCTGTCATGTGTTGGTCATGTGTCACACACGCGAGCTGGCATTCCAGATTAGCAAGGAGTATGAGCGTTTC…
>DvUAP56_CDS
ATGGCCGACAATGACGATCTTCTCGATTACGAGGATGAGGAGCAGAACGAGACCACTGCCGTTGAGAACCAGGAGGCACCAAAGAAAGATGTTAAGGGTACTTATGTATCCATACACAGTTCCGGTTTCCGTGACTTTTTGTTAAAGCCCGAAATATTGCGTGCAATCGTTGACTGCGGTTTTGAACATCCATCCGAGGTGCAGCACGAATGCATACCGCAGGCTGTGCTCGGCATGGATATCCTGTGCCAAGCCAAGTCCGGTATGGGCAAAACGGCTGTCTTTGTGCTTGCCACGCTGCAACAGCTGGAGCCATCCGATAATAACACCTGCCACGTCCTGGTCATGTGCCATACACGTGAACTGGCATTCCAAATAAGCAAGGAGTACGAACGTTTC…
