# Supplementary material for: Recurrent innovation of protein-protein interactions in the Drosophila piRNA pathway
Source: EMBO J. 2025 Apr 24;45(6):1909–32. doi: 10.1038/s44318-025-00439-8 (PMC12992792; doi:10.1038/s44318-025-00439-8)
Supplement: Supplementary file 4 — EV Figure Source Data [file 44318_2025_439_MOESM4_ESM.zip]

Archive with 54 entries (46 files):
- SD_EV_Figures/
- SD_EV_Figures/.DS_Store
- __MACOSX/SD_EV_Figures/._.DS_Store
- SD_EV_Figures/SD_Figure_EV5/
- __MACOSX/SD_EV_Figures/._SD_Figure_EV5
- SD_EV_Figures/SD_Figure_EV3/
- __MACOSX/SD_EV_Figures/._SD_Figure_EV3
- SD_EV_Figures/SD_Figure_EV4/
- SD_EV_Figures/SD_Figure_EV5/.DS_Store
- __MACOSX/SD_EV_Figures/SD_Figure_EV5/._.DS_Store
- SD_EV_Figures/SD_Figure_EV5/Fig_EV5B/
- __MACOSX/SD_EV_Figures/SD_Figure_EV5/._Fig_EV5B
- SD_EV_Figures/SD_Figure_EV5/Fig_EV5C/
- __MACOSX/SD_EV_Figures/SD_Figure_EV5/._Fig_EV5C
- SD_EV_Figures/SD_Figure_EV3/.DS_Store
- __MACOSX/SD_EV_Figures/SD_Figure_EV3/._.DS_Store
- SD_EV_Figures/SD_Figure_EV3/Fig_EV3E/
- __MACOSX/SD_EV_Figures/SD_Figure_EV3/._Fig_EV3E
- SD_EV_Figures/SD_Figure_EV3/Fig_EV3F/
- __MACOSX/SD_EV_Figures/SD_Figure_EV3/._Fig_EV3F
- SD_EV_Figures/SD_Figure_EV4/EMBOJ-2024-119404_SourceData_Figure_EV4.xlsx
- __MACOSX/SD_EV_Figures/SD_Figure_EV4/._EMBOJ-2024-119404_SourceData_Figure_EV4.xlsx
- SD_EV_Figures/SD_Figure_EV5/Fig_EV5B/Fig_EV5B_panel1_mcherry Dm Boot ds insert_OST4-EGFP Ds CTBP006.nd2
- __MACOSX/SD_EV_Figures/SD_Figure_EV5/Fig_EV5B/._Fig_EV5B_panel1_mcherry Dm Boot ds insert_OST4-EGFP Ds CTBP006.nd2
- SD_EV_Figures/SD_Figure_EV5/Fig_EV5B/.DS_Store
- __MACOSX/SD_EV_Figures/SD_Figure_EV5/Fig_EV5B/._.DS_Store
- SD_EV_Figures/SD_Figure_EV5/Fig_EV5B/Fig_EV5B_panel2_Ds-CtBP__DmBoot_swap2_2.czi
- __MACOSX/SD_EV_Figures/SD_Figure_EV5/Fig_EV5B/._Fig_EV5B_panel2_Ds-CtBP__DmBoot_swap2_2.czi
- SD_EV_Figures/SD_Figure_EV5/Fig_EV5B/Fig_EV5B_panel3_Ds-CtBP__DmBoot_swap3_2.czi
- __MACOSX/SD_EV_Figures/SD_Figure_EV5/Fig_EV5B/._Fig_EV5B_panel3_Ds-CtBP__DmBoot_swap3_2.czi
- SD_EV_Figures/SD_Figure_EV5/Fig_EV5B/Fig_EV5B_panel4_Ds-CtBP__DmBoot_swap4_6.czi
- __MACOSX/SD_EV_Figures/SD_Figure_EV5/Fig_EV5B/._Fig_EV5B_panel4_Ds-CtBP__DmBoot_swap4_6.czi
- SD_EV_Figures/SD_Figure_EV5/Fig_EV5B/Fig_EV5B_panel5_Ds-CtBP__DmBoot_swap5_5.czi
- __MACOSX/SD_EV_Figures/SD_Figure_EV5/Fig_EV5B/._Fig_EV5B_panel5_Ds-CtBP__DmBoot_swap5_5.czi
- SD_EV_Figures/SD_Figure_EV5/Fig_EV5C/Fig_EV5C_panel4_Ds-CtBP__DsBoot_swap4_2.czi
- __MACOSX/SD_EV_Figures/SD_Figure_EV5/Fig_EV5C/._Fig_EV5C_panel4_Ds-CtBP__DsBoot_swap4_2.czi
- SD_EV_Figures/SD_Figure_EV5/Fig_EV5C/Fig_EV5C_panel5_Ds-CtBP__DsBoot_swap5_3.czi
- __MACOSX/SD_EV_Figures/SD_Figure_EV5/Fig_EV5C/._Fig_EV5C_panel5_Ds-CtBP__DsBoot_swap5_3.czi
- SD_EV_Figures/SD_Figure_EV5/Fig_EV5C/Fig_EV5C_panel3_Ds-CtBP__DsBoot_swap3_7.czi
- __MACOSX/SD_EV_Figures/SD_Figure_EV5/Fig_EV5C/._Fig_EV5C_panel3_Ds-CtBP__DsBoot_swap3_7.czi
- SD_EV_Figures/SD_Figure_EV5/Fig_EV5C/Fig_EV5C_panel1_mcherry Ds Boot dm insert_OST4-EGFP Ds CTBP_2.nd2
- __MACOSX/SD_EV_Figures/SD_Figure_EV5/Fig_EV5C/._Fig_EV5C_panel1_mcherry Ds Boot dm insert_OST4-EGFP Ds CTBP_2.nd2
- SD_EV_Figures/SD_Figure_EV5/Fig_EV5C/Fig_EV5C_panel2_Ds-CtBP__DsBoot_swap2_3.czi
- __MACOSX/SD_EV_Figures/SD_Figure_EV5/Fig_EV5C/._Fig_EV5C_panel2_Ds-CtBP__DsBoot_swap2_3.czi
- SD_EV_Figures/SD_Figure_EV3/Fig_EV3E/Fig_EV3E_panel1_3_16-3_3-Airyscan Processing-23.czi
- __MACOSX/SD_EV_Figures/SD_Figure_EV3/Fig_EV3E/._Fig_EV3E_panel1_3_16-3_3-Airyscan Processing-23.czi
- SD_EV_Figures/SD_Figure_EV3/Fig_EV3E/Fig_EV3E_panel_2_4_17-1_5-Airyscan Processing-28.czi
- __MACOSX/SD_EV_Figures/SD_Figure_EV3/Fig_EV3E/._Fig_EV3E_panel_2_4_17-1_5-Airyscan Processing-28.czi
- SD_EV_Figures/SD_Figure_EV3/Fig_EV3F/Fig_EV3F_panel3_FS21_new_3-Airyscan Processing-15.czi
- __MACOSX/SD_EV_Figures/SD_Figure_EV3/Fig_EV3F/._Fig_EV3F_panel3_FS21_new_3-Airyscan Processing-15.czi
- SD_EV_Figures/SD_Figure_EV3/Fig_EV3F/Fig_EV3F_panel2_13-2_new_2-Airyscan Processing-12.czi
- __MACOSX/SD_EV_Figures/SD_Figure_EV3/Fig_EV3F/._Fig_EV3F_panel2_13-2_new_2-Airyscan Processing-12.czi
- SD_EV_Figures/SD_Figure_EV3/Fig_EV3F/Fig_EV3F_panel1_12-1_new_2-Airyscan Processing-10.czi
- __MACOSX/SD_EV_Figures/SD_Figure_EV3/Fig_EV3F/._Fig_EV3F_panel1_12-1_new_2-Airyscan Processing-10.czi
