# Supplementary material for: Recurrent innovation of protein-protein interactions in the Drosophila piRNA pathway
Source: EMBO J. 2025 Apr 24;45(6):1909–32. doi: 10.1038/s44318-025-00439-8 (PMC12992792; doi:10.1038/s44318-025-00439-8)
Supplement: Supplementary file 5 — Source data Fig. 1 [file 44318_2025_439_MOESM5_ESM.zip]

Archive with 8 entries (7 files):
- SD_Figure_1/
- __MACOSX/._SD_Figure_1
- SD_Figure_1/.DS_Store
- __MACOSX/SD_Figure_1/._.DS_Store
- SD_Figure_1/Figure_1B_SD_Seq_align_for_PAML.zip
- __MACOSX/SD_Figure_1/._Figure_1B_SD_Seq_align_for_PAML.zip
- SD_Figure_1/EMBOJ-2024-119404_SourceDataForFigure1B.xlsx
- __MACOSX/SD_Figure_1/._EMBOJ-2024-119404_SourceDataForFigure1B.xlsx
