# Supplementary material for: Recurrent innovation of protein-protein interactions in the Drosophila piRNA pathway
Source: EMBO J. 2025 Apr 24;45(6):1909–32. doi: 10.1038/s44318-025-00439-8 (PMC12992792; doi:10.1038/s44318-025-00439-8)
Supplement: Supplementary file 5 — Source data Fig. 1 [file 44318_2025_439_MOESM5_ESM.zip › SD_Figure_1/EMBOJ-2024-119404_SourceDataForFigure1B.xlsx]

## Sheet: dNdS_all_species_pairs
gene name	species pair	dN/dS	# of codons	# of codons analyzed (fewer because of alignment gaps or missing data)	% codon analysed		gene name	species pair	dN/dS	# of codons	# of codons analyzed (fewer because of alignment gaps or missing data)	% codon analysed
CtBP	mel vs. sim	0.045	484	481	99.3802		CtBP	yak vs. ere	0.063	485	482	99.3814
TfIIA-S	mel vs. sim	0.097	106	106	100		TfIIA-S	yak vs. ere	0	106	106	100
UAP56/Hel25E	mel vs. sim	0	424	424	100		UAP56/Hel25E	yak vs. ere	0.006	424	424	100
rhi	mel vs. sim	0.618	507	415	81.854		rhi	yak vs. ere	0.565	550	529	96.1818
del	mel vs. sim	0.596	1066	949	89.0244		del	yak vs. ere	0.512	1157	1018	87.9862
cuff	mel vs. sim	0.512	388	382	98.4536		cuff	yak vs. ere	0.278	377	376	99.7347
kipf	mel vs. sim	0.39	509	432	84.8723		kipf	yak vs. ere	0.48	527	426	80.8349
moon	mel vs. sim	0.623	175	166	94.8571		moon	yak vs. ere	0.705	186	170	91.3978
Trf2	mel vs. sim	0.786	1994	1599	80.1906		Trf2	yak vs. ere	0.478	1902	1352	71.0831
Boot	mel vs. sim	0.486	367	366	99.7275		Boot	yak vs. ere	0.447	368	364	98.913
Nxf3	mel vs. sim	0.577	622	615	98.8746		Nxf3	yak vs. ere	0.33	624	620	99.359
Data aggregation for plotting:
gene name	mel vs. sim	yak vs. ere
CtBP	0.045	0.063
TfIIA-S	0.097	0
UAP56/Hel25E	0	0.006
rhi	0.618	0.565
del	0.596	0.512
cuff	0.512	0.278
kipf	0.39	0.48
moon	0.623	0.705
Trf2	0.786	0.478
Boot	0.486	0.447
Nxf3	0.577	0.33

## Sheet: PAML M7 vs M8
gene name	species	# species	# codon range	# codon analyzed by PAML	% sequence analyzed range	M7 lnL	M8 lnL	2Δℓ (log ratio)	p value	positively selected sites (probability > 95%)
Boot	mel, sim, sec, mau, ere, yak, tei, eug, bia, suz, tak, ele, rho, fic	14	305 - 371	282	76 - 92	-6483.27	-6483.24	0.063956	0.970445	NA
CtBP	mel, sim, sec, mau, ere, yak, tei, eug, bia, suz, tak, ele, rho, fic	14	383 - 486	373	77 - 97	-2418.4	-2418.4	0.004016	1	NA
cuff	mel, sim, sec, mau, ere, yak, tei, eug, bia, suz, tak, ele, rho, fic	14	373 - 391	359	92 - 96	-7163.72	-7163.08	1.28078	0.527292	NA
del	mel, sim, sec, mau, ere, yak, tei, eug, bia, suz, tak, ele, rho, fic	14	981 - 1270	700	55 - 71	-17042.7	-17037.8	9.84979	0.00726273	NA
kipf	mel, sim, sec, mau, ere, yak, tei, eug, suz, tak, ele, fic	12	369 - 524	264	50 - 72	-5092.67	-5083.87	17.5997	0.000150733	97P**
moon	mel, sim, sec, mau, ere, yak, tei, eug, bia, tak, ele, rho, fic	13	169 - 238	165	69 - 98	-4130.74	-4123.75	13.9743	0.000925663	164E**
Nxf3	mel, sim, sec, mau, ere, yak, tei, eug, bia, suz, tak, ele, rho, fic	14	600 - 629	564	90 - 94	-11581.4	-11580.6	1.66768	0.433874	NA
rhi	mel, sim, sec, mau, ere, yak, tei, eug, bia, suz, tak, ele, rho, fic	14	83 - 544	77	14 - 93	-2037.76	-2031.63	12.2621	0.00217658	57K*, 70H*, 74I*
TfIIA-S	mel, sim, sec, mau, ere, yak, tei, eug, bia, suz, tak, ele, rho, fic	14	105 - 106	105	99 - 100	-906.624	-906.625	0.00164	1	NA
Trf2	mel, sim, sec, mau, ere, yak, tei, tak, rho	9	1413 - 1969	992	50 - 70	-14286.7	-14239.2	95.0333	2.31472e-21	2G*, 4A**, 29F*, 54R*, 101T**, 102R*, 126N*, 157G**, 159S*, 180R*, 184S*, 200S*, 236F**, 291S*, 364F*, 367E*
Trf2-short	mel, sim, sec, mau, ere, yak, tei, eug, bia, suz, tak, ele, rho, fic	14	618 - 726	557	77 - 90	-8697.07	-8695.64	2.86845	0.238115	NA
UAP56/Hel25E	mel, sim, sec, mau, ere, yak, tei, eug, bia, suz, tak, ele, rho, fic	14	424 - 424	424	100 - 100	-3560.77	-3560.78	0.006208	0.995012	NA
# codon range
The range of # codon of the orthologs from different species
% sequence analyzed range
The # codon anlyzed by PAML divided by # codon range
positively selected sites (probability > 95%)
Sites shown as amino acid position of the alignment (alignable sites) with the amino acid from D. melanogaster
Example: 97P refers to proline from D. melanogaster that sits at the 97th amino acid of the alignment (alignable sites)
*: P>95%; **: P>99%

## Sheet: PAML M8 vs M8a
gene name	species	# species	# codon range	# codon analyzed by PAML	% sequence analyzed range	M8a lnL	M8 lnL	2Δℓ (log ratio)	p value
Boot	mel, sim, sec, mau, ere, yak, tei, eug, bia, suz, tak, ele, rho, fic	14	305 - 371	282	76 - 92	-6483.33	-6483.24	0.181656	0.913931
CtBP	mel, sim, sec, mau, ere, yak, tei, eug, bia, suz, tak, ele, rho, fic	14	383 - 486	373	77 - 97	-2418.4	-2418.4	0.003324	1
cuff	mel, sim, sec, mau, ere, yak, tei, eug, bia, suz, tak, ele, rho, fic	14	373 - 391	359	92 - 96	-7163.26	-7163.08	0.358766	0.83527
del	mel, sim, sec, mau, ere, yak, tei, eug, bia, suz, tak, ele, rho, fic	14	981 - 1270	700	55 - 71	-17038.2	-17037.8	0.768536	0.680451
kipf	mel, sim, sec, mau, ere, yak, tei, eug, suz, tak, ele, fic	12	369 - 524	264	50 - 72	-5087.53	-5083.87	7.32083	0.0257325
moon	mel, sim, sec, mau, ere, yak, tei, eug, bia, tak, ele, rho, fic	13	169 - 238	165	69 - 98	-4127.73	-4123.75	7.95329	0.0187793
Nxf3	mel, sim, sec, mau, ere, yak, tei, eug, bia, suz, tak, ele, rho, fic	14	600 - 629	564	90 - 94	-11581	-11580.6	0.856306	0.650509
rhi	mel, sim, sec, mau, ere, yak, tei, eug, bia, suz, tak, ele, rho, fic	14	83 - 544	77	14 - 93	-2035.37	-2031.63	7.48235	0.0237541
TfIIA-S	mel, sim, sec, mau, ere, yak, tei, eug, bia, suz, tak, ele, rho, fic	14	105 - 106	105	99 - 100	-906.623	-906.625	0.00464	1
Trf2	mel, sim, sec, mau, ere, yak, tei, tak, rho	9	1413 - 1969	992	50 - 70	-14273.9	-14239.2	69.491	8.13651e-16
Trf2-short	mel, sim, sec, mau, ere, yak, tei, eug, bia, suz, tak, ele, rho, fic	14	618 - 726	557	77 - 90	-8696.13	-8695.64	0.980644	0.612626
UAP56/Hel25E	mel, sim, sec, mau, ere, yak, tei, eug, bia, suz, tak, ele, rho, fic	14	424 - 424	424	100 - 100	-3556.75	-3556.74	0.026278	0.985112
# codon range
The range of # codon of the orthologs from different species
% sequence analyzed range
The # codon anlyzed by PAML divided by # codon range
