# Supplementary material for: Recurrent innovation of protein-protein interactions in the Drosophila piRNA pathway
Source: EMBO J. 2025 Apr 24;45(6):1909–32. doi: 10.1038/s44318-025-00439-8 (PMC12992792; doi:10.1038/s44318-025-00439-8)
Supplement: Supplementary file 6 — Source data Fig. 2 [file 44318_2025_439_MOESM6_ESM.zip]

Archive with 28 entries (24 files):
- SD_Figure_2/
- __MACOSX/._SD_Figure_2
- SD_Figure_2/Y2H_data/
- __MACOSX/SD_Figure_2/._Y2H_data
- SD_Figure_2/.DS_Store
- __MACOSX/SD_Figure_2/._.DS_Store
- SD_Figure_2/output/
- __MACOSX/SD_Figure_2/._output
- SD_Figure_2/SD_Figure_2.readme
- __MACOSX/SD_Figure_2/._SD_Figure_2.readme
- SD_Figure_2/scripts/
- __MACOSX/SD_Figure_2/._scripts
- SD_Figure_2/Y2H_data/.DS_Store
- __MACOSX/SD_Figure_2/Y2H_data/._.DS_Store
- SD_Figure_2/Y2H_data/Riedelbauh_Y2H_PPIs_cutoff_0_25.tsv
- __MACOSX/SD_Figure_2/Y2H_data/._Riedelbauh_Y2H_PPIs_cutoff_0_25.tsv
- SD_Figure_2/output/.DS_Store
- __MACOSX/SD_Figure_2/output/._.DS_Store
- SD_Figure_2/output/Riedelbauch_2025_EV2_Y2Hmatrix_plot.pdf
- __MACOSX/SD_Figure_2/output/._Riedelbauch_2025_EV2_Y2Hmatrix_plot.pdf
- SD_Figure_2/scripts/.Rhistory
- __MACOSX/SD_Figure_2/scripts/._.Rhistory
- SD_Figure_2/scripts/.DS_Store
- __MACOSX/SD_Figure_2/scripts/._.DS_Store
- SD_Figure_2/scripts/piEVO_Y2H_matrix_analysis.html
- __MACOSX/SD_Figure_2/scripts/._piEVO_Y2H_matrix_analysis.html
- SD_Figure_2/scripts/piEVO_Y2H_matrix_analysis.Rmd
- __MACOSX/SD_Figure_2/scripts/._piEVO_Y2H_matrix_analysis.Rmd
