# Supplementary material for: Recurrent innovation of protein-protein interactions in the Drosophila piRNA pathway
Source: EMBO J. 2025 Apr 24;45(6):1909–32. doi: 10.1038/s44318-025-00439-8 (PMC12992792; doi:10.1038/s44318-025-00439-8)
Supplement: Supplementary file 6 — Source data Fig. 2 [file 44318_2025_439_MOESM6_ESM.zip › SD_Figure_2/SD_Figure_2.readme]

This folder contains the Y2H replication score data underlying the results in Figure 2B-D. These data can be found in the Y2H_data subfolder.

In addition, the scripts subfolder contains an R script that formats and plots the Y2H data to output an overview of the whole dataset, as shown in Figure EV2.

The output folder contains the output plot of Figure EV2 that should be reproduced when running the script.
