# Supplementary material for: Recurrent innovation of protein-protein interactions in the Drosophila piRNA pathway
Source: EMBO J. 2025 Apr 24;45(6):1909–32. doi: 10.1038/s44318-025-00439-8 (PMC12992792; doi:10.1038/s44318-025-00439-8)
Supplement: Supplementary file 6 — Source data Fig. 2 [file 44318_2025_439_MOESM6_ESM.zip › SD_Figure_2/Y2H_data/Riedelbauh_Y2H_PPIs_cutoff_0_25.tsv]

ID_1	ID_2	Value	Species_1	Species_2	Protein_1	Protein_2	Pair_1	Pair_2	Test_pair	PPI_cat
BootDm	BootDm	0	Dm	Dm	Boot	Boot	BootDm	BootDm	BootDm_BootDm	none
BootDm	BootDs	0	Dm	Ds	Boot	Boot	BootDm	BootDs	BootDm_BootDs	none
BootDm	BootDe	0	Dm	De	Boot	Boot	BootDm	BootDe	BootDe_BootDm	none
BootDm	BootDp	0.5	Dm	Dp	Boot	Boot	BootDm	BootDp	BootDm_BootDp	none
BootDm	BootDv	0	Dm	Dv	Boot	Boot	BootDm	BootDv	BootDm_BootDv	none
BootDs	BootDm	0	Ds	Dm	Boot	Boot	BootDs	BootDm	BootDm_BootDs	none
BootDs	BootDs	0	Ds	Ds	Boot	Boot	BootDs	BootDs	BootDs_BootDs	none
BootDs	BootDe	0	Ds	De	Boot	Boot	BootDs	BootDe	BootDe_BootDs	none
BootDs	BootDp	0.75	Ds	Dp	Boot	Boot	BootDs	BootDp	BootDp_BootDs	PPI
BootDs	BootDv	0	Ds	Dv	Boot	Boot	BootDs	BootDv	BootDs_BootDv	none
BootDe	BootDm	0	De	Dm	Boot	Boot	BootDe	BootDm	BootDe_BootDm	none
BootDe	BootDs	0	De	Ds	Boot	Boot	BootDe	BootDs	BootDe_BootDs	none
BootDe	BootDe	0	De	De	Boot	Boot	BootDe	BootDe	BootDe_BootDe	none
BootDe	BootDp	0.83	De	Dp	Boot	Boot	BootDe	BootDp	BootDe_BootDp	PPI
BootDe	BootDv	0.5	De	Dv	Boot	Boot	BootDe	BootDv	BootDe_BootDv	none
BootDp	BootDm	0.5	Dp	Dm	Boot	Boot	BootDp	BootDm	BootDm_BootDp	none
BootDp	BootDs	0.75	Dp	Ds	Boot	Boot	BootDp	BootDs	BootDp_BootDs	PPI
BootDp	BootDe	0.83	Dp	De	Boot	Boot	BootDp	BootDe	BootDe_BootDp	PPI
BootDp	BootDp	0.67	Dp	Dp	Boot	Boot	BootDp	BootDp	BootDp_BootDp	none
BootDp	BootDv	1	Dp	Dv	Boot	Boot	BootDp	BootDv	BootDp_BootDv	PPI
BootDv	BootDm	0	Dv	Dm	Boot	Boot	BootDv	BootDm	BootDm_BootDv	none
BootDv	BootDs	0	Dv	Ds	Boot	Boot	BootDv	BootDs	BootDs_BootDv	none
BootDv	BootDe	0.5	Dv	De	Boot	Boot	BootDv	BootDe	BootDe_BootDv	none
BootDv	BootDp	1	Dv	Dp	Boot	Boot	BootDv	BootDp	BootDp_BootDv	PPI
BootDv	BootDv	0	Dv	Dv	Boot	Boot	BootDv	BootDv	BootDv_BootDv	none
BootDm	CtBPDm	0	Dm	Dm	Boot	CtBP	BootDm	CtBPDm	BootDm_CtBPDm	none
BootDm	CtBPDs	0	Dm	Ds	Boot	CtBP	BootDm	CtBPDs	BootDm_CtBPDs	none
BootDm	CtBPDe	0	Dm	De	Boot	CtBP	BootDm	CtBPDe	BootDm_CtBPDe	none
BootDm	CtBPDp	0	Dm	Dp	Boot	CtBP	BootDm	CtBPDp	BootDm_CtBPDp	none
BootDm	CtBPDv	0	Dm	Dv	Boot	CtBP	BootDm	CtBPDv	BootDm_CtBPDv	none
BootDs	CtBPDm	0	Ds	Dm	Boot	CtBP	BootDs	CtBPDm	BootDs_CtBPDm	none
BootDs	CtBPDs	4	Ds	Ds	Boot	CtBP	BootDs	CtBPDs	BootDs_CtBPDs	PPI
BootDs	CtBPDe	2.67	Ds	De	Boot	CtBP	BootDs	CtBPDe	BootDs_CtBPDe	PPI
BootDs	CtBPDp	3	Ds	Dp	Boot	CtBP	BootDs	CtBPDp	BootDs_CtBPDp	PPI
BootDs	CtBPDv	0	Ds	Dv	Boot	CtBP	BootDs	CtBPDv	BootDs_CtBPDv	none
BootDe	CtBPDm	0	De	Dm	Boot	CtBP	BootDe	CtBPDm	BootDe_CtBPDm	none
BootDe	CtBPDs	0	De	Ds	Boot	CtBP	BootDe	CtBPDs	BootDe_CtBPDs	none
BootDe	CtBPDe	0	De	De	Boot	CtBP	BootDe	CtBPDe	BootDe_CtBPDe	none
BootDe	CtBPDp	0	De	Dp	Boot	CtBP	BootDe	CtBPDp	BootDe_CtBPDp	none
BootDe	CtBPDv	0	De	Dv	Boot	CtBP	BootDe	CtBPDv	BootDe_CtBPDv	none
BootDp	CtBPDm	0	Dp	Dm	Boot	CtBP	BootDp	CtBPDm	BootDp_CtBPDm	none
BootDp	CtBPDs	0	Dp	Ds	Boot	CtBP	BootDp	CtBPDs	BootDp_CtBPDs	none
BootDp	CtBPDe	0.25	Dp	De	Boot	CtBP	BootDp	CtBPDe	BootDp_CtBPDe	none
BootDp	CtBPDp	0.25	Dp	Dp	Boot	CtBP	BootDp	CtBPDp	BootDp_CtBPDp	none
BootDp	CtBPDv	0	Dp	Dv	Boot	CtBP	BootDp	CtBPDv	BootDp_CtBPDv	none
BootDv	CtBPDm	0	Dv	Dm	Boot	CtBP	BootDv	CtBPDm	BootDv_CtBPDm	none
BootDv	CtBPDs	0	Dv	Ds	Boot	CtBP	BootDv	CtBPDs	BootDv_CtBPDs	none
BootDv	CtBPDe	0	Dv	De	Boot	CtBP	BootDv	CtBPDe	BootDv_CtBPDe	none
BootDv	CtBPDp	0	Dv	Dp	Boot	CtBP	BootDv	CtBPDp	BootDv_CtBPDp	none
BootDv	CtBPDv	0	Dv	Dv	Boot	CtBP	BootDv	CtBPDv	BootDv_CtBPDv	none
BootDm	CuffDm	0.25	Dm	Dm	Boot	Cuff	BootDm	CuffDm	BootDm_CuffDm	none
BootDm	CuffDs	0	Dm	Ds	Boot	Cuff	BootDm	CuffDs	BootDm_CuffDs	none
BootDm	CuffDe	0.25	Dm	De	Boot	Cuff	BootDm	CuffDe	BootDm_CuffDe	none
BootDm	CuffDp	0	Dm	Dp	Boot	Cuff	BootDm	CuffDp	BootDm_CuffDp	none
BootDm	CuffDv	0	Dm	Dv	Boot	Cuff	BootDm	CuffDv	BootDm_CuffDv	none
BootDs	CuffDm	0	Ds	Dm	Boot	Cuff	BootDs	CuffDm	BootDs_CuffDm	none
BootDs	CuffDs	0	Ds	Ds	Boot	Cuff	BootDs	CuffDs	BootDs_CuffDs	none
BootDs	CuffDe	0	Ds	De	Boot	Cuff	BootDs	CuffDe	BootDs_CuffDe	none
BootDs	CuffDp	0	Ds	Dp	Boot	Cuff	BootDs	CuffDp	BootDs_CuffDp	none
BootDs	CuffDv	0	Ds	Dv	Boot	Cuff	BootDs	CuffDv	BootDs_CuffDv	none
BootDe	CuffDm	0	De	Dm	Boot	Cuff	BootDe	CuffDm	BootDe_CuffDm	none
BootDe	CuffDs	0	De	Ds	Boot	Cuff	BootDe	CuffDs	BootDe_CuffDs	none
BootDe	CuffDe	0	De	De	Boot	Cuff	BootDe	CuffDe	BootDe_CuffDe	none
BootDe	CuffDp	0	De	Dp	Boot	Cuff	BootDe	CuffDp	BootDe_CuffDp	none
BootDe	CuffDv	0	De	Dv	Boot	Cuff	BootDe	CuffDv	BootDe_CuffDv	none
BootDp	CuffDm	0	Dp	Dm	Boot	Cuff	BootDp	CuffDm	BootDp_CuffDm	none
BootDp	CuffDs	0	Dp	Ds	Boot	Cuff	BootDp	CuffDs	BootDp_CuffDs	none
BootDp	CuffDe	0	Dp	De	Boot	Cuff	BootDp	CuffDe	BootDp_CuffDe	none
BootDp	CuffDp	0	Dp	Dp	Boot	Cuff	BootDp	CuffDp	BootDp_CuffDp	none
BootDp	CuffDv	0	Dp	Dv	Boot	Cuff	BootDp	CuffDv	BootDp_CuffDv	none
BootDv	CuffDm	0	Dv	Dm	Boot	Cuff	BootDv	CuffDm	BootDv_CuffDm	none
BootDv	CuffDs	0	Dv	Ds	Boot	Cuff	BootDv	CuffDs	BootDv_CuffDs	none
BootDv	CuffDe	0	Dv	De	Boot	Cuff	BootDv	CuffDe	BootDv_CuffDe	none
BootDv	CuffDp	0	Dv	Dp	Boot	Cuff	BootDv	CuffDp	BootDv_CuffDp	none
BootDv	CuffDv	0	Dv	Dv	Boot	Cuff	BootDv	CuffDv	BootDv_CuffDv	none
BootDm	DelDm	1.5	Dm	Dm	Boot	Del	BootDm	DelDm	BootDm_DelDm	PPI
BootDm	DelDs	1.75	Dm	Ds	Boot	Del	BootDm	DelDs	BootDm_DelDs	PPI
BootDm	DelDe	0	Dm	De	Boot	Del	BootDm	DelDe	BootDm_DelDe	none
BootDm	DelDp	0	Dm	Dp	Boot	Del	BootDm	DelDp	BootDm_DelDp	none
BootDm	DelDv	0.5	Dm	Dv	Boot	Del	BootDm	DelDv	BootDm_DelDv	none
BootDs	DelDm	5.75	Ds	Dm	Boot	Del	BootDs	DelDm	BootDs_DelDm	PPI
BootDs	DelDs	4.17	Ds	Ds	Boot	Del	BootDs	DelDs	BootDs_DelDs	PPI
BootDs	DelDe	4	Ds	De	Boot	Del	BootDs	DelDe	BootDs_DelDe	PPI
BootDs	DelDp	0	Ds	Dp	Boot	Del	BootDs	DelDp	BootDs_DelDp	none
BootDs	DelDv	0.75	Ds	Dv	Boot	Del	BootDs	DelDv	BootDs_DelDv	PPI
BootDe	DelDm	1.92	De	Dm	Boot	Del	BootDe	DelDm	BootDe_DelDm	PPI
BootDe	DelDs	2.42	De	Ds	Boot	Del	BootDe	DelDs	BootDe_DelDs	PPI
BootDe	DelDe	2	De	De	Boot	Del	BootDe	DelDe	BootDe_DelDe	PPI
BootDe	DelDp	0	De	Dp	Boot	Del	BootDe	DelDp	BootDe_DelDp	none
BootDe	DelDv	0.5	De	Dv	Boot	Del	BootDe	DelDv	BootDe_DelDv	none
BootDp	DelDm	0	Dp	Dm	Boot	Del	BootDp	DelDm	BootDp_DelDm	none
BootDp	DelDs	0.75	Dp	Ds	Boot	Del	BootDp	DelDs	BootDp_DelDs	PPI
BootDp	DelDe	1	Dp	De	Boot	Del	BootDp	DelDe	BootDp_DelDe	PPI
BootDp	DelDp	0	Dp	Dp	Boot	Del	BootDp	DelDp	BootDp_DelDp	none
BootDp	DelDv	1.5	Dp	Dv	Boot	Del	BootDp	DelDv	BootDp_DelDv	PPI
BootDv	DelDm	0	Dv	Dm	Boot	Del	BootDv	DelDm	BootDv_DelDm	none
BootDv	DelDs	0	Dv	Ds	Boot	Del	BootDv	DelDs	BootDv_DelDs	none
BootDv	DelDe	0	Dv	De	Boot	Del	BootDv	DelDe	BootDv_DelDe	none
BootDv	DelDp	0	Dv	Dp	Boot	Del	BootDv	DelDp	BootDv_DelDp	none
BootDv	DelDv	5.25	Dv	Dv	Boot	Del	BootDv	DelDv	BootDv_DelDv	PPI
BootDm	HP1DDs	0	Dm	Ds	Boot	HP1D	BootDm	HP1DDs	BootDm_HP1DDs	none
BootDs	HP1DDs	0.5	Ds	Ds	Boot	HP1D	BootDs	HP1DDs	BootDs_HP1DDs	none
BootDe	HP1DDs	0	De	Ds	Boot	HP1D	BootDe	HP1DDs	BootDe_HP1DDs	none
BootDp	HP1DDs	0	Dp	Ds	Boot	HP1D	BootDp	HP1DDs	BootDp_HP1DDs	none
BootDv	HP1DDs	0	Dv	Ds	Boot	HP1D	BootDv	HP1DDs	BootDv_HP1DDs	none
BootDm	KipDm	0	Dm	Dm	Boot	Kip	BootDm	KipDm	BootDm_KipDm	none
BootDm	KipDs	0	Dm	Ds	Boot	Kip	BootDm	KipDs	BootDm_KipDs	none
BootDm	KipDe	0	Dm	De	Boot	Kip	BootDm	KipDe	BootDm_KipDe	none
BootDs	KipDm	0.5	Ds	Dm	Boot	Kip	BootDs	KipDm	BootDs_KipDm	none
BootDs	KipDs	0	Ds	Ds	Boot	Kip	BootDs	KipDs	BootDs_KipDs	none
BootDs	KipDe	1	Ds	De	Boot	Kip	BootDs	KipDe	BootDs_KipDe	PPI
BootDe	KipDm	0.5	De	Dm	Boot	Kip	BootDe	KipDm	BootDe_KipDm	none
BootDe	KipDs	0	De	Ds	Boot	Kip	BootDe	KipDs	BootDe_KipDs	none
BootDe	KipDe	0.75	De	De	Boot	Kip	BootDe	KipDe	BootDe_KipDe	PPI
BootDp	KipDm	0	Dp	Dm	Boot	Kip	BootDp	KipDm	BootDp_KipDm	none
BootDp	KipDs	0	Dp	Ds	Boot	Kip	BootDp	KipDs	BootDp_KipDs	none
BootDp	KipDe	1	Dp	De	Boot	Kip	BootDp	KipDe	BootDp_KipDe	PPI
BootDv	KipDm	0	Dv	Dm	Boot	Kip	BootDv	KipDm	BootDv_KipDm	none
BootDv	KipDs	0	Dv	Ds	Boot	Kip	BootDv	KipDs	BootDv_KipDs	none
BootDv	KipDe	1	Dv	De	Boot	Kip	BootDv	KipDe	BootDv_KipDe	PPI
BootDm	MoonDm	0.25	Dm	Dm	Boot	Moon	BootDm	MoonDm	BootDm_MoonDm	none
BootDm	MoonDs	0	Dm	Ds	Boot	Moon	BootDm	MoonDs	BootDm_MoonDs	none
BootDm	MoonDe	0	Dm	De	Boot	Moon	BootDm	MoonDe	BootDm_MoonDe	none
BootDm	MoonDp	0.25	Dm	Dp	Boot	Moon	BootDm	MoonDp	BootDm_MoonDp	none
BootDm	MoonDv	0	Dm	Dv	Boot	Moon	BootDm	MoonDv	BootDm_MoonDv	none
BootDs	MoonDm	0	Ds	Dm	Boot	Moon	BootDs	MoonDm	BootDs_MoonDm	none
BootDs	MoonDs	0	Ds	Ds	Boot	Moon	BootDs	MoonDs	BootDs_MoonDs	none
BootDs	MoonDe	0	Ds	De	Boot	Moon	BootDs	MoonDe	BootDs_MoonDe	none
BootDs	MoonDp	0	Ds	Dp	Boot	Moon	BootDs	MoonDp	BootDs_MoonDp	none
BootDs	MoonDv	0.6	Ds	Dv	Boot	Moon	BootDs	MoonDv	BootDs_MoonDv	none
BootDe	MoonDm	0	De	Dm	Boot	Moon	BootDe	MoonDm	BootDe_MoonDm	none
BootDe	MoonDs	0	De	Ds	Boot	Moon	BootDe	MoonDs	BootDe_MoonDs	none
BootDe	MoonDe	0.5	De	De	Boot	Moon	BootDe	MoonDe	BootDe_MoonDe	none
BootDe	MoonDp	0	De	Dp	Boot	Moon	BootDe	MoonDp	BootDe_MoonDp	none
BootDe	MoonDv	0	De	Dv	Boot	Moon	BootDe	MoonDv	BootDe_MoonDv	none
BootDp	MoonDm	0.75	Dp	Dm	Boot	Moon	BootDp	MoonDm	BootDp_MoonDm	PPI
BootDp	MoonDs	1	Dp	Ds	Boot	Moon	BootDp	MoonDs	BootDp_MoonDs	PPI
BootDp	MoonDe	1	Dp	De	Boot	Moon	BootDp	MoonDe	BootDp_MoonDe	PPI
BootDp	MoonDp	0	Dp	Dp	Boot	Moon	BootDp	MoonDp	BootDp_MoonDp	none
BootDp	MoonDv	1.47	Dp	Dv	Boot	Moon	BootDp	MoonDv	BootDp_MoonDv	PPI
BootDv	MoonDm	0	Dv	Dm	Boot	Moon	BootDv	MoonDm	BootDv_MoonDm	none
BootDv	MoonDs	0	Dv	Ds	Boot	Moon	BootDv	MoonDs	BootDv_MoonDs	none
BootDv	MoonDe	0	Dv	De	Boot	Moon	BootDv	MoonDe	BootDv_MoonDe	none
BootDv	MoonDp	0	Dv	Dp	Boot	Moon	BootDv	MoonDp	BootDv_MoonDp	none
BootDv	MoonDv	0	Dv	Dv	Boot	Moon	BootDv	MoonDv	BootDv_MoonDv	none
BootDm	Nxf3Dm	0	Dm	Dm	Boot	Nxf3	BootDm	Nxf3Dm	BootDm_Nxf3Dm	none
BootDm	Nxf3Ds	0	Dm	Ds	Boot	Nxf3	BootDm	Nxf3Ds	BootDm_Nxf3Ds	none
BootDs	Nxf3Dm	0.5	Ds	Dm	Boot	Nxf3	BootDs	Nxf3Dm	BootDs_Nxf3Dm	none
BootDs	Nxf3Ds	0	Ds	Ds	Boot	Nxf3	BootDs	Nxf3Ds	BootDs_Nxf3Ds	none
BootDe	Nxf3Dm	1	De	Dm	Boot	Nxf3	BootDe	Nxf3Dm	BootDe_Nxf3Dm	PPI
BootDe	Nxf3Ds	0	De	Ds	Boot	Nxf3	BootDe	Nxf3Ds	BootDe_Nxf3Ds	none
BootDp	Nxf3Dm	2	Dp	Dm	Boot	Nxf3	BootDp	Nxf3Dm	BootDp_Nxf3Dm	PPI
BootDp	Nxf3Ds	1	Dp	Ds	Boot	Nxf3	BootDp	Nxf3Ds	BootDp_Nxf3Ds	PPI
BootDv	Nxf3Dm	0	Dv	Dm	Boot	Nxf3	BootDv	Nxf3Dm	BootDv_Nxf3Dm	none
BootDv	Nxf3Ds	0	Dv	Ds	Boot	Nxf3	BootDv	Nxf3Ds	BootDv_Nxf3Ds	none
BootDm	RhiDm	0.25	Dm	Dm	Boot	Rhi	BootDm	RhiDm	BootDm_RhiDm	none
BootDm	RhiDs	0.5	Dm	Ds	Boot	Rhi	BootDm	RhiDs	BootDm_RhiDs	none
BootDm	RhiDe	0.25	Dm	De	Boot	Rhi	BootDm	RhiDe	BootDm_RhiDe	none
BootDm	RhiDp	0	Dm	Dp	Boot	Rhi	BootDm	RhiDp	BootDm_RhiDp	none
BootDm	RhiDv	0	Dm	Dv	Boot	Rhi	BootDm	RhiDv	BootDm_RhiDv	none
BootDs	RhiDm	0	Ds	Dm	Boot	Rhi	BootDs	RhiDm	BootDs_RhiDm	none
BootDs	RhiDs	0	Ds	Ds	Boot	Rhi	BootDs	RhiDs	BootDs_RhiDs	none
BootDs	RhiDe	0	Ds	De	Boot	Rhi	BootDs	RhiDe	BootDs_RhiDe	none
BootDs	RhiDp	0	Ds	Dp	Boot	Rhi	BootDs	RhiDp	BootDs_RhiDp	none
BootDs	RhiDv	0	Ds	Dv	Boot	Rhi	BootDs	RhiDv	BootDs_RhiDv	none
BootDe	RhiDm	0	De	Dm	Boot	Rhi	BootDe	RhiDm	BootDe_RhiDm	none
BootDe	RhiDs	0	De	Ds	Boot	Rhi	BootDe	RhiDs	BootDe_RhiDs	none
BootDe	RhiDe	0	De	De	Boot	Rhi	BootDe	RhiDe	BootDe_RhiDe	none
BootDe	RhiDp	0	De	Dp	Boot	Rhi	BootDe	RhiDp	BootDe_RhiDp	none
BootDe	RhiDv	0	De	Dv	Boot	Rhi	BootDe	RhiDv	BootDe_RhiDv	none
BootDp	RhiDm	0	Dp	Dm	Boot	Rhi	BootDp	RhiDm	BootDp_RhiDm	none
BootDp	RhiDs	0	Dp	Ds	Boot	Rhi	BootDp	RhiDs	BootDp_RhiDs	none
BootDp	RhiDe	0	Dp	De	Boot	Rhi	BootDp	RhiDe	BootDp_RhiDe	none
BootDp	RhiDp	0	Dp	Dp	Boot	Rhi	BootDp	RhiDp	BootDp_RhiDp	none
BootDp	RhiDv	0	Dp	Dv	Boot	Rhi	BootDp	RhiDv	BootDp_RhiDv	none
BootDv	RhiDm	0	Dv	Dm	Boot	Rhi	BootDv	RhiDm	BootDv_RhiDm	none
BootDv	RhiDs	0	Dv	Ds	Boot	Rhi	BootDv	RhiDs	BootDv_RhiDs	none
BootDv	RhiDe	0	Dv	De	Boot	Rhi	BootDv	RhiDe	BootDv_RhiDe	none
BootDv	RhiDp	0	Dv	Dp	Boot	Rhi	BootDv	RhiDp	BootDv_RhiDp	none
BootDv	RhiDv	0	Dv	Dv	Boot	Rhi	BootDv	RhiDv	BootDv_RhiDv	none
BootDm	TFIIA-SDm	0.25	Dm	Dm	Boot	TFIIA-S	BootDm	TFIIA-SDm	BootDm_TFIIA-SDm	none
BootDm	TFIIA-SDs	0.25	Dm	Ds	Boot	TFIIA-S	BootDm	TFIIA-SDs	BootDm_TFIIA-SDs	none
BootDm	TFIIA-SDe	0	Dm	De	Boot	TFIIA-S	BootDm	TFIIA-SDe	BootDm_TFIIA-SDe	none
BootDm	TFIIA-SDp	0.25	Dm	Dp	Boot	TFIIA-S	BootDm	TFIIA-SDp	BootDm_TFIIA-SDp	none
BootDm	TFIIA-SDv	0.25	Dm	Dv	Boot	TFIIA-S	BootDm	TFIIA-SDv	BootDm_TFIIA-SDv	none
BootDs	TFIIA-SDm	0	Ds	Dm	Boot	TFIIA-S	BootDs	TFIIA-SDm	BootDs_TFIIA-SDm	none
BootDs	TFIIA-SDs	0	Ds	Ds	Boot	TFIIA-S	BootDs	TFIIA-SDs	BootDs_TFIIA-SDs	none
BootDs	TFIIA-SDe	0	Ds	De	Boot	TFIIA-S	BootDs	TFIIA-SDe	BootDs_TFIIA-SDe	none
BootDs	TFIIA-SDp	0	Ds	Dp	Boot	TFIIA-S	BootDs	TFIIA-SDp	BootDs_TFIIA-SDp	none
BootDs	TFIIA-SDv	0	Ds	Dv	Boot	TFIIA-S	BootDs	TFIIA-SDv	BootDs_TFIIA-SDv	none
BootDe	TFIIA-SDm	0	De	Dm	Boot	TFIIA-S	BootDe	TFIIA-SDm	BootDe_TFIIA-SDm	none
BootDe	TFIIA-SDs	0	De	Ds	Boot	TFIIA-S	BootDe	TFIIA-SDs	BootDe_TFIIA-SDs	none
BootDe	TFIIA-SDe	0	De	De	Boot	TFIIA-S	BootDe	TFIIA-SDe	BootDe_TFIIA-SDe	none
BootDe	TFIIA-SDp	0	De	Dp	Boot	TFIIA-S	BootDe	TFIIA-SDp	BootDe_TFIIA-SDp	none
BootDe	TFIIA-SDv	0	De	Dv	Boot	TFIIA-S	BootDe	TFIIA-SDv	BootDe_TFIIA-SDv	none
BootDp	TFIIA-SDm	0	Dp	Dm	Boot	TFIIA-S	BootDp	TFIIA-SDm	BootDp_TFIIA-SDm	none
BootDp	TFIIA-SDs	1	Dp	Ds	Boot	TFIIA-S	BootDp	TFIIA-SDs	BootDp_TFIIA-SDs	PPI
BootDp	TFIIA-SDe	0.5	Dp	De	Boot	TFIIA-S	BootDp	TFIIA-SDe	BootDp_TFIIA-SDe	none
BootDp	TFIIA-SDp	0.75	Dp	Dp	Boot	TFIIA-S	BootDp	TFIIA-SDp	BootDp_TFIIA-SDp	PPI
BootDp	TFIIA-SDv	0.75	Dp	Dv	Boot	TFIIA-S	BootDp	TFIIA-SDv	BootDp_TFIIA-SDv	PPI
BootDv	TFIIA-SDm	0	Dv	Dm	Boot	TFIIA-S	BootDv	TFIIA-SDm	BootDv_TFIIA-SDm	none
BootDv	TFIIA-SDs	0	Dv	Ds	Boot	TFIIA-S	BootDv	TFIIA-SDs	BootDv_TFIIA-SDs	none
BootDv	TFIIA-SDe	0	Dv	De	Boot	TFIIA-S	BootDv	TFIIA-SDe	BootDv_TFIIA-SDe	none
BootDv	TFIIA-SDp	0	Dv	Dp	Boot	TFIIA-S	BootDv	TFIIA-SDp	BootDv_TFIIA-SDp	none
BootDv	TFIIA-SDv	0	Dv	Dv	Boot	TFIIA-S	BootDv	TFIIA-SDv	BootDv_TFIIA-SDv	none
BootDm	Trf2Dm	0	Dm	Dm	Boot	Trf2	BootDm	Trf2Dm	BootDm_Trf2Dm	none
BootDm	Trf2De	0	Dm	De	Boot	Trf2	BootDm	Trf2De	BootDm_Trf2De	none
BootDm	Trf2Dp	0	Dm	Dp	Boot	Trf2	BootDm	Trf2Dp	BootDm_Trf2Dp	none
BootDm	Trf2Dv	0	Dm	Dv	Boot	Trf2	BootDm	Trf2Dv	BootDm_Trf2Dv	none
BootDs	Trf2Dm	0	Ds	Dm	Boot	Trf2	BootDs	Trf2Dm	BootDs_Trf2Dm	none
BootDs	Trf2De	0	Ds	De	Boot	Trf2	BootDs	Trf2De	BootDs_Trf2De	none
BootDs	Trf2Dp	0	Ds	Dp	Boot	Trf2	BootDs	Trf2Dp	BootDs_Trf2Dp	none
BootDs	Trf2Dv	0	Ds	Dv	Boot	Trf2	BootDs	Trf2Dv	BootDs_Trf2Dv	none
BootDe	Trf2Dm	0	De	Dm	Boot	Trf2	BootDe	Trf2Dm	BootDe_Trf2Dm	none
BootDe	Trf2De	0	De	De	Boot	Trf2	BootDe	Trf2De	BootDe_Trf2De	none
BootDe	Trf2Dp	0	De	Dp	Boot	Trf2	BootDe	Trf2Dp	BootDe_Trf2Dp	none
BootDe	Trf2Dv	0	De	Dv	Boot	Trf2	BootDe	Trf2Dv	BootDe_Trf2Dv	none
BootDp	Trf2Dm	0	Dp	Dm	Boot	Trf2	BootDp	Trf2Dm	BootDp_Trf2Dm	none
BootDp	Trf2De	0	Dp	De	Boot	Trf2	BootDp	Trf2De	BootDp_Trf2De	none
BootDp	Trf2Dp	0	Dp	Dp	Boot	Trf2	BootDp	Trf2Dp	BootDp_Trf2Dp	none
BootDp	Trf2Dv	0	Dp	Dv	Boot	Trf2	BootDp	Trf2Dv	BootDp_Trf2Dv	none
BootDv	Trf2Dm	0	Dv	Dm	Boot	Trf2	BootDv	Trf2Dm	BootDv_Trf2Dm	none
BootDv	Trf2De	0	Dv	De	Boot	Trf2	BootDv	Trf2De	BootDv_Trf2De	none
BootDv	Trf2Dp	0	Dv	Dp	Boot	Trf2	BootDv	Trf2Dp	BootDv_Trf2Dp	none
BootDv	Trf2Dv	0	Dv	Dv	Boot	Trf2	BootDv	Trf2Dv	BootDv_Trf2Dv	none
BootDm	UAP56Dm	0	Dm	Dm	Boot	UAP56	BootDm	UAP56Dm	BootDm_UAP56Dm	none
BootDm	UAP56De	0	Dm	De	Boot	UAP56	BootDm	UAP56De	BootDm_UAP56De	none
BootDm	UAP56Dp	0	Dm	Dp	Boot	UAP56	BootDm	UAP56Dp	BootDm_UAP56Dp	none
BootDm	UAP56Dv	0.25	Dm	Dv	Boot	UAP56	BootDm	UAP56Dv	BootDm_UAP56Dv	none
BootDs	UAP56Dm	0	Ds	Dm	Boot	UAP56	BootDs	UAP56Dm	BootDs_UAP56Dm	none
BootDs	UAP56De	0	Ds	De	Boot	UAP56	BootDs	UAP56De	BootDs_UAP56De	none
BootDs	UAP56Dp	0	Ds	Dp	Boot	UAP56	BootDs	UAP56Dp	BootDs_UAP56Dp	none
BootDs	UAP56Dv	0	Ds	Dv	Boot	UAP56	BootDs	UAP56Dv	BootDs_UAP56Dv	none
BootDe	UAP56Dm	0	De	Dm	Boot	UAP56	BootDe	UAP56Dm	BootDe_UAP56Dm	none
BootDe	UAP56De	0	De	De	Boot	UAP56	BootDe	UAP56De	BootDe_UAP56De	none
BootDe	UAP56Dp	0	De	Dp	Boot	UAP56	BootDe	UAP56Dp	BootDe_UAP56Dp	none
BootDe	UAP56Dv	0	De	Dv	Boot	UAP56	BootDe	UAP56Dv	BootDe_UAP56Dv	none
BootDp	UAP56Dm	0	Dp	Dm	Boot	UAP56	BootDp	UAP56Dm	BootDp_UAP56Dm	none
BootDp	UAP56De	0	Dp	De	Boot	UAP56	BootDp	UAP56De	BootDp_UAP56De	none
BootDp	UAP56Dp	0	Dp	Dp	Boot	UAP56	BootDp	UAP56Dp	BootDp_UAP56Dp	none
BootDp	UAP56Dv	0	Dp	Dv	Boot	UAP56	BootDp	UAP56Dv	BootDp_UAP56Dv	none
BootDv	UAP56Dm	0	Dv	Dm	Boot	UAP56	BootDv	UAP56Dm	BootDv_UAP56Dm	none
BootDv	UAP56De	0	Dv	De	Boot	UAP56	BootDv	UAP56De	BootDv_UAP56De	none
BootDv	UAP56Dp	0	Dv	Dp	Boot	UAP56	BootDv	UAP56Dp	BootDv_UAP56Dp	none
BootDv	UAP56Dv	0.75	Dv	Dv	Boot	UAP56	BootDv	UAP56Dv	BootDv_UAP56Dv	PPI
CtBPDm	BootDm	0	Dm	Dm	CtBP	Boot	CtBPDm	BootDm	BootDm_CtBPDm	none
CtBPDm	BootDs	0	Dm	Ds	CtBP	Boot	CtBPDm	BootDs	BootDs_CtBPDm	none
CtBPDm	BootDe	0	Dm	De	CtBP	Boot	CtBPDm	BootDe	BootDe_CtBPDm	none
CtBPDm	BootDp	0	Dm	Dp	CtBP	Boot	CtBPDm	BootDp	BootDp_CtBPDm	none
CtBPDm	BootDv	0	Dm	Dv	CtBP	Boot	CtBPDm	BootDv	BootDv_CtBPDm	none
CtBPDs	BootDm	0	Ds	Dm	CtBP	Boot	CtBPDs	BootDm	BootDm_CtBPDs	none
CtBPDs	BootDs	4	Ds	Ds	CtBP	Boot	CtBPDs	BootDs	BootDs_CtBPDs	PPI
CtBPDs	BootDe	0	Ds	De	CtBP	Boot	CtBPDs	BootDe	BootDe_CtBPDs	none
CtBPDs	BootDp	0	Ds	Dp	CtBP	Boot	CtBPDs	BootDp	BootDp_CtBPDs	none
CtBPDs	BootDv	0	Ds	Dv	CtBP	Boot	CtBPDs	BootDv	BootDv_CtBPDs	none
CtBPDe	BootDm	0	De	Dm	CtBP	Boot	CtBPDe	BootDm	BootDm_CtBPDe	none
CtBPDe	BootDs	2.67	De	Ds	CtBP	Boot	CtBPDe	BootDs	BootDs_CtBPDe	PPI
CtBPDe	BootDe	0	De	De	CtBP	Boot	CtBPDe	BootDe	BootDe_CtBPDe	none
CtBPDe	BootDp	0.25	De	Dp	CtBP	Boot	CtBPDe	BootDp	BootDp_CtBPDe	none
CtBPDe	BootDv	0	De	Dv	CtBP	Boot	CtBPDe	BootDv	BootDv_CtBPDe	none
CtBPDp	BootDm	0	Dp	Dm	CtBP	Boot	CtBPDp	BootDm	BootDm_CtBPDp	none
CtBPDp	BootDs	3	Dp	Ds	CtBP	Boot	CtBPDp	BootDs	BootDs_CtBPDp	PPI
CtBPDp	BootDe	0	Dp	De	CtBP	Boot	CtBPDp	BootDe	BootDe_CtBPDp	none
CtBPDp	BootDp	0.25	Dp	Dp	CtBP	Boot	CtBPDp	BootDp	BootDp_CtBPDp	none
CtBPDp	BootDv	0	Dp	Dv	CtBP	Boot	CtBPDp	BootDv	BootDv_CtBPDp	none
CtBPDv	BootDm	0	Dv	Dm	CtBP	Boot	CtBPDv	BootDm	BootDm_CtBPDv	none
CtBPDv	BootDs	0	Dv	Ds	CtBP	Boot	CtBPDv	BootDs	BootDs_CtBPDv	none
CtBPDv	BootDe	0	Dv	De	CtBP	Boot	CtBPDv	BootDe	BootDe_CtBPDv	none
CtBPDv	BootDp	0	Dv	Dp	CtBP	Boot	CtBPDv	BootDp	BootDp_CtBPDv	none
CtBPDv	BootDv	0	Dv	Dv	CtBP	Boot	CtBPDv	BootDv	BootDv_CtBPDv	none
CtBPDm	CtBPDm	3.5	Dm	Dm	CtBP	CtBP	CtBPDm	CtBPDm	CtBPDm_CtBPDm	PPI
CtBPDm	CtBPDs	6.25	Dm	Ds	CtBP	CtBP	CtBPDm	CtBPDs	CtBPDm_CtBPDs	PPI
CtBPDm	CtBPDe	7.25	Dm	De	CtBP	CtBP	CtBPDm	CtBPDe	CtBPDe_CtBPDm	PPI
CtBPDm	CtBPDp	7	Dm	Dp	CtBP	CtBP	CtBPDm	CtBPDp	CtBPDm_CtBPDp	PPI
CtBPDm	CtBPDv	6.75	Dm	Dv	CtBP	CtBP	CtBPDm	CtBPDv	CtBPDm_CtBPDv	PPI
CtBPDs	CtBPDm	6.25	Ds	Dm	CtBP	CtBP	CtBPDs	CtBPDm	CtBPDm_CtBPDs	PPI
CtBPDs	CtBPDs	3.25	Ds	Ds	CtBP	CtBP	CtBPDs	CtBPDs	CtBPDs_CtBPDs	PPI
CtBPDs	CtBPDe	7	Ds	De	CtBP	CtBP	CtBPDs	CtBPDe	CtBPDe_CtBPDs	PPI
CtBPDs	CtBPDp	6.5	Ds	Dp	CtBP	CtBP	CtBPDs	CtBPDp	CtBPDp_CtBPDs	PPI
CtBPDs	CtBPDv	5.92	Ds	Dv	CtBP	CtBP	CtBPDs	CtBPDv	CtBPDs_CtBPDv	PPI
CtBPDe	CtBPDm	7.25	De	Dm	CtBP	CtBP	CtBPDe	CtBPDm	CtBPDe_CtBPDm	PPI
CtBPDe	CtBPDs	7	De	Ds	CtBP	CtBP	CtBPDe	CtBPDs	CtBPDe_CtBPDs	PPI
CtBPDe	CtBPDe	3.75	De	De	CtBP	CtBP	CtBPDe	CtBPDe	CtBPDe_CtBPDe	PPI
CtBPDe	CtBPDp	7	De	Dp	CtBP	CtBP	CtBPDe	CtBPDp	CtBPDe_CtBPDp	PPI
CtBPDe	CtBPDv	6.67	De	Dv	CtBP	CtBP	CtBPDe	CtBPDv	CtBPDe_CtBPDv	PPI
CtBPDp	CtBPDm	7	Dp	Dm	CtBP	CtBP	CtBPDp	CtBPDm	CtBPDm_CtBPDp	PPI
CtBPDp	CtBPDs	6.5	Dp	Ds	CtBP	CtBP	CtBPDp	CtBPDs	CtBPDp_CtBPDs	PPI
CtBPDp	CtBPDe	7	Dp	De	CtBP	CtBP	CtBPDp	CtBPDe	CtBPDe_CtBPDp	PPI
CtBPDp	CtBPDp	3.25	Dp	Dp	CtBP	CtBP	CtBPDp	CtBPDp	CtBPDp_CtBPDp	PPI
CtBPDp	CtBPDv	5.33	Dp	Dv	CtBP	CtBP	CtBPDp	CtBPDv	CtBPDp_CtBPDv	PPI
CtBPDv	CtBPDm	6.75	Dv	Dm	CtBP	CtBP	CtBPDv	CtBPDm	CtBPDm_CtBPDv	PPI
CtBPDv	CtBPDs	5.92	Dv	Ds	CtBP	CtBP	CtBPDv	CtBPDs	CtBPDs_CtBPDv	PPI
CtBPDv	CtBPDe	6.67	Dv	De	CtBP	CtBP	CtBPDv	CtBPDe	CtBPDe_CtBPDv	PPI
CtBPDv	CtBPDp	5.33	Dv	Dp	CtBP	CtBP	CtBPDv	CtBPDp	CtBPDp_CtBPDv	PPI
CtBPDv	CtBPDv	2.67	Dv	Dv	CtBP	CtBP	CtBPDv	CtBPDv	CtBPDv_CtBPDv	PPI
CtBPDm	CuffDm	0	Dm	Dm	CtBP	Cuff	CtBPDm	CuffDm	CtBPDm_CuffDm	none
CtBPDm	CuffDs	0	Dm	Ds	CtBP	Cuff	CtBPDm	CuffDs	CtBPDm_CuffDs	none
CtBPDm	CuffDe	0	Dm	De	CtBP	Cuff	CtBPDm	CuffDe	CtBPDm_CuffDe	none
CtBPDm	CuffDp	0	Dm	Dp	CtBP	Cuff	CtBPDm	CuffDp	CtBPDm_CuffDp	none
CtBPDm	CuffDv	0	Dm	Dv	CtBP	Cuff	CtBPDm	CuffDv	CtBPDm_CuffDv	none
CtBPDs	CuffDm	0	Ds	Dm	CtBP	Cuff	CtBPDs	CuffDm	CtBPDs_CuffDm	none
CtBPDs	CuffDs	0	Ds	Ds	CtBP	Cuff	CtBPDs	CuffDs	CtBPDs_CuffDs	none
CtBPDs	CuffDe	0	Ds	De	CtBP	Cuff	CtBPDs	CuffDe	CtBPDs_CuffDe	none
CtBPDs	CuffDp	0	Ds	Dp	CtBP	Cuff	CtBPDs	CuffDp	CtBPDs_CuffDp	none
CtBPDs	CuffDv	0	Ds	Dv	CtBP	Cuff	CtBPDs	CuffDv	CtBPDs_CuffDv	none
CtBPDe	CuffDm	0	De	Dm	CtBP	Cuff	CtBPDe	CuffDm	CtBPDe_CuffDm	none
CtBPDe	CuffDs	0	De	Ds	CtBP	Cuff	CtBPDe	CuffDs	CtBPDe_CuffDs	none
CtBPDe	CuffDe	0	De	De	CtBP	Cuff	CtBPDe	CuffDe	CtBPDe_CuffDe	none
CtBPDe	CuffDp	0	De	Dp	CtBP	Cuff	CtBPDe	CuffDp	CtBPDe_CuffDp	none
CtBPDe	CuffDv	0.75	De	Dv	CtBP	Cuff	CtBPDe	CuffDv	CtBPDe_CuffDv	PPI
CtBPDp	CuffDm	0.25	Dp	Dm	CtBP	Cuff	CtBPDp	CuffDm	CtBPDp_CuffDm	none
CtBPDp	CuffDs	0	Dp	Ds	CtBP	Cuff	CtBPDp	CuffDs	CtBPDp_CuffDs	none
CtBPDp	CuffDe	0.25	Dp	De	CtBP	Cuff	CtBPDp	CuffDe	CtBPDp_CuffDe	none
CtBPDp	CuffDp	0.25	Dp	Dp	CtBP	Cuff	CtBPDp	CuffDp	CtBPDp_CuffDp	none
CtBPDp	CuffDv	0	Dp	Dv	CtBP	Cuff	CtBPDp	CuffDv	CtBPDp_CuffDv	none
CtBPDv	CuffDm	0	Dv	Dm	CtBP	Cuff	CtBPDv	CuffDm	CtBPDv_CuffDm	none
CtBPDv	CuffDs	0	Dv	Ds	CtBP	Cuff	CtBPDv	CuffDs	CtBPDv_CuffDs	none
CtBPDv	CuffDe	0	Dv	De	CtBP	Cuff	CtBPDv	CuffDe	CtBPDv_CuffDe	none
CtBPDv	CuffDp	0	Dv	Dp	CtBP	Cuff	CtBPDv	CuffDp	CtBPDv_CuffDp	none
CtBPDv	CuffDv	0	Dv	Dv	CtBP	Cuff	CtBPDv	CuffDv	CtBPDv_CuffDv	none
CtBPDm	DelDm	0.25	Dm	Dm	CtBP	Del	CtBPDm	DelDm	CtBPDm_DelDm	none
CtBPDm	DelDs	0.75	Dm	Ds	CtBP	Del	CtBPDm	DelDs	CtBPDm_DelDs	PPI
CtBPDm	DelDe	6	Dm	De	CtBP	Del	CtBPDm	DelDe	CtBPDm_DelDe	PPI
CtBPDm	DelDp	0.25	Dm	Dp	CtBP	Del	CtBPDm	DelDp	CtBPDm_DelDp	none
CtBPDm	DelDv	2.5	Dm	Dv	CtBP	Del	CtBPDm	DelDv	CtBPDm_DelDv	PPI
CtBPDs	DelDm	0	Ds	Dm	CtBP	Del	CtBPDs	DelDm	CtBPDs_DelDm	none
CtBPDs	DelDs	0.5	Ds	Ds	CtBP	Del	CtBPDs	DelDs	CtBPDs_DelDs	none
CtBPDs	DelDe	5.25	Ds	De	CtBP	Del	CtBPDs	DelDe	CtBPDs_DelDe	PPI
CtBPDs	DelDp	0	Ds	Dp	CtBP	Del	CtBPDs	DelDp	CtBPDs_DelDp	none
CtBPDs	DelDv	2.5	Ds	Dv	CtBP	Del	CtBPDs	DelDv	CtBPDs_DelDv	PPI
CtBPDe	DelDm	0	De	Dm	CtBP	Del	CtBPDe	DelDm	CtBPDe_DelDm	none
CtBPDe	DelDs	0.5	De	Ds	CtBP	Del	CtBPDe	DelDs	CtBPDe_DelDs	none
CtBPDe	DelDe	5.75	De	De	CtBP	Del	CtBPDe	DelDe	CtBPDe_DelDe	PPI
CtBPDe	DelDp	0	De	Dp	CtBP	Del	CtBPDe	DelDp	CtBPDe_DelDp	none
CtBPDe	DelDv	2.5	De	Dv	CtBP	Del	CtBPDe	DelDv	CtBPDe_DelDv	PPI
CtBPDp	DelDm	0	Dp	Dm	CtBP	Del	CtBPDp	DelDm	CtBPDp_DelDm	none
CtBPDp	DelDs	0.25	Dp	Ds	CtBP	Del	CtBPDp	DelDs	CtBPDp_DelDs	none
CtBPDp	DelDe	4.75	Dp	De	CtBP	Del	CtBPDp	DelDe	CtBPDp_DelDe	PPI
CtBPDp	DelDp	0	Dp	Dp	CtBP	Del	CtBPDp	DelDp	CtBPDp_DelDp	none
CtBPDp	DelDv	4	Dp	Dv	CtBP	Del	CtBPDp	DelDv	CtBPDp_DelDv	PPI
CtBPDv	DelDm	0.83	Dv	Dm	CtBP	Del	CtBPDv	DelDm	CtBPDv_DelDm	PPI
CtBPDv	DelDs	0.58	Dv	Ds	CtBP	Del	CtBPDv	DelDs	CtBPDv_DelDs	none
CtBPDv	DelDe	5.17	Dv	De	CtBP	Del	CtBPDv	DelDe	CtBPDv_DelDe	PPI
CtBPDv	DelDp	0	Dv	Dp	CtBP	Del	CtBPDv	DelDp	CtBPDv_DelDp	none
CtBPDv	DelDv	0.25	Dv	Dv	CtBP	Del	CtBPDv	DelDv	CtBPDv_DelDv	none
CtBPDm	HP1DDs	0	Dm	Ds	CtBP	HP1D	CtBPDm	HP1DDs	CtBPDm_HP1DDs	none
CtBPDs	HP1DDs	0	Ds	Ds	CtBP	HP1D	CtBPDs	HP1DDs	CtBPDs_HP1DDs	none
CtBPDe	HP1DDs	0	De	Ds	CtBP	HP1D	CtBPDe	HP1DDs	CtBPDe_HP1DDs	none
CtBPDp	HP1DDs	0	Dp	Ds	CtBP	HP1D	CtBPDp	HP1DDs	CtBPDp_HP1DDs	none
CtBPDv	HP1DDs	0	Dv	Ds	CtBP	HP1D	CtBPDv	HP1DDs	CtBPDv_HP1DDs	none
CtBPDm	KipDm	0	Dm	Dm	CtBP	Kip	CtBPDm	KipDm	CtBPDm_KipDm	none
CtBPDm	KipDs	0	Dm	Ds	CtBP	Kip	CtBPDm	KipDs	CtBPDm_KipDs	none
CtBPDm	KipDe	1.75	Dm	De	CtBP	Kip	CtBPDm	KipDe	CtBPDm_KipDe	PPI
CtBPDs	KipDm	0	Ds	Dm	CtBP	Kip	CtBPDs	KipDm	CtBPDs_KipDm	none
CtBPDs	KipDs	0	Ds	Ds	CtBP	Kip	CtBPDs	KipDs	CtBPDs_KipDs	none
CtBPDs	KipDe	1.75	Ds	De	CtBP	Kip	CtBPDs	KipDe	CtBPDs_KipDe	PPI
CtBPDe	KipDm	0	De	Dm	CtBP	Kip	CtBPDe	KipDm	CtBPDe_KipDm	none
CtBPDe	KipDs	0	De	Ds	CtBP	Kip	CtBPDe	KipDs	CtBPDe_KipDs	none
CtBPDe	KipDe	1.75	De	De	CtBP	Kip	CtBPDe	KipDe	CtBPDe_KipDe	PPI
CtBPDp	KipDm	0	Dp	Dm	CtBP	Kip	CtBPDp	KipDm	CtBPDp_KipDm	none
CtBPDp	KipDs	0	Dp	Ds	CtBP	Kip	CtBPDp	KipDs	CtBPDp_KipDs	none
CtBPDp	KipDe	1.5	Dp	De	CtBP	Kip	CtBPDp	KipDe	CtBPDp_KipDe	PPI
CtBPDv	KipDm	0	Dv	Dm	CtBP	Kip	CtBPDv	KipDm	CtBPDv_KipDm	none
CtBPDv	KipDs	0	Dv	Ds	CtBP	Kip	CtBPDv	KipDs	CtBPDv_KipDs	none
CtBPDv	KipDe	1	Dv	De	CtBP	Kip	CtBPDv	KipDe	CtBPDv_KipDe	PPI
CtBPDm	MoonDm	0	Dm	Dm	CtBP	Moon	CtBPDm	MoonDm	CtBPDm_MoonDm	none
CtBPDm	MoonDs	0	Dm	Ds	CtBP	Moon	CtBPDm	MoonDs	CtBPDm_MoonDs	none
CtBPDm	MoonDe	0	Dm	De	CtBP	Moon	CtBPDm	MoonDe	CtBPDm_MoonDe	none
CtBPDm	MoonDp	1.75	Dm	Dp	CtBP	Moon	CtBPDm	MoonDp	CtBPDm_MoonDp	PPI
CtBPDm	MoonDv	0	Dm	Dv	CtBP	Moon	CtBPDm	MoonDv	CtBPDm_MoonDv	none
CtBPDs	MoonDm	0	Ds	Dm	CtBP	Moon	CtBPDs	MoonDm	CtBPDs_MoonDm	none
CtBPDs	MoonDs	0	Ds	Ds	CtBP	Moon	CtBPDs	MoonDs	CtBPDs_MoonDs	none
CtBPDs	MoonDe	0	Ds	De	CtBP	Moon	CtBPDs	MoonDe	CtBPDs_MoonDe	none
CtBPDs	MoonDp	2.5	Ds	Dp	CtBP	Moon	CtBPDs	MoonDp	CtBPDs_MoonDp	PPI
CtBPDs	MoonDv	0	Ds	Dv	CtBP	Moon	CtBPDs	MoonDv	CtBPDs_MoonDv	none
CtBPDe	MoonDm	0	De	Dm	CtBP	Moon	CtBPDe	MoonDm	CtBPDe_MoonDm	none
CtBPDe	MoonDs	0	De	Ds	CtBP	Moon	CtBPDe	MoonDs	CtBPDe_MoonDs	none
CtBPDe	MoonDe	0	De	De	CtBP	Moon	CtBPDe	MoonDe	CtBPDe_MoonDe	none
CtBPDe	MoonDp	2.75	De	Dp	CtBP	Moon	CtBPDe	MoonDp	CtBPDe_MoonDp	PPI
CtBPDe	MoonDv	0	De	Dv	CtBP	Moon	CtBPDe	MoonDv	CtBPDe_MoonDv	none
CtBPDp	MoonDm	0.5	Dp	Dm	CtBP	Moon	CtBPDp	MoonDm	CtBPDp_MoonDm	none
CtBPDp	MoonDs	0.25	Dp	Ds	CtBP	Moon	CtBPDp	MoonDs	CtBPDp_MoonDs	none
CtBPDp	MoonDe	0	Dp	De	CtBP	Moon	CtBPDp	MoonDe	CtBPDp_MoonDe	none
CtBPDp	MoonDp	2.25	Dp	Dp	CtBP	Moon	CtBPDp	MoonDp	CtBPDp_MoonDp	PPI
CtBPDp	MoonDv	0	Dp	Dv	CtBP	Moon	CtBPDp	MoonDv	CtBPDp_MoonDv	none
CtBPDv	MoonDm	0	Dv	Dm	CtBP	Moon	CtBPDv	MoonDm	CtBPDv_MoonDm	none
CtBPDv	MoonDs	0	Dv	Ds	CtBP	Moon	CtBPDv	MoonDs	CtBPDv_MoonDs	none
CtBPDv	MoonDe	0	Dv	De	CtBP	Moon	CtBPDv	MoonDe	CtBPDv_MoonDe	none
CtBPDv	MoonDp	1.5	Dv	Dp	CtBP	Moon	CtBPDv	MoonDp	CtBPDv_MoonDp	PPI
CtBPDv	MoonDv	0	Dv	Dv	CtBP	Moon	CtBPDv	MoonDv	CtBPDv_MoonDv	none
CtBPDm	Nxf3Dm	0.75	Dm	Dm	CtBP	Nxf3	CtBPDm	Nxf3Dm	CtBPDm_Nxf3Dm	PPI
CtBPDm	Nxf3Ds	0	Dm	Ds	CtBP	Nxf3	CtBPDm	Nxf3Ds	CtBPDm_Nxf3Ds	none
CtBPDs	Nxf3Dm	1	Ds	Dm	CtBP	Nxf3	CtBPDs	Nxf3Dm	CtBPDs_Nxf3Dm	PPI
CtBPDs	Nxf3Ds	0	Ds	Ds	CtBP	Nxf3	CtBPDs	Nxf3Ds	CtBPDs_Nxf3Ds	none
CtBPDe	Nxf3Dm	1	De	Dm	CtBP	Nxf3	CtBPDe	Nxf3Dm	CtBPDe_Nxf3Dm	PPI
CtBPDe	Nxf3Ds	0	De	Ds	CtBP	Nxf3	CtBPDe	Nxf3Ds	CtBPDe_Nxf3Ds	none
CtBPDp	Nxf3Dm	1	Dp	Dm	CtBP	Nxf3	CtBPDp	Nxf3Dm	CtBPDp_Nxf3Dm	PPI
CtBPDp	Nxf3Ds	0	Dp	Ds	CtBP	Nxf3	CtBPDp	Nxf3Ds	CtBPDp_Nxf3Ds	none
CtBPDv	Nxf3Dm	0.75	Dv	Dm	CtBP	Nxf3	CtBPDv	Nxf3Dm	CtBPDv_Nxf3Dm	PPI
CtBPDv	Nxf3Ds	0	Dv	Ds	CtBP	Nxf3	CtBPDv	Nxf3Ds	CtBPDv_Nxf3Ds	none
CtBPDm	RhiDm	0	Dm	Dm	CtBP	Rhi	CtBPDm	RhiDm	CtBPDm_RhiDm	none
CtBPDm	RhiDs	0	Dm	Ds	CtBP	Rhi	CtBPDm	RhiDs	CtBPDm_RhiDs	none
CtBPDm	RhiDe	0	Dm	De	CtBP	Rhi	CtBPDm	RhiDe	CtBPDm_RhiDe	none
CtBPDm	RhiDp	0	Dm	Dp	CtBP	Rhi	CtBPDm	RhiDp	CtBPDm_RhiDp	none
CtBPDm	RhiDv	0	Dm	Dv	CtBP	Rhi	CtBPDm	RhiDv	CtBPDm_RhiDv	none
CtBPDs	RhiDm	0	Ds	Dm	CtBP	Rhi	CtBPDs	RhiDm	CtBPDs_RhiDm	none
CtBPDs	RhiDs	0	Ds	Ds	CtBP	Rhi	CtBPDs	RhiDs	CtBPDs_RhiDs	none
CtBPDs	RhiDe	0.75	Ds	De	CtBP	Rhi	CtBPDs	RhiDe	CtBPDs_RhiDe	PPI
CtBPDs	RhiDp	0	Ds	Dp	CtBP	Rhi	CtBPDs	RhiDp	CtBPDs_RhiDp	none
CtBPDs	RhiDv	0	Ds	Dv	CtBP	Rhi	CtBPDs	RhiDv	CtBPDs_RhiDv	none
CtBPDe	RhiDm	0	De	Dm	CtBP	Rhi	CtBPDe	RhiDm	CtBPDe_RhiDm	none
CtBPDe	RhiDs	0	De	Ds	CtBP	Rhi	CtBPDe	RhiDs	CtBPDe_RhiDs	none
CtBPDe	RhiDe	0	De	De	CtBP	Rhi	CtBPDe	RhiDe	CtBPDe_RhiDe	none
CtBPDe	RhiDp	0	De	Dp	CtBP	Rhi	CtBPDe	RhiDp	CtBPDe_RhiDp	none
CtBPDe	RhiDv	0	De	Dv	CtBP	Rhi	CtBPDe	RhiDv	CtBPDe_RhiDv	none
CtBPDp	RhiDm	0.5	Dp	Dm	CtBP	Rhi	CtBPDp	RhiDm	CtBPDp_RhiDm	none
CtBPDp	RhiDs	0.5	Dp	Ds	CtBP	Rhi	CtBPDp	RhiDs	CtBPDp_RhiDs	none
CtBPDp	RhiDe	0.75	Dp	De	CtBP	Rhi	CtBPDp	RhiDe	CtBPDp_RhiDe	PPI
CtBPDp	RhiDp	0.5	Dp	Dp	CtBP	Rhi	CtBPDp	RhiDp	CtBPDp_RhiDp	none
CtBPDp	RhiDv	0	Dp	Dv	CtBP	Rhi	CtBPDp	RhiDv	CtBPDp_RhiDv	none
CtBPDv	RhiDm	0	Dv	Dm	CtBP	Rhi	CtBPDv	RhiDm	CtBPDv_RhiDm	none
CtBPDv	RhiDs	0	Dv	Ds	CtBP	Rhi	CtBPDv	RhiDs	CtBPDv_RhiDs	none
CtBPDv	RhiDe	0	Dv	De	CtBP	Rhi	CtBPDv	RhiDe	CtBPDv_RhiDe	none
CtBPDv	RhiDp	0	Dv	Dp	CtBP	Rhi	CtBPDv	RhiDp	CtBPDv_RhiDp	none
CtBPDv	RhiDv	0	Dv	Dv	CtBP	Rhi	CtBPDv	RhiDv	CtBPDv_RhiDv	none
CtBPDm	TFIIA-SDm	0	Dm	Dm	CtBP	TFIIA-S	CtBPDm	TFIIA-SDm	CtBPDm_TFIIA-SDm	none
CtBPDm	TFIIA-SDs	0	Dm	Ds	CtBP	TFIIA-S	CtBPDm	TFIIA-SDs	CtBPDm_TFIIA-SDs	none
CtBPDm	TFIIA-SDe	0	Dm	De	CtBP	TFIIA-S	CtBPDm	TFIIA-SDe	CtBPDm_TFIIA-SDe	none
CtBPDm	TFIIA-SDp	0	Dm	Dp	CtBP	TFIIA-S	CtBPDm	TFIIA-SDp	CtBPDm_TFIIA-SDp	none
CtBPDm	TFIIA-SDv	0.5	Dm	Dv	CtBP	TFIIA-S	CtBPDm	TFIIA-SDv	CtBPDm_TFIIA-SDv	none
CtBPDs	TFIIA-SDm	0.5	Ds	Dm	CtBP	TFIIA-S	CtBPDs	TFIIA-SDm	CtBPDs_TFIIA-SDm	none
CtBPDs	TFIIA-SDs	0.25	Ds	Ds	CtBP	TFIIA-S	CtBPDs	TFIIA-SDs	CtBPDs_TFIIA-SDs	none
CtBPDs	TFIIA-SDe	1	Ds	De	CtBP	TFIIA-S	CtBPDs	TFIIA-SDe	CtBPDs_TFIIA-SDe	PPI
CtBPDs	TFIIA-SDp	1	Ds	Dp	CtBP	TFIIA-S	CtBPDs	TFIIA-SDp	CtBPDs_TFIIA-SDp	PPI
CtBPDs	TFIIA-SDv	0.75	Ds	Dv	CtBP	TFIIA-S	CtBPDs	TFIIA-SDv	CtBPDs_TFIIA-SDv	PPI
CtBPDe	TFIIA-SDm	0.5	De	Dm	CtBP	TFIIA-S	CtBPDe	TFIIA-SDm	CtBPDe_TFIIA-SDm	none
CtBPDe	TFIIA-SDs	0.5	De	Ds	CtBP	TFIIA-S	CtBPDe	TFIIA-SDs	CtBPDe_TFIIA-SDs	none
CtBPDe	TFIIA-SDe	1	De	De	CtBP	TFIIA-S	CtBPDe	TFIIA-SDe	CtBPDe_TFIIA-SDe	PPI
CtBPDe	TFIIA-SDp	1	De	Dp	CtBP	TFIIA-S	CtBPDe	TFIIA-SDp	CtBPDe_TFIIA-SDp	PPI
CtBPDe	TFIIA-SDv	1	De	Dv	CtBP	TFIIA-S	CtBPDe	TFIIA-SDv	CtBPDe_TFIIA-SDv	PPI
CtBPDp	TFIIA-SDm	0.75	Dp	Dm	CtBP	TFIIA-S	CtBPDp	TFIIA-SDm	CtBPDp_TFIIA-SDm	PPI
CtBPDp	TFIIA-SDs	0.75	Dp	Ds	CtBP	TFIIA-S	CtBPDp	TFIIA-SDs	CtBPDp_TFIIA-SDs	PPI
CtBPDp	TFIIA-SDe	0.75	Dp	De	CtBP	TFIIA-S	CtBPDp	TFIIA-SDe	CtBPDp_TFIIA-SDe	PPI
CtBPDp	TFIIA-SDp	1	Dp	Dp	CtBP	TFIIA-S	CtBPDp	TFIIA-SDp	CtBPDp_TFIIA-SDp	PPI
CtBPDp	TFIIA-SDv	1	Dp	Dv	CtBP	TFIIA-S	CtBPDp	TFIIA-SDv	CtBPDp_TFIIA-SDv	PPI
CtBPDv	TFIIA-SDm	0.75	Dv	Dm	CtBP	TFIIA-S	CtBPDv	TFIIA-SDm	CtBPDv_TFIIA-SDm	PPI
CtBPDv	TFIIA-SDs	0	Dv	Ds	CtBP	TFIIA-S	CtBPDv	TFIIA-SDs	CtBPDv_TFIIA-SDs	none
CtBPDv	TFIIA-SDe	1	Dv	De	CtBP	TFIIA-S	CtBPDv	TFIIA-SDe	CtBPDv_TFIIA-SDe	PPI
CtBPDv	TFIIA-SDp	1	Dv	Dp	CtBP	TFIIA-S	CtBPDv	TFIIA-SDp	CtBPDv_TFIIA-SDp	PPI
CtBPDv	TFIIA-SDv	1	Dv	Dv	CtBP	TFIIA-S	CtBPDv	TFIIA-SDv	CtBPDv_TFIIA-SDv	PPI
CtBPDm	Trf2Dm	0	Dm	Dm	CtBP	Trf2	CtBPDm	Trf2Dm	CtBPDm_Trf2Dm	none
CtBPDm	Trf2De	0	Dm	De	CtBP	Trf2	CtBPDm	Trf2De	CtBPDm_Trf2De	none
CtBPDm	Trf2Dp	0	Dm	Dp	CtBP	Trf2	CtBPDm	Trf2Dp	CtBPDm_Trf2Dp	none
CtBPDm	Trf2Dv	0	Dm	Dv	CtBP	Trf2	CtBPDm	Trf2Dv	CtBPDm_Trf2Dv	none
CtBPDs	Trf2Dm	0	Ds	Dm	CtBP	Trf2	CtBPDs	Trf2Dm	CtBPDs_Trf2Dm	none
CtBPDs	Trf2De	0	Ds	De	CtBP	Trf2	CtBPDs	Trf2De	CtBPDs_Trf2De	none
CtBPDs	Trf2Dp	0	Ds	Dp	CtBP	Trf2	CtBPDs	Trf2Dp	CtBPDs_Trf2Dp	none
CtBPDs	Trf2Dv	0	Ds	Dv	CtBP	Trf2	CtBPDs	Trf2Dv	CtBPDs_Trf2Dv	none
CtBPDe	Trf2Dm	0	De	Dm	CtBP	Trf2	CtBPDe	Trf2Dm	CtBPDe_Trf2Dm	none
CtBPDe	Trf2De	0	De	De	CtBP	Trf2	CtBPDe	Trf2De	CtBPDe_Trf2De	none
CtBPDe	Trf2Dp	0	De	Dp	CtBP	Trf2	CtBPDe	Trf2Dp	CtBPDe_Trf2Dp	none
CtBPDe	Trf2Dv	0	De	Dv	CtBP	Trf2	CtBPDe	Trf2Dv	CtBPDe_Trf2Dv	none
CtBPDp	Trf2Dm	0	Dp	Dm	CtBP	Trf2	CtBPDp	Trf2Dm	CtBPDp_Trf2Dm	none
CtBPDp	Trf2De	0	Dp	De	CtBP	Trf2	CtBPDp	Trf2De	CtBPDp_Trf2De	none
CtBPDp	Trf2Dp	0	Dp	Dp	CtBP	Trf2	CtBPDp	Trf2Dp	CtBPDp_Trf2Dp	none
CtBPDp	Trf2Dv	0	Dp	Dv	CtBP	Trf2	CtBPDp	Trf2Dv	CtBPDp_Trf2Dv	none
CtBPDv	Trf2Dm	0	Dv	Dm	CtBP	Trf2	CtBPDv	Trf2Dm	CtBPDv_Trf2Dm	none
CtBPDv	Trf2De	0	Dv	De	CtBP	Trf2	CtBPDv	Trf2De	CtBPDv_Trf2De	none
CtBPDv	Trf2Dp	0	Dv	Dp	CtBP	Trf2	CtBPDv	Trf2Dp	CtBPDv_Trf2Dp	none
CtBPDv	Trf2Dv	0	Dv	Dv	CtBP	Trf2	CtBPDv	Trf2Dv	CtBPDv_Trf2Dv	none
CtBPDm	UAP56Dm	0	Dm	Dm	CtBP	UAP56	CtBPDm	UAP56Dm	CtBPDm_UAP56Dm	none
CtBPDm	UAP56De	0	Dm	De	CtBP	UAP56	CtBPDm	UAP56De	CtBPDm_UAP56De	none
CtBPDm	UAP56Dp	0	Dm	Dp	CtBP	UAP56	CtBPDm	UAP56Dp	CtBPDm_UAP56Dp	none
CtBPDm	UAP56Dv	0	Dm	Dv	CtBP	UAP56	CtBPDm	UAP56Dv	CtBPDm_UAP56Dv	none
CtBPDs	UAP56Dm	0	Ds	Dm	CtBP	UAP56	CtBPDs	UAP56Dm	CtBPDs_UAP56Dm	none
CtBPDs	UAP56De	0	Ds	De	CtBP	UAP56	CtBPDs	UAP56De	CtBPDs_UAP56De	none
CtBPDs	UAP56Dp	0	Ds	Dp	CtBP	UAP56	CtBPDs	UAP56Dp	CtBPDs_UAP56Dp	none
CtBPDs	UAP56Dv	0	Ds	Dv	CtBP	UAP56	CtBPDs	UAP56Dv	CtBPDs_UAP56Dv	none
CtBPDe	UAP56Dm	0	De	Dm	CtBP	UAP56	CtBPDe	UAP56Dm	CtBPDe_UAP56Dm	none
CtBPDe	UAP56De	0	De	De	CtBP	UAP56	CtBPDe	UAP56De	CtBPDe_UAP56De	none
CtBPDe	UAP56Dp	0	De	Dp	CtBP	UAP56	CtBPDe	UAP56Dp	CtBPDe_UAP56Dp	none
CtBPDe	UAP56Dv	0	De	Dv	CtBP	UAP56	CtBPDe	UAP56Dv	CtBPDe_UAP56Dv	none
CtBPDp	UAP56Dm	0	Dp	Dm	CtBP	UAP56	CtBPDp	UAP56Dm	CtBPDp_UAP56Dm	none
CtBPDp	UAP56De	0	Dp	De	CtBP	UAP56	CtBPDp	UAP56De	CtBPDp_UAP56De	none
CtBPDp	UAP56Dp	0	Dp	Dp	CtBP	UAP56	CtBPDp	UAP56Dp	CtBPDp_UAP56Dp	none
CtBPDp	UAP56Dv	0	Dp	Dv	CtBP	UAP56	CtBPDp	UAP56Dv	CtBPDp_UAP56Dv	none
CtBPDv	UAP56Dm	0	Dv	Dm	CtBP	UAP56	CtBPDv	UAP56Dm	CtBPDv_UAP56Dm	none
CtBPDv	UAP56De	0	Dv	De	CtBP	UAP56	CtBPDv	UAP56De	CtBPDv_UAP56De	none
CtBPDv	UAP56Dp	0	Dv	Dp	CtBP	UAP56	CtBPDv	UAP56Dp	CtBPDv_UAP56Dp	none
CtBPDv	UAP56Dv	0	Dv	Dv	CtBP	UAP56	CtBPDv	UAP56Dv	CtBPDv_UAP56Dv	none
CuffDm	BootDm	0.25	Dm	Dm	Cuff	Boot	CuffDm	BootDm	BootDm_CuffDm	none
CuffDm	BootDs	0	Dm	Ds	Cuff	Boot	CuffDm	BootDs	BootDs_CuffDm	none
CuffDm	BootDe	0	Dm	De	Cuff	Boot	CuffDm	BootDe	BootDe_CuffDm	none
CuffDm	BootDp	0	Dm	Dp	Cuff	Boot	CuffDm	BootDp	BootDp_CuffDm	none
CuffDm	BootDv	0	Dm	Dv	Cuff	Boot	CuffDm	BootDv	BootDv_CuffDm	none
CuffDs	BootDm	0	Ds	Dm	Cuff	Boot	CuffDs	BootDm	BootDm_CuffDs	none
CuffDs	BootDs	0	Ds	Ds	Cuff	Boot	CuffDs	BootDs	BootDs_CuffDs	none
CuffDs	BootDe	0	Ds	De	Cuff	Boot	CuffDs	BootDe	BootDe_CuffDs	none
CuffDs	BootDp	0	Ds	Dp	Cuff	Boot	CuffDs	BootDp	BootDp_CuffDs	none
CuffDs	BootDv	0	Ds	Dv	Cuff	Boot	CuffDs	BootDv	BootDv_CuffDs	none
CuffDe	BootDm	0.25	De	Dm	Cuff	Boot	CuffDe	BootDm	BootDm_CuffDe	none
CuffDe	BootDs	0	De	Ds	Cuff	Boot	CuffDe	BootDs	BootDs_CuffDe	none
CuffDe	BootDe	0	De	De	Cuff	Boot	CuffDe	BootDe	BootDe_CuffDe	none
CuffDe	BootDp	0	De	Dp	Cuff	Boot	CuffDe	BootDp	BootDp_CuffDe	none
CuffDe	BootDv	0	De	Dv	Cuff	Boot	CuffDe	BootDv	BootDv_CuffDe	none
CuffDp	BootDm	0	Dp	Dm	Cuff	Boot	CuffDp	BootDm	BootDm_CuffDp	none
CuffDp	BootDs	0	Dp	Ds	Cuff	Boot	CuffDp	BootDs	BootDs_CuffDp	none
CuffDp	BootDe	0	Dp	De	Cuff	Boot	CuffDp	BootDe	BootDe_CuffDp	none
CuffDp	BootDp	0	Dp	Dp	Cuff	Boot	CuffDp	BootDp	BootDp_CuffDp	none
CuffDp	BootDv	0	Dp	Dv	Cuff	Boot	CuffDp	BootDv	BootDv_CuffDp	none
CuffDv	BootDm	0	Dv	Dm	Cuff	Boot	CuffDv	BootDm	BootDm_CuffDv	none
CuffDv	BootDs	0	Dv	Ds	Cuff	Boot	CuffDv	BootDs	BootDs_CuffDv	none
CuffDv	BootDe	0	Dv	De	Cuff	Boot	CuffDv	BootDe	BootDe_CuffDv	none
CuffDv	BootDp	0	Dv	Dp	Cuff	Boot	CuffDv	BootDp	BootDp_CuffDv	none
CuffDv	BootDv	0	Dv	Dv	Cuff	Boot	CuffDv	BootDv	BootDv_CuffDv	none
CuffDm	CtBPDm	0	Dm	Dm	Cuff	CtBP	CuffDm	CtBPDm	CtBPDm_CuffDm	none
CuffDm	CtBPDs	0	Dm	Ds	Cuff	CtBP	CuffDm	CtBPDs	CtBPDs_CuffDm	none
CuffDm	CtBPDe	0	Dm	De	Cuff	CtBP	CuffDm	CtBPDe	CtBPDe_CuffDm	none
CuffDm	CtBPDp	0.25	Dm	Dp	Cuff	CtBP	CuffDm	CtBPDp	CtBPDp_CuffDm	none
CuffDm	CtBPDv	0	Dm	Dv	Cuff	CtBP	CuffDm	CtBPDv	CtBPDv_CuffDm	none
CuffDs	CtBPDm	0	Ds	Dm	Cuff	CtBP	CuffDs	CtBPDm	CtBPDm_CuffDs	none
CuffDs	CtBPDs	0	Ds	Ds	Cuff	CtBP	CuffDs	CtBPDs	CtBPDs_CuffDs	none
CuffDs	CtBPDe	0	Ds	De	Cuff	CtBP	CuffDs	CtBPDe	CtBPDe_CuffDs	none
CuffDs	CtBPDp	0	Ds	Dp	Cuff	CtBP	CuffDs	CtBPDp	CtBPDp_CuffDs	none
CuffDs	CtBPDv	0	Ds	Dv	Cuff	CtBP	CuffDs	CtBPDv	CtBPDv_CuffDs	none
CuffDe	CtBPDm	0	De	Dm	Cuff	CtBP	CuffDe	CtBPDm	CtBPDm_CuffDe	none
CuffDe	CtBPDs	0	De	Ds	Cuff	CtBP	CuffDe	CtBPDs	CtBPDs_CuffDe	none
CuffDe	CtBPDe	0	De	De	Cuff	CtBP	CuffDe	CtBPDe	CtBPDe_CuffDe	none
CuffDe	CtBPDp	0.25	De	Dp	Cuff	CtBP	CuffDe	CtBPDp	CtBPDp_CuffDe	none
CuffDe	CtBPDv	0	De	Dv	Cuff	CtBP	CuffDe	CtBPDv	CtBPDv_CuffDe	none
CuffDp	CtBPDm	0	Dp	Dm	Cuff	CtBP	CuffDp	CtBPDm	CtBPDm_CuffDp	none
CuffDp	CtBPDs	0	Dp	Ds	Cuff	CtBP	CuffDp	CtBPDs	CtBPDs_CuffDp	none
CuffDp	CtBPDe	0	Dp	De	Cuff	CtBP	CuffDp	CtBPDe	CtBPDe_CuffDp	none
CuffDp	CtBPDp	0.25	Dp	Dp	Cuff	CtBP	CuffDp	CtBPDp	CtBPDp_CuffDp	none
CuffDp	CtBPDv	0	Dp	Dv	Cuff	CtBP	CuffDp	CtBPDv	CtBPDv_CuffDp	none
CuffDv	CtBPDm	0	Dv	Dm	Cuff	CtBP	CuffDv	CtBPDm	CtBPDm_CuffDv	none
CuffDv	CtBPDs	0	Dv	Ds	Cuff	CtBP	CuffDv	CtBPDs	CtBPDs_CuffDv	none
CuffDv	CtBPDe	0.75	Dv	De	Cuff	CtBP	CuffDv	CtBPDe	CtBPDe_CuffDv	PPI
CuffDv	CtBPDp	0	Dv	Dp	Cuff	CtBP	CuffDv	CtBPDp	CtBPDp_CuffDv	none
CuffDv	CtBPDv	0	Dv	Dv	Cuff	CtBP	CuffDv	CtBPDv	CtBPDv_CuffDv	none
CuffDm	CuffDm	0	Dm	Dm	Cuff	Cuff	CuffDm	CuffDm	CuffDm_CuffDm	none
CuffDm	CuffDs	0	Dm	Ds	Cuff	Cuff	CuffDm	CuffDs	CuffDm_CuffDs	none
CuffDm	CuffDe	0	Dm	De	Cuff	Cuff	CuffDm	CuffDe	CuffDe_CuffDm	none
CuffDm	CuffDp	0	Dm	Dp	Cuff	Cuff	CuffDm	CuffDp	CuffDm_CuffDp	none
CuffDm	CuffDv	0	Dm	Dv	Cuff	Cuff	CuffDm	CuffDv	CuffDm_CuffDv	none
CuffDs	CuffDm	0	Ds	Dm	Cuff	Cuff	CuffDs	CuffDm	CuffDm_CuffDs	none
CuffDs	CuffDs	0	Ds	Ds	Cuff	Cuff	CuffDs	CuffDs	CuffDs_CuffDs	none
CuffDs	CuffDe	0	Ds	De	Cuff	Cuff	CuffDs	CuffDe	CuffDe_CuffDs	none
CuffDs	CuffDp	0	Ds	Dp	Cuff	Cuff	CuffDs	CuffDp	CuffDp_CuffDs	none
CuffDs	CuffDv	0	Ds	Dv	Cuff	Cuff	CuffDs	CuffDv	CuffDs_CuffDv	none
CuffDe	CuffDm	0	De	Dm	Cuff	Cuff	CuffDe	CuffDm	CuffDe_CuffDm	none
CuffDe	CuffDs	0	De	Ds	Cuff	Cuff	CuffDe	CuffDs	CuffDe_CuffDs	none
CuffDe	CuffDe	0	De	De	Cuff	Cuff	CuffDe	CuffDe	CuffDe_CuffDe	none
CuffDe	CuffDp	0	De	Dp	Cuff	Cuff	CuffDe	CuffDp	CuffDe_CuffDp	none
CuffDe	CuffDv	0	De	Dv	Cuff	Cuff	CuffDe	CuffDv	CuffDe_CuffDv	none
CuffDp	CuffDm	0	Dp	Dm	Cuff	Cuff	CuffDp	CuffDm	CuffDm_CuffDp	none
CuffDp	CuffDs	0	Dp	Ds	Cuff	Cuff	CuffDp	CuffDs	CuffDp_CuffDs	none
CuffDp	CuffDe	0	Dp	De	Cuff	Cuff	CuffDp	CuffDe	CuffDe_CuffDp	none
CuffDp	CuffDp	0	Dp	Dp	Cuff	Cuff	CuffDp	CuffDp	CuffDp_CuffDp	none
CuffDp	CuffDv	0	Dp	Dv	Cuff	Cuff	CuffDp	CuffDv	CuffDp_CuffDv	none
CuffDv	CuffDm	0	Dv	Dm	Cuff	Cuff	CuffDv	CuffDm	CuffDm_CuffDv	none
CuffDv	CuffDs	0	Dv	Ds	Cuff	Cuff	CuffDv	CuffDs	CuffDs_CuffDv	none
CuffDv	CuffDe	0	Dv	De	Cuff	Cuff	CuffDv	CuffDe	CuffDe_CuffDv	none
CuffDv	CuffDp	0	Dv	Dp	Cuff	Cuff	CuffDv	CuffDp	CuffDp_CuffDv	none
CuffDv	CuffDv	0	Dv	Dv	Cuff	Cuff	CuffDv	CuffDv	CuffDv_CuffDv	none
CuffDm	DelDm	4.5	Dm	Dm	Cuff	Del	CuffDm	DelDm	CuffDm_DelDm	PPI
CuffDm	DelDs	4	Dm	Ds	Cuff	Del	CuffDm	DelDs	CuffDm_DelDs	PPI
CuffDm	DelDe	2.75	Dm	De	Cuff	Del	CuffDm	DelDe	CuffDm_DelDe	PPI
CuffDm	DelDp	0	Dm	Dp	Cuff	Del	CuffDm	DelDp	CuffDm_DelDp	none
CuffDm	DelDv	3.75	Dm	Dv	Cuff	Del	CuffDm	DelDv	CuffDm_DelDv	PPI
CuffDs	DelDm	3	Ds	Dm	Cuff	Del	CuffDs	DelDm	CuffDs_DelDm	PPI
CuffDs	DelDs	2	Ds	Ds	Cuff	Del	CuffDs	DelDs	CuffDs_DelDs	PPI
CuffDs	DelDe	2.25	Ds	De	Cuff	Del	CuffDs	DelDe	CuffDs_DelDe	PPI
CuffDs	DelDp	0	Ds	Dp	Cuff	Del	CuffDs	DelDp	CuffDs_DelDp	none
CuffDs	DelDv	1.25	Ds	Dv	Cuff	Del	CuffDs	DelDv	CuffDs_DelDv	PPI
CuffDe	DelDm	5.75	De	Dm	Cuff	Del	CuffDe	DelDm	CuffDe_DelDm	PPI
CuffDe	DelDs	5.5	De	Ds	Cuff	Del	CuffDe	DelDs	CuffDe_DelDs	PPI
CuffDe	DelDe	4	De	De	Cuff	Del	CuffDe	DelDe	CuffDe_DelDe	PPI
CuffDe	DelDp	2	De	Dp	Cuff	Del	CuffDe	DelDp	CuffDe_DelDp	PPI
CuffDe	DelDv	4	De	Dv	Cuff	Del	CuffDe	DelDv	CuffDe_DelDv	PPI
CuffDp	DelDm	6.25	Dp	Dm	Cuff	Del	CuffDp	DelDm	CuffDp_DelDm	PPI
CuffDp	DelDs	5	Dp	Ds	Cuff	Del	CuffDp	DelDs	CuffDp_DelDs	PPI
CuffDp	DelDe	4.75	Dp	De	Cuff	Del	CuffDp	DelDe	CuffDp_DelDe	PPI
CuffDp	DelDp	5.5	Dp	Dp	Cuff	Del	CuffDp	DelDp	CuffDp_DelDp	PPI
CuffDp	DelDv	0	Dp	Dv	Cuff	Del	CuffDp	DelDv	CuffDp_DelDv	none
CuffDv	DelDm	2	Dv	Dm	Cuff	Del	CuffDv	DelDm	CuffDv_DelDm	PPI
CuffDv	DelDs	1.75	Dv	Ds	Cuff	Del	CuffDv	DelDs	CuffDv_DelDs	PPI
CuffDv	DelDe	2	Dv	De	Cuff	Del	CuffDv	DelDe	CuffDv_DelDe	PPI
CuffDv	DelDp	2	Dv	Dp	Cuff	Del	CuffDv	DelDp	CuffDv_DelDp	PPI
CuffDv	DelDv	4	Dv	Dv	Cuff	Del	CuffDv	DelDv	CuffDv_DelDv	PPI
CuffDm	HP1DDs	0	Dm	Ds	Cuff	HP1D	CuffDm	HP1DDs	CuffDm_HP1DDs	none
CuffDs	HP1DDs	0	Ds	Ds	Cuff	HP1D	CuffDs	HP1DDs	CuffDs_HP1DDs	none
CuffDe	HP1DDs	0	De	Ds	Cuff	HP1D	CuffDe	HP1DDs	CuffDe_HP1DDs	none
CuffDp	HP1DDs	0	Dp	Ds	Cuff	HP1D	CuffDp	HP1DDs	CuffDp_HP1DDs	none
CuffDv	HP1DDs	0	Dv	Ds	Cuff	HP1D	CuffDv	HP1DDs	CuffDv_HP1DDs	none
CuffDm	KipDm	0	Dm	Dm	Cuff	Kip	CuffDm	KipDm	CuffDm_KipDm	none
CuffDm	KipDs	0	Dm	Ds	Cuff	Kip	CuffDm	KipDs	CuffDm_KipDs	none
CuffDm	KipDe	0	Dm	De	Cuff	Kip	CuffDm	KipDe	CuffDm_KipDe	none
CuffDs	KipDm	0	Ds	Dm	Cuff	Kip	CuffDs	KipDm	CuffDs_KipDm	none
CuffDs	KipDs	0	Ds	Ds	Cuff	Kip	CuffDs	KipDs	CuffDs_KipDs	none
CuffDs	KipDe	0	Ds	De	Cuff	Kip	CuffDs	KipDe	CuffDs_KipDe	none
CuffDe	KipDm	0	De	Dm	Cuff	Kip	CuffDe	KipDm	CuffDe_KipDm	none
CuffDe	KipDs	0	De	Ds	Cuff	Kip	CuffDe	KipDs	CuffDe_KipDs	none
CuffDe	KipDe	0	De	De	Cuff	Kip	CuffDe	KipDe	CuffDe_KipDe	none
CuffDp	KipDm	0	Dp	Dm	Cuff	Kip	CuffDp	KipDm	CuffDp_KipDm	none
CuffDp	KipDs	0	Dp	Ds	Cuff	Kip	CuffDp	KipDs	CuffDp_KipDs	none
CuffDp	KipDe	0	Dp	De	Cuff	Kip	CuffDp	KipDe	CuffDp_KipDe	none
CuffDv	KipDm	0	Dv	Dm	Cuff	Kip	CuffDv	KipDm	CuffDv_KipDm	none
CuffDv	KipDs	0	Dv	Ds	Cuff	Kip	CuffDv	KipDs	CuffDv_KipDs	none
CuffDv	KipDe	1.67	Dv	De	Cuff	Kip	CuffDv	KipDe	CuffDv_KipDe	PPI
CuffDm	MoonDm	0	Dm	Dm	Cuff	Moon	CuffDm	MoonDm	CuffDm_MoonDm	none
CuffDm	MoonDs	0	Dm	Ds	Cuff	Moon	CuffDm	MoonDs	CuffDm_MoonDs	none
CuffDm	MoonDe	0	Dm	De	Cuff	Moon	CuffDm	MoonDe	CuffDm_MoonDe	none
CuffDm	MoonDp	0	Dm	Dp	Cuff	Moon	CuffDm	MoonDp	CuffDm_MoonDp	none
CuffDm	MoonDv	0	Dm	Dv	Cuff	Moon	CuffDm	MoonDv	CuffDm_MoonDv	none
CuffDs	MoonDm	0	Ds	Dm	Cuff	Moon	CuffDs	MoonDm	CuffDs_MoonDm	none
CuffDs	MoonDs	0	Ds	Ds	Cuff	Moon	CuffDs	MoonDs	CuffDs_MoonDs	none
CuffDs	MoonDe	0	Ds	De	Cuff	Moon	CuffDs	MoonDe	CuffDs_MoonDe	none
CuffDs	MoonDp	0	Ds	Dp	Cuff	Moon	CuffDs	MoonDp	CuffDs_MoonDp	none
CuffDs	MoonDv	0	Ds	Dv	Cuff	Moon	CuffDs	MoonDv	CuffDs_MoonDv	none
CuffDe	MoonDm	0	De	Dm	Cuff	Moon	CuffDe	MoonDm	CuffDe_MoonDm	none
CuffDe	MoonDs	0	De	Ds	Cuff	Moon	CuffDe	MoonDs	CuffDe_MoonDs	none
CuffDe	MoonDe	0	De	De	Cuff	Moon	CuffDe	MoonDe	CuffDe_MoonDe	none
CuffDe	MoonDp	0	De	Dp	Cuff	Moon	CuffDe	MoonDp	CuffDe_MoonDp	none
CuffDe	MoonDv	0	De	Dv	Cuff	Moon	CuffDe	MoonDv	CuffDe_MoonDv	none
CuffDp	MoonDm	0	Dp	Dm	Cuff	Moon	CuffDp	MoonDm	CuffDp_MoonDm	none
CuffDp	MoonDs	0	Dp	Ds	Cuff	Moon	CuffDp	MoonDs	CuffDp_MoonDs	none
CuffDp	MoonDe	0	Dp	De	Cuff	Moon	CuffDp	MoonDe	CuffDp_MoonDe	none
CuffDp	MoonDp	0	Dp	Dp	Cuff	Moon	CuffDp	MoonDp	CuffDp_MoonDp	none
CuffDp	MoonDv	0	Dp	Dv	Cuff	Moon	CuffDp	MoonDv	CuffDp_MoonDv	none
CuffDv	MoonDm	0	Dv	Dm	Cuff	Moon	CuffDv	MoonDm	CuffDv_MoonDm	none
CuffDv	MoonDs	0	Dv	Ds	Cuff	Moon	CuffDv	MoonDs	CuffDv_MoonDs	none
CuffDv	MoonDe	0	Dv	De	Cuff	Moon	CuffDv	MoonDe	CuffDv_MoonDe	none
CuffDv	MoonDp	0.75	Dv	Dp	Cuff	Moon	CuffDv	MoonDp	CuffDv_MoonDp	PPI
CuffDv	MoonDv	0	Dv	Dv	Cuff	Moon	CuffDv	MoonDv	CuffDv_MoonDv	none
CuffDm	Nxf3Dm	0	Dm	Dm	Cuff	Nxf3	CuffDm	Nxf3Dm	CuffDm_Nxf3Dm	none
CuffDm	Nxf3Ds	0	Dm	Ds	Cuff	Nxf3	CuffDm	Nxf3Ds	CuffDm_Nxf3Ds	none
CuffDs	Nxf3Dm	0	Ds	Dm	Cuff	Nxf3	CuffDs	Nxf3Dm	CuffDs_Nxf3Dm	none
CuffDs	Nxf3Ds	0	Ds	Ds	Cuff	Nxf3	CuffDs	Nxf3Ds	CuffDs_Nxf3Ds	none
CuffDe	Nxf3Dm	0	De	Dm	Cuff	Nxf3	CuffDe	Nxf3Dm	CuffDe_Nxf3Dm	none
CuffDe	Nxf3Ds	0	De	Ds	Cuff	Nxf3	CuffDe	Nxf3Ds	CuffDe_Nxf3Ds	none
CuffDp	Nxf3Dm	0	Dp	Dm	Cuff	Nxf3	CuffDp	Nxf3Dm	CuffDp_Nxf3Dm	none
CuffDp	Nxf3Ds	0	Dp	Ds	Cuff	Nxf3	CuffDp	Nxf3Ds	CuffDp_Nxf3Ds	none
CuffDv	Nxf3Dm	0	Dv	Dm	Cuff	Nxf3	CuffDv	Nxf3Dm	CuffDv_Nxf3Dm	none
CuffDv	Nxf3Ds	0	Dv	Ds	Cuff	Nxf3	CuffDv	Nxf3Ds	CuffDv_Nxf3Ds	none
CuffDm	RhiDm	0	Dm	Dm	Cuff	Rhi	CuffDm	RhiDm	CuffDm_RhiDm	none
CuffDm	RhiDs	0	Dm	Ds	Cuff	Rhi	CuffDm	RhiDs	CuffDm_RhiDs	none
CuffDm	RhiDe	0	Dm	De	Cuff	Rhi	CuffDm	RhiDe	CuffDm_RhiDe	none
CuffDm	RhiDp	0	Dm	Dp	Cuff	Rhi	CuffDm	RhiDp	CuffDm_RhiDp	none
CuffDm	RhiDv	0	Dm	Dv	Cuff	Rhi	CuffDm	RhiDv	CuffDm_RhiDv	none
CuffDs	RhiDm	0.5	Ds	Dm	Cuff	Rhi	CuffDs	RhiDm	CuffDs_RhiDm	none
CuffDs	RhiDs	0	Ds	Ds	Cuff	Rhi	CuffDs	RhiDs	CuffDs_RhiDs	none
CuffDs	RhiDe	0	Ds	De	Cuff	Rhi	CuffDs	RhiDe	CuffDs_RhiDe	none
CuffDs	RhiDp	0	Ds	Dp	Cuff	Rhi	CuffDs	RhiDp	CuffDs_RhiDp	none
CuffDs	RhiDv	0	Ds	Dv	Cuff	Rhi	CuffDs	RhiDv	CuffDs_RhiDv	none
CuffDe	RhiDm	0	De	Dm	Cuff	Rhi	CuffDe	RhiDm	CuffDe_RhiDm	none
CuffDe	RhiDs	0	De	Ds	Cuff	Rhi	CuffDe	RhiDs	CuffDe_RhiDs	none
CuffDe	RhiDe	0	De	De	Cuff	Rhi	CuffDe	RhiDe	CuffDe_RhiDe	none
CuffDe	RhiDp	0	De	Dp	Cuff	Rhi	CuffDe	RhiDp	CuffDe_RhiDp	none
CuffDe	RhiDv	0	De	Dv	Cuff	Rhi	CuffDe	RhiDv	CuffDe_RhiDv	none
CuffDp	RhiDm	0	Dp	Dm	Cuff	Rhi	CuffDp	RhiDm	CuffDp_RhiDm	none
CuffDp	RhiDs	0	Dp	Ds	Cuff	Rhi	CuffDp	RhiDs	CuffDp_RhiDs	none
CuffDp	RhiDe	0	Dp	De	Cuff	Rhi	CuffDp	RhiDe	CuffDp_RhiDe	none
CuffDp	RhiDp	0	Dp	Dp	Cuff	Rhi	CuffDp	RhiDp	CuffDp_RhiDp	none
CuffDp	RhiDv	0	Dp	Dv	Cuff	Rhi	CuffDp	RhiDv	CuffDp_RhiDv	none
CuffDv	RhiDm	0	Dv	Dm	Cuff	Rhi	CuffDv	RhiDm	CuffDv_RhiDm	none
CuffDv	RhiDs	0	Dv	Ds	Cuff	Rhi	CuffDv	RhiDs	CuffDv_RhiDs	none
CuffDv	RhiDe	0.5	Dv	De	Cuff	Rhi	CuffDv	RhiDe	CuffDv_RhiDe	none
CuffDv	RhiDp	0	Dv	Dp	Cuff	Rhi	CuffDv	RhiDp	CuffDv_RhiDp	none
CuffDv	RhiDv	0	Dv	Dv	Cuff	Rhi	CuffDv	RhiDv	CuffDv_RhiDv	none
CuffDm	TFIIA-SDm	0	Dm	Dm	Cuff	TFIIA-S	CuffDm	TFIIA-SDm	CuffDm_TFIIA-SDm	none
CuffDm	TFIIA-SDs	0	Dm	Ds	Cuff	TFIIA-S	CuffDm	TFIIA-SDs	CuffDm_TFIIA-SDs	none
CuffDm	TFIIA-SDe	0	Dm	De	Cuff	TFIIA-S	CuffDm	TFIIA-SDe	CuffDm_TFIIA-SDe	none
CuffDm	TFIIA-SDp	0	Dm	Dp	Cuff	TFIIA-S	CuffDm	TFIIA-SDp	CuffDm_TFIIA-SDp	none
CuffDm	TFIIA-SDv	0	Dm	Dv	Cuff	TFIIA-S	CuffDm	TFIIA-SDv	CuffDm_TFIIA-SDv	none
CuffDs	TFIIA-SDm	0	Ds	Dm	Cuff	TFIIA-S	CuffDs	TFIIA-SDm	CuffDs_TFIIA-SDm	none
CuffDs	TFIIA-SDs	0	Ds	Ds	Cuff	TFIIA-S	CuffDs	TFIIA-SDs	CuffDs_TFIIA-SDs	none
CuffDs	TFIIA-SDe	0	Ds	De	Cuff	TFIIA-S	CuffDs	TFIIA-SDe	CuffDs_TFIIA-SDe	none
CuffDs	TFIIA-SDp	0	Ds	Dp	Cuff	TFIIA-S	CuffDs	TFIIA-SDp	CuffDs_TFIIA-SDp	none
CuffDs	TFIIA-SDv	0	Ds	Dv	Cuff	TFIIA-S	CuffDs	TFIIA-SDv	CuffDs_TFIIA-SDv	none
CuffDe	TFIIA-SDm	0	De	Dm	Cuff	TFIIA-S	CuffDe	TFIIA-SDm	CuffDe_TFIIA-SDm	none
CuffDe	TFIIA-SDs	0	De	Ds	Cuff	TFIIA-S	CuffDe	TFIIA-SDs	CuffDe_TFIIA-SDs	none
CuffDe	TFIIA-SDe	0	De	De	Cuff	TFIIA-S	CuffDe	TFIIA-SDe	CuffDe_TFIIA-SDe	none
CuffDe	TFIIA-SDp	0	De	Dp	Cuff	TFIIA-S	CuffDe	TFIIA-SDp	CuffDe_TFIIA-SDp	none
CuffDe	TFIIA-SDv	0	De	Dv	Cuff	TFIIA-S	CuffDe	TFIIA-SDv	CuffDe_TFIIA-SDv	none
CuffDp	TFIIA-SDm	0	Dp	Dm	Cuff	TFIIA-S	CuffDp	TFIIA-SDm	CuffDp_TFIIA-SDm	none
CuffDp	TFIIA-SDs	0	Dp	Ds	Cuff	TFIIA-S	CuffDp	TFIIA-SDs	CuffDp_TFIIA-SDs	none
CuffDp	TFIIA-SDe	0	Dp	De	Cuff	TFIIA-S	CuffDp	TFIIA-SDe	CuffDp_TFIIA-SDe	none
CuffDp	TFIIA-SDp	0	Dp	Dp	Cuff	TFIIA-S	CuffDp	TFIIA-SDp	CuffDp_TFIIA-SDp	none
CuffDp	TFIIA-SDv	0	Dp	Dv	Cuff	TFIIA-S	CuffDp	TFIIA-SDv	CuffDp_TFIIA-SDv	none
CuffDv	TFIIA-SDm	0	Dv	Dm	Cuff	TFIIA-S	CuffDv	TFIIA-SDm	CuffDv_TFIIA-SDm	none
CuffDv	TFIIA-SDs	0	Dv	Ds	Cuff	TFIIA-S	CuffDv	TFIIA-SDs	CuffDv_TFIIA-SDs	none
CuffDv	TFIIA-SDe	0	Dv	De	Cuff	TFIIA-S	CuffDv	TFIIA-SDe	CuffDv_TFIIA-SDe	none
CuffDv	TFIIA-SDp	0	Dv	Dp	Cuff	TFIIA-S	CuffDv	TFIIA-SDp	CuffDv_TFIIA-SDp	none
CuffDv	TFIIA-SDv	0	Dv	Dv	Cuff	TFIIA-S	CuffDv	TFIIA-SDv	CuffDv_TFIIA-SDv	none
CuffDm	Trf2Dm	0	Dm	Dm	Cuff	Trf2	CuffDm	Trf2Dm	CuffDm_Trf2Dm	none
CuffDm	Trf2De	0	Dm	De	Cuff	Trf2	CuffDm	Trf2De	CuffDm_Trf2De	none
CuffDm	Trf2Dp	0	Dm	Dp	Cuff	Trf2	CuffDm	Trf2Dp	CuffDm_Trf2Dp	none
CuffDm	Trf2Dv	0	Dm	Dv	Cuff	Trf2	CuffDm	Trf2Dv	CuffDm_Trf2Dv	none
CuffDs	Trf2Dm	0	Ds	Dm	Cuff	Trf2	CuffDs	Trf2Dm	CuffDs_Trf2Dm	none
CuffDs	Trf2De	0	Ds	De	Cuff	Trf2	CuffDs	Trf2De	CuffDs_Trf2De	none
CuffDs	Trf2Dp	0	Ds	Dp	Cuff	Trf2	CuffDs	Trf2Dp	CuffDs_Trf2Dp	none
CuffDs	Trf2Dv	0	Ds	Dv	Cuff	Trf2	CuffDs	Trf2Dv	CuffDs_Trf2Dv	none
CuffDe	Trf2Dm	0	De	Dm	Cuff	Trf2	CuffDe	Trf2Dm	CuffDe_Trf2Dm	none
CuffDe	Trf2De	0	De	De	Cuff	Trf2	CuffDe	Trf2De	CuffDe_Trf2De	none
CuffDe	Trf2Dp	0	De	Dp	Cuff	Trf2	CuffDe	Trf2Dp	CuffDe_Trf2Dp	none
CuffDe	Trf2Dv	0	De	Dv	Cuff	Trf2	CuffDe	Trf2Dv	CuffDe_Trf2Dv	none
CuffDp	Trf2Dm	0	Dp	Dm	Cuff	Trf2	CuffDp	Trf2Dm	CuffDp_Trf2Dm	none
CuffDp	Trf2De	0	Dp	De	Cuff	Trf2	CuffDp	Trf2De	CuffDp_Trf2De	none
CuffDp	Trf2Dp	0	Dp	Dp	Cuff	Trf2	CuffDp	Trf2Dp	CuffDp_Trf2Dp	none
CuffDp	Trf2Dv	0	Dp	Dv	Cuff	Trf2	CuffDp	Trf2Dv	CuffDp_Trf2Dv	none
CuffDv	Trf2Dm	0	Dv	Dm	Cuff	Trf2	CuffDv	Trf2Dm	CuffDv_Trf2Dm	none
CuffDv	Trf2De	0	Dv	De	Cuff	Trf2	CuffDv	Trf2De	CuffDv_Trf2De	none
CuffDv	Trf2Dp	0	Dv	Dp	Cuff	Trf2	CuffDv	Trf2Dp	CuffDv_Trf2Dp	none
CuffDv	Trf2Dv	0	Dv	Dv	Cuff	Trf2	CuffDv	Trf2Dv	CuffDv_Trf2Dv	none
CuffDm	UAP56Dm	0	Dm	Dm	Cuff	UAP56	CuffDm	UAP56Dm	CuffDm_UAP56Dm	none
CuffDm	UAP56De	0	Dm	De	Cuff	UAP56	CuffDm	UAP56De	CuffDm_UAP56De	none
CuffDm	UAP56Dp	0	Dm	Dp	Cuff	UAP56	CuffDm	UAP56Dp	CuffDm_UAP56Dp	none
CuffDm	UAP56Dv	0	Dm	Dv	Cuff	UAP56	CuffDm	UAP56Dv	CuffDm_UAP56Dv	none
CuffDs	UAP56Dm	0	Ds	Dm	Cuff	UAP56	CuffDs	UAP56Dm	CuffDs_UAP56Dm	none
CuffDs	UAP56De	0	Ds	De	Cuff	UAP56	CuffDs	UAP56De	CuffDs_UAP56De	none
CuffDs	UAP56Dp	0	Ds	Dp	Cuff	UAP56	CuffDs	UAP56Dp	CuffDs_UAP56Dp	none
CuffDs	UAP56Dv	0	Ds	Dv	Cuff	UAP56	CuffDs	UAP56Dv	CuffDs_UAP56Dv	none
CuffDe	UAP56Dm	0	De	Dm	Cuff	UAP56	CuffDe	UAP56Dm	CuffDe_UAP56Dm	none
CuffDe	UAP56De	0	De	De	Cuff	UAP56	CuffDe	UAP56De	CuffDe_UAP56De	none
CuffDe	UAP56Dp	0	De	Dp	Cuff	UAP56	CuffDe	UAP56Dp	CuffDe_UAP56Dp	none
CuffDe	UAP56Dv	0	De	Dv	Cuff	UAP56	CuffDe	UAP56Dv	CuffDe_UAP56Dv	none
CuffDp	UAP56Dm	0	Dp	Dm	Cuff	UAP56	CuffDp	UAP56Dm	CuffDp_UAP56Dm	none
CuffDp	UAP56De	0	Dp	De	Cuff	UAP56	CuffDp	UAP56De	CuffDp_UAP56De	none
CuffDp	UAP56Dp	0	Dp	Dp	Cuff	UAP56	CuffDp	UAP56Dp	CuffDp_UAP56Dp	none
CuffDp	UAP56Dv	0	Dp	Dv	Cuff	UAP56	CuffDp	UAP56Dv	CuffDp_UAP56Dv	none
CuffDv	UAP56Dm	0	Dv	Dm	Cuff	UAP56	CuffDv	UAP56Dm	CuffDv_UAP56Dm	none
CuffDv	UAP56De	0	Dv	De	Cuff	UAP56	CuffDv	UAP56De	CuffDv_UAP56De	none
CuffDv	UAP56Dp	0	Dv	Dp	Cuff	UAP56	CuffDv	UAP56Dp	CuffDv_UAP56Dp	none
CuffDv	UAP56Dv	0	Dv	Dv	Cuff	UAP56	CuffDv	UAP56Dv	CuffDv_UAP56Dv	none
DelDm	BootDm	1.5	Dm	Dm	Del	Boot	DelDm	BootDm	BootDm_DelDm	PPI
DelDm	BootDs	5.75	Dm	Ds	Del	Boot	DelDm	BootDs	BootDs_DelDm	PPI
DelDm	BootDe	1.92	Dm	De	Del	Boot	DelDm	BootDe	BootDe_DelDm	PPI
DelDm	BootDp	0	Dm	Dp	Del	Boot	DelDm	BootDp	BootDp_DelDm	none
DelDm	BootDv	0	Dm	Dv	Del	Boot	DelDm	BootDv	BootDv_DelDm	none
DelDs	BootDm	1.75	Ds	Dm	Del	Boot	DelDs	BootDm	BootDm_DelDs	PPI
DelDs	BootDs	4.17	Ds	Ds	Del	Boot	DelDs	BootDs	BootDs_DelDs	PPI
DelDs	BootDe	2.42	Ds	De	Del	Boot	DelDs	BootDe	BootDe_DelDs	PPI
DelDs	BootDp	0.75	Ds	Dp	Del	Boot	DelDs	BootDp	BootDp_DelDs	PPI
DelDs	BootDv	0	Ds	Dv	Del	Boot	DelDs	BootDv	BootDv_DelDs	none
DelDe	BootDm	0	De	Dm	Del	Boot	DelDe	BootDm	BootDm_DelDe	none
DelDe	BootDs	4	De	Ds	Del	Boot	DelDe	BootDs	BootDs_DelDe	PPI
DelDe	BootDe	2	De	De	Del	Boot	DelDe	BootDe	BootDe_DelDe	PPI
DelDe	BootDp	1	De	Dp	Del	Boot	DelDe	BootDp	BootDp_DelDe	PPI
DelDe	BootDv	0	De	Dv	Del	Boot	DelDe	BootDv	BootDv_DelDe	none
DelDp	BootDm	0	Dp	Dm	Del	Boot	DelDp	BootDm	BootDm_DelDp	none
DelDp	BootDs	0	Dp	Ds	Del	Boot	DelDp	BootDs	BootDs_DelDp	none
DelDp	BootDe	0	Dp	De	Del	Boot	DelDp	BootDe	BootDe_DelDp	none
DelDp	BootDp	0	Dp	Dp	Del	Boot	DelDp	BootDp	BootDp_DelDp	none
DelDp	BootDv	0	Dp	Dv	Del	Boot	DelDp	BootDv	BootDv_DelDp	none
DelDv	BootDm	0.5	Dv	Dm	Del	Boot	DelDv	BootDm	BootDm_DelDv	none
DelDv	BootDs	0.75	Dv	Ds	Del	Boot	DelDv	BootDs	BootDs_DelDv	PPI
DelDv	BootDe	0.5	Dv	De	Del	Boot	DelDv	BootDe	BootDe_DelDv	none
DelDv	BootDp	1.5	Dv	Dp	Del	Boot	DelDv	BootDp	BootDp_DelDv	PPI
DelDv	BootDv	5.25	Dv	Dv	Del	Boot	DelDv	BootDv	BootDv_DelDv	PPI
DelDm	CtBPDm	0.25	Dm	Dm	Del	CtBP	DelDm	CtBPDm	CtBPDm_DelDm	none
DelDm	CtBPDs	0	Dm	Ds	Del	CtBP	DelDm	CtBPDs	CtBPDs_DelDm	none
DelDm	CtBPDe	0	Dm	De	Del	CtBP	DelDm	CtBPDe	CtBPDe_DelDm	none
DelDm	CtBPDp	0	Dm	Dp	Del	CtBP	DelDm	CtBPDp	CtBPDp_DelDm	none
DelDm	CtBPDv	0.83	Dm	Dv	Del	CtBP	DelDm	CtBPDv	CtBPDv_DelDm	PPI
DelDs	CtBPDm	0.75	Ds	Dm	Del	CtBP	DelDs	CtBPDm	CtBPDm_DelDs	PPI
DelDs	CtBPDs	0.5	Ds	Ds	Del	CtBP	DelDs	CtBPDs	CtBPDs_DelDs	none
DelDs	CtBPDe	0.5	Ds	De	Del	CtBP	DelDs	CtBPDe	CtBPDe_DelDs	none
DelDs	CtBPDp	0.25	Ds	Dp	Del	CtBP	DelDs	CtBPDp	CtBPDp_DelDs	none
DelDs	CtBPDv	0.58	Ds	Dv	Del	CtBP	DelDs	CtBPDv	CtBPDv_DelDs	none
DelDe	CtBPDm	6	De	Dm	Del	CtBP	DelDe	CtBPDm	CtBPDm_DelDe	PPI
DelDe	CtBPDs	5.25	De	Ds	Del	CtBP	DelDe	CtBPDs	CtBPDs_DelDe	PPI
DelDe	CtBPDe	5.75	De	De	Del	CtBP	DelDe	CtBPDe	CtBPDe_DelDe	PPI
DelDe	CtBPDp	4.75	De	Dp	Del	CtBP	DelDe	CtBPDp	CtBPDp_DelDe	PPI
DelDe	CtBPDv	5.17	De	Dv	Del	CtBP	DelDe	CtBPDv	CtBPDv_DelDe	PPI
DelDp	CtBPDm	0.25	Dp	Dm	Del	CtBP	DelDp	CtBPDm	CtBPDm_DelDp	none
DelDp	CtBPDs	0	Dp	Ds	Del	CtBP	DelDp	CtBPDs	CtBPDs_DelDp	none
DelDp	CtBPDe	0	Dp	De	Del	CtBP	DelDp	CtBPDe	CtBPDe_DelDp	none
DelDp	CtBPDp	0	Dp	Dp	Del	CtBP	DelDp	CtBPDp	CtBPDp_DelDp	none
DelDp	CtBPDv	0	Dp	Dv	Del	CtBP	DelDp	CtBPDv	CtBPDv_DelDp	none
DelDv	CtBPDm	2.5	Dv	Dm	Del	CtBP	DelDv	CtBPDm	CtBPDm_DelDv	PPI
DelDv	CtBPDs	2.5	Dv	Ds	Del	CtBP	DelDv	CtBPDs	CtBPDs_DelDv	PPI
DelDv	CtBPDe	2.5	Dv	De	Del	CtBP	DelDv	CtBPDe	CtBPDe_DelDv	PPI
DelDv	CtBPDp	4	Dv	Dp	Del	CtBP	DelDv	CtBPDp	CtBPDp_DelDv	PPI
DelDv	CtBPDv	0.25	Dv	Dv	Del	CtBP	DelDv	CtBPDv	CtBPDv_DelDv	none
DelDm	CuffDm	4.5	Dm	Dm	Del	Cuff	DelDm	CuffDm	CuffDm_DelDm	PPI
DelDm	CuffDs	3	Dm	Ds	Del	Cuff	DelDm	CuffDs	CuffDs_DelDm	PPI
DelDm	CuffDe	5.75	Dm	De	Del	Cuff	DelDm	CuffDe	CuffDe_DelDm	PPI
DelDm	CuffDp	6.25	Dm	Dp	Del	Cuff	DelDm	CuffDp	CuffDp_DelDm	PPI
DelDm	CuffDv	2	Dm	Dv	Del	Cuff	DelDm	CuffDv	CuffDv_DelDm	PPI
DelDs	CuffDm	4	Ds	Dm	Del	Cuff	DelDs	CuffDm	CuffDm_DelDs	PPI
DelDs	CuffDs	2	Ds	Ds	Del	Cuff	DelDs	CuffDs	CuffDs_DelDs	PPI
DelDs	CuffDe	5.5	Ds	De	Del	Cuff	DelDs	CuffDe	CuffDe_DelDs	PPI
DelDs	CuffDp	5	Ds	Dp	Del	Cuff	DelDs	CuffDp	CuffDp_DelDs	PPI
DelDs	CuffDv	1.75	Ds	Dv	Del	Cuff	DelDs	CuffDv	CuffDv_DelDs	PPI
DelDe	CuffDm	2.75	De	Dm	Del	Cuff	DelDe	CuffDm	CuffDm_DelDe	PPI
DelDe	CuffDs	2.25	De	Ds	Del	Cuff	DelDe	CuffDs	CuffDs_DelDe	PPI
DelDe	CuffDe	4	De	De	Del	Cuff	DelDe	CuffDe	CuffDe_DelDe	PPI
DelDe	CuffDp	4.75	De	Dp	Del	Cuff	DelDe	CuffDp	CuffDp_DelDe	PPI
DelDe	CuffDv	2	De	Dv	Del	Cuff	DelDe	CuffDv	CuffDv_DelDe	PPI
DelDp	CuffDm	0	Dp	Dm	Del	Cuff	DelDp	CuffDm	CuffDm_DelDp	none
DelDp	CuffDs	0	Dp	Ds	Del	Cuff	DelDp	CuffDs	CuffDs_DelDp	none
DelDp	CuffDe	2	Dp	De	Del	Cuff	DelDp	CuffDe	CuffDe_DelDp	PPI
DelDp	CuffDp	5.5	Dp	Dp	Del	Cuff	DelDp	CuffDp	CuffDp_DelDp	PPI
DelDp	CuffDv	2	Dp	Dv	Del	Cuff	DelDp	CuffDv	CuffDv_DelDp	PPI
DelDv	CuffDm	3.75	Dv	Dm	Del	Cuff	DelDv	CuffDm	CuffDm_DelDv	PPI
DelDv	CuffDs	1.25	Dv	Ds	Del	Cuff	DelDv	CuffDs	CuffDs_DelDv	PPI
DelDv	CuffDe	4	Dv	De	Del	Cuff	DelDv	CuffDe	CuffDe_DelDv	PPI
DelDv	CuffDp	0	Dv	Dp	Del	Cuff	DelDv	CuffDp	CuffDp_DelDv	none
DelDv	CuffDv	4	Dv	Dv	Del	Cuff	DelDv	CuffDv	CuffDv_DelDv	PPI
DelDm	DelDm	0	Dm	Dm	Del	Del	DelDm	DelDm	DelDm_DelDm	none
DelDm	DelDs	0	Dm	Ds	Del	Del	DelDm	DelDs	DelDm_DelDs	none
DelDm	DelDe	0	Dm	De	Del	Del	DelDm	DelDe	DelDe_DelDm	none
DelDm	DelDp	0	Dm	Dp	Del	Del	DelDm	DelDp	DelDm_DelDp	none
DelDm	DelDv	0	Dm	Dv	Del	Del	DelDm	DelDv	DelDm_DelDv	none
DelDs	DelDm	0	Ds	Dm	Del	Del	DelDs	DelDm	DelDm_DelDs	none
DelDs	DelDs	0	Ds	Ds	Del	Del	DelDs	DelDs	DelDs_DelDs	none
DelDs	DelDe	0.75	Ds	De	Del	Del	DelDs	DelDe	DelDe_DelDs	PPI
DelDs	DelDp	0	Ds	Dp	Del	Del	DelDs	DelDp	DelDp_DelDs	none
DelDs	DelDv	0.5	Ds	Dv	Del	Del	DelDs	DelDv	DelDs_DelDv	none
DelDe	DelDm	0	De	Dm	Del	Del	DelDe	DelDm	DelDe_DelDm	none
DelDe	DelDs	0.75	De	Ds	Del	Del	DelDe	DelDs	DelDe_DelDs	PPI
DelDe	DelDe	2	De	De	Del	Del	DelDe	DelDe	DelDe_DelDe	PPI
DelDe	DelDp	0	De	Dp	Del	Del	DelDe	DelDp	DelDe_DelDp	none
DelDe	DelDv	0	De	Dv	Del	Del	DelDe	DelDv	DelDe_DelDv	none
DelDp	DelDm	0	Dp	Dm	Del	Del	DelDp	DelDm	DelDm_DelDp	none
DelDp	DelDs	0	Dp	Ds	Del	Del	DelDp	DelDs	DelDp_DelDs	none
DelDp	DelDe	0	Dp	De	Del	Del	DelDp	DelDe	DelDe_DelDp	none
DelDp	DelDp	0	Dp	Dp	Del	Del	DelDp	DelDp	DelDp_DelDp	none
DelDp	DelDv	0	Dp	Dv	Del	Del	DelDp	DelDv	DelDp_DelDv	none
DelDv	DelDm	0	Dv	Dm	Del	Del	DelDv	DelDm	DelDm_DelDv	none
DelDv	DelDs	0.5	Dv	Ds	Del	Del	DelDv	DelDs	DelDs_DelDv	none
DelDv	DelDe	0	Dv	De	Del	Del	DelDv	DelDe	DelDe_DelDv	none
DelDv	DelDp	0	Dv	Dp	Del	Del	DelDv	DelDp	DelDp_DelDv	none
DelDv	DelDv	0	Dv	Dv	Del	Del	DelDv	DelDv	DelDv_DelDv	none
DelDm	HP1DDs	0	Dm	Ds	Del	HP1D	DelDm	HP1DDs	DelDm_HP1DDs	none
DelDs	HP1DDs	0	Ds	Ds	Del	HP1D	DelDs	HP1DDs	DelDs_HP1DDs	none
DelDe	HP1DDs	0	De	Ds	Del	HP1D	DelDe	HP1DDs	DelDe_HP1DDs	none
DelDp	HP1DDs	0	Dp	Ds	Del	HP1D	DelDp	HP1DDs	DelDp_HP1DDs	none
DelDv	HP1DDs	0	Dv	Ds	Del	HP1D	DelDv	HP1DDs	DelDv_HP1DDs	none
DelDm	KipDm	0	Dm	Dm	Del	Kip	DelDm	KipDm	DelDm_KipDm	none
DelDm	KipDs	0.33	Dm	Ds	Del	Kip	DelDm	KipDs	DelDm_KipDs	none
DelDm	KipDe	0.75	Dm	De	Del	Kip	DelDm	KipDe	DelDm_KipDe	PPI
DelDs	KipDm	0	Ds	Dm	Del	Kip	DelDs	KipDm	DelDs_KipDm	none
DelDs	KipDs	0	Ds	Ds	Del	Kip	DelDs	KipDs	DelDs_KipDs	none
DelDs	KipDe	0	Ds	De	Del	Kip	DelDs	KipDe	DelDs_KipDe	none
DelDe	KipDm	0	De	Dm	Del	Kip	DelDe	KipDm	DelDe_KipDm	none
DelDe	KipDs	0	De	Ds	Del	Kip	DelDe	KipDs	DelDe_KipDs	none
DelDe	KipDe	0	De	De	Del	Kip	DelDe	KipDe	DelDe_KipDe	none
DelDp	KipDm	0	Dp	Dm	Del	Kip	DelDp	KipDm	DelDp_KipDm	none
DelDp	KipDs	0	Dp	Ds	Del	Kip	DelDp	KipDs	DelDp_KipDs	none
DelDp	KipDe	0	Dp	De	Del	Kip	DelDp	KipDe	DelDp_KipDe	none
DelDv	KipDm	0	Dv	Dm	Del	Kip	DelDv	KipDm	DelDv_KipDm	none
DelDv	KipDs	0	Dv	Ds	Del	Kip	DelDv	KipDs	DelDv_KipDs	none
DelDv	KipDe	0	Dv	De	Del	Kip	DelDv	KipDe	DelDv_KipDe	none
DelDm	MoonDm	0	Dm	Dm	Del	Moon	DelDm	MoonDm	DelDm_MoonDm	none
DelDm	MoonDs	0	Dm	Ds	Del	Moon	DelDm	MoonDs	DelDm_MoonDs	none
DelDm	MoonDe	0	Dm	De	Del	Moon	DelDm	MoonDe	DelDm_MoonDe	none
DelDm	MoonDp	0	Dm	Dp	Del	Moon	DelDm	MoonDp	DelDm_MoonDp	none
DelDm	MoonDv	0	Dm	Dv	Del	Moon	DelDm	MoonDv	DelDm_MoonDv	none
DelDs	MoonDm	5.75	Ds	Dm	Del	Moon	DelDs	MoonDm	DelDs_MoonDm	PPI
DelDs	MoonDs	3.75	Ds	Ds	Del	Moon	DelDs	MoonDs	DelDs_MoonDs	PPI
DelDs	MoonDe	2	Ds	De	Del	Moon	DelDs	MoonDe	DelDs_MoonDe	PPI
DelDs	MoonDp	1	Ds	Dp	Del	Moon	DelDs	MoonDp	DelDs_MoonDp	PPI
DelDs	MoonDv	0	Ds	Dv	Del	Moon	DelDs	MoonDv	DelDs_MoonDv	none
DelDe	MoonDm	5	De	Dm	Del	Moon	DelDe	MoonDm	DelDe_MoonDm	PPI
DelDe	MoonDs	1.75	De	Ds	Del	Moon	DelDe	MoonDs	DelDe_MoonDs	PPI
DelDe	MoonDe	0	De	De	Del	Moon	DelDe	MoonDe	DelDe_MoonDe	none
DelDe	MoonDp	0.5	De	Dp	Del	Moon	DelDe	MoonDp	DelDe_MoonDp	none
DelDe	MoonDv	0	De	Dv	Del	Moon	DelDe	MoonDv	DelDe_MoonDv	none
DelDp	MoonDm	0	Dp	Dm	Del	Moon	DelDp	MoonDm	DelDp_MoonDm	none
DelDp	MoonDs	0	Dp	Ds	Del	Moon	DelDp	MoonDs	DelDp_MoonDs	none
DelDp	MoonDe	0	Dp	De	Del	Moon	DelDp	MoonDe	DelDp_MoonDe	none
DelDp	MoonDp	0	Dp	Dp	Del	Moon	DelDp	MoonDp	DelDp_MoonDp	none
DelDp	MoonDv	0	Dp	Dv	Del	Moon	DelDp	MoonDv	DelDp_MoonDv	none
DelDv	MoonDm	0	Dv	Dm	Del	Moon	DelDv	MoonDm	DelDv_MoonDm	none
DelDv	MoonDs	0	Dv	Ds	Del	Moon	DelDv	MoonDs	DelDv_MoonDs	none
DelDv	MoonDe	0	Dv	De	Del	Moon	DelDv	MoonDe	DelDv_MoonDe	none
DelDv	MoonDp	0	Dv	Dp	Del	Moon	DelDv	MoonDp	DelDv_MoonDp	none
DelDv	MoonDv	0	Dv	Dv	Del	Moon	DelDv	MoonDv	DelDv_MoonDv	none
DelDm	Nxf3Dm	0	Dm	Dm	Del	Nxf3	DelDm	Nxf3Dm	DelDm_Nxf3Dm	none
DelDm	Nxf3Ds	0	Dm	Ds	Del	Nxf3	DelDm	Nxf3Ds	DelDm_Nxf3Ds	none
DelDs	Nxf3Dm	0	Ds	Dm	Del	Nxf3	DelDs	Nxf3Dm	DelDs_Nxf3Dm	none
DelDs	Nxf3Ds	0	Ds	Ds	Del	Nxf3	DelDs	Nxf3Ds	DelDs_Nxf3Ds	none
DelDe	Nxf3Dm	0	De	Dm	Del	Nxf3	DelDe	Nxf3Dm	DelDe_Nxf3Dm	none
DelDe	Nxf3Ds	0	De	Ds	Del	Nxf3	DelDe	Nxf3Ds	DelDe_Nxf3Ds	none
DelDp	Nxf3Dm	0	Dp	Dm	Del	Nxf3	DelDp	Nxf3Dm	DelDp_Nxf3Dm	none
DelDp	Nxf3Ds	0	Dp	Ds	Del	Nxf3	DelDp	Nxf3Ds	DelDp_Nxf3Ds	none
DelDv	Nxf3Dm	0	Dv	Dm	Del	Nxf3	DelDv	Nxf3Dm	DelDv_Nxf3Dm	none
DelDv	Nxf3Ds	0	Dv	Ds	Del	Nxf3	DelDv	Nxf3Ds	DelDv_Nxf3Ds	none
DelDm	RhiDm	3.5	Dm	Dm	Del	Rhi	DelDm	RhiDm	DelDm_RhiDm	PPI
DelDm	RhiDs	1.5	Dm	Ds	Del	Rhi	DelDm	RhiDs	DelDm_RhiDs	PPI
DelDm	RhiDe	0.67	Dm	De	Del	Rhi	DelDm	RhiDe	DelDm_RhiDe	none
DelDm	RhiDp	0	Dm	Dp	Del	Rhi	DelDm	RhiDp	DelDm_RhiDp	none
DelDm	RhiDv	0	Dm	Dv	Del	Rhi	DelDm	RhiDv	DelDm_RhiDv	none
DelDs	RhiDm	4	Ds	Dm	Del	Rhi	DelDs	RhiDm	DelDs_RhiDm	PPI
DelDs	RhiDs	4.5	Ds	Ds	Del	Rhi	DelDs	RhiDs	DelDs_RhiDs	PPI
DelDs	RhiDe	4.5	Ds	De	Del	Rhi	DelDs	RhiDe	DelDs_RhiDe	PPI
DelDs	RhiDp	1.75	Ds	Dp	Del	Rhi	DelDs	RhiDp	DelDs_RhiDp	PPI
DelDs	RhiDv	0	Ds	Dv	Del	Rhi	DelDs	RhiDv	DelDs_RhiDv	none
DelDe	RhiDm	0	De	Dm	Del	Rhi	DelDe	RhiDm	DelDe_RhiDm	none
DelDe	RhiDs	0	De	Ds	Del	Rhi	DelDe	RhiDs	DelDe_RhiDs	none
DelDe	RhiDe	0	De	De	Del	Rhi	DelDe	RhiDe	DelDe_RhiDe	none
DelDe	RhiDp	1.5	De	Dp	Del	Rhi	DelDe	RhiDp	DelDe_RhiDp	PPI
DelDe	RhiDv	0	De	Dv	Del	Rhi	DelDe	RhiDv	DelDe_RhiDv	none
DelDp	RhiDm	0	Dp	Dm	Del	Rhi	DelDp	RhiDm	DelDp_RhiDm	none
DelDp	RhiDs	0	Dp	Ds	Del	Rhi	DelDp	RhiDs	DelDp_RhiDs	none
DelDp	RhiDe	0	Dp	De	Del	Rhi	DelDp	RhiDe	DelDp_RhiDe	none
DelDp	RhiDp	6	Dp	Dp	Del	Rhi	DelDp	RhiDp	DelDp_RhiDp	PPI
DelDp	RhiDv	0	Dp	Dv	Del	Rhi	DelDp	RhiDv	DelDp_RhiDv	none
DelDv	RhiDm	5.75	Dv	Dm	Del	Rhi	DelDv	RhiDm	DelDv_RhiDm	PPI
DelDv	RhiDs	3.17	Dv	Ds	Del	Rhi	DelDv	RhiDs	DelDv_RhiDs	PPI
DelDv	RhiDe	0.75	Dv	De	Del	Rhi	DelDv	RhiDe	DelDv_RhiDe	PPI
DelDv	RhiDp	2	Dv	Dp	Del	Rhi	DelDv	RhiDp	DelDv_RhiDp	PPI
DelDv	RhiDv	4.75	Dv	Dv	Del	Rhi	DelDv	RhiDv	DelDv_RhiDv	PPI
DelDm	TFIIA-SDm	0	Dm	Dm	Del	TFIIA-S	DelDm	TFIIA-SDm	DelDm_TFIIA-SDm	none
DelDm	TFIIA-SDs	0	Dm	Ds	Del	TFIIA-S	DelDm	TFIIA-SDs	DelDm_TFIIA-SDs	none
DelDm	TFIIA-SDe	0	Dm	De	Del	TFIIA-S	DelDm	TFIIA-SDe	DelDm_TFIIA-SDe	none
DelDm	TFIIA-SDp	0	Dm	Dp	Del	TFIIA-S	DelDm	TFIIA-SDp	DelDm_TFIIA-SDp	none
DelDm	TFIIA-SDv	0	Dm	Dv	Del	TFIIA-S	DelDm	TFIIA-SDv	DelDm_TFIIA-SDv	none
DelDs	TFIIA-SDm	0	Ds	Dm	Del	TFIIA-S	DelDs	TFIIA-SDm	DelDs_TFIIA-SDm	none
DelDs	TFIIA-SDs	0	Ds	Ds	Del	TFIIA-S	DelDs	TFIIA-SDs	DelDs_TFIIA-SDs	none
DelDs	TFIIA-SDe	0	Ds	De	Del	TFIIA-S	DelDs	TFIIA-SDe	DelDs_TFIIA-SDe	none
DelDs	TFIIA-SDp	0	Ds	Dp	Del	TFIIA-S	DelDs	TFIIA-SDp	DelDs_TFIIA-SDp	none
DelDs	TFIIA-SDv	0	Ds	Dv	Del	TFIIA-S	DelDs	TFIIA-SDv	DelDs_TFIIA-SDv	none
DelDe	TFIIA-SDm	0	De	Dm	Del	TFIIA-S	DelDe	TFIIA-SDm	DelDe_TFIIA-SDm	none
DelDe	TFIIA-SDs	0	De	Ds	Del	TFIIA-S	DelDe	TFIIA-SDs	DelDe_TFIIA-SDs	none
DelDe	TFIIA-SDe	1	De	De	Del	TFIIA-S	DelDe	TFIIA-SDe	DelDe_TFIIA-SDe	PPI
DelDe	TFIIA-SDp	0.5	De	Dp	Del	TFIIA-S	DelDe	TFIIA-SDp	DelDe_TFIIA-SDp	none
DelDe	TFIIA-SDv	0	De	Dv	Del	TFIIA-S	DelDe	TFIIA-SDv	DelDe_TFIIA-SDv	none
DelDp	TFIIA-SDm	0	Dp	Dm	Del	TFIIA-S	DelDp	TFIIA-SDm	DelDp_TFIIA-SDm	none
DelDp	TFIIA-SDs	0	Dp	Ds	Del	TFIIA-S	DelDp	TFIIA-SDs	DelDp_TFIIA-SDs	none
DelDp	TFIIA-SDe	0	Dp	De	Del	TFIIA-S	DelDp	TFIIA-SDe	DelDp_TFIIA-SDe	none
DelDp	TFIIA-SDp	0	Dp	Dp	Del	TFIIA-S	DelDp	TFIIA-SDp	DelDp_TFIIA-SDp	none
DelDp	TFIIA-SDv	0	Dp	Dv	Del	TFIIA-S	DelDp	TFIIA-SDv	DelDp_TFIIA-SDv	none
DelDv	TFIIA-SDm	0	Dv	Dm	Del	TFIIA-S	DelDv	TFIIA-SDm	DelDv_TFIIA-SDm	none
DelDv	TFIIA-SDs	0	Dv	Ds	Del	TFIIA-S	DelDv	TFIIA-SDs	DelDv_TFIIA-SDs	none
DelDv	TFIIA-SDe	0	Dv	De	Del	TFIIA-S	DelDv	TFIIA-SDe	DelDv_TFIIA-SDe	none
DelDv	TFIIA-SDp	0	Dv	Dp	Del	TFIIA-S	DelDv	TFIIA-SDp	DelDv_TFIIA-SDp	none
DelDv	TFIIA-SDv	0	Dv	Dv	Del	TFIIA-S	DelDv	TFIIA-SDv	DelDv_TFIIA-SDv	none
DelDm	Trf2Dm	0	Dm	Dm	Del	Trf2	DelDm	Trf2Dm	DelDm_Trf2Dm	none
DelDm	Trf2De	0	Dm	De	Del	Trf2	DelDm	Trf2De	DelDm_Trf2De	none
DelDm	Trf2Dp	0	Dm	Dp	Del	Trf2	DelDm	Trf2Dp	DelDm_Trf2Dp	none
DelDm	Trf2Dv	0	Dm	Dv	Del	Trf2	DelDm	Trf2Dv	DelDm_Trf2Dv	none
DelDs	Trf2Dm	0	Ds	Dm	Del	Trf2	DelDs	Trf2Dm	DelDs_Trf2Dm	none
DelDs	Trf2De	0	Ds	De	Del	Trf2	DelDs	Trf2De	DelDs_Trf2De	none
DelDs	Trf2Dp	0	Ds	Dp	Del	Trf2	DelDs	Trf2Dp	DelDs_Trf2Dp	none
DelDs	Trf2Dv	0	Ds	Dv	Del	Trf2	DelDs	Trf2Dv	DelDs_Trf2Dv	none
DelDe	Trf2Dm	0	De	Dm	Del	Trf2	DelDe	Trf2Dm	DelDe_Trf2Dm	none
DelDe	Trf2De	0	De	De	Del	Trf2	DelDe	Trf2De	DelDe_Trf2De	none
DelDe	Trf2Dp	0	De	Dp	Del	Trf2	DelDe	Trf2Dp	DelDe_Trf2Dp	none
DelDe	Trf2Dv	0	De	Dv	Del	Trf2	DelDe	Trf2Dv	DelDe_Trf2Dv	none
DelDp	Trf2Dm	0	Dp	Dm	Del	Trf2	DelDp	Trf2Dm	DelDp_Trf2Dm	none
DelDp	Trf2De	0	Dp	De	Del	Trf2	DelDp	Trf2De	DelDp_Trf2De	none
DelDp	Trf2Dp	0	Dp	Dp	Del	Trf2	DelDp	Trf2Dp	DelDp_Trf2Dp	none
DelDp	Trf2Dv	0	Dp	Dv	Del	Trf2	DelDp	Trf2Dv	DelDp_Trf2Dv	none
DelDv	Trf2Dm	0	Dv	Dm	Del	Trf2	DelDv	Trf2Dm	DelDv_Trf2Dm	none
DelDv	Trf2De	1.5	Dv	De	Del	Trf2	DelDv	Trf2De	DelDv_Trf2De	PPI
DelDv	Trf2Dp	0.33	Dv	Dp	Del	Trf2	DelDv	Trf2Dp	DelDv_Trf2Dp	none
DelDv	Trf2Dv	0	Dv	Dv	Del	Trf2	DelDv	Trf2Dv	DelDv_Trf2Dv	none
DelDm	UAP56Dm	0	Dm	Dm	Del	UAP56	DelDm	UAP56Dm	DelDm_UAP56Dm	none
DelDm	UAP56De	0	Dm	De	Del	UAP56	DelDm	UAP56De	DelDm_UAP56De	none
DelDm	UAP56Dp	0	Dm	Dp	Del	UAP56	DelDm	UAP56Dp	DelDm_UAP56Dp	none
DelDm	UAP56Dv	0	Dm	Dv	Del	UAP56	DelDm	UAP56Dv	DelDm_UAP56Dv	none
DelDs	UAP56Dm	0	Ds	Dm	Del	UAP56	DelDs	UAP56Dm	DelDs_UAP56Dm	none
DelDs	UAP56De	0	Ds	De	Del	UAP56	DelDs	UAP56De	DelDs_UAP56De	none
DelDs	UAP56Dp	0	Ds	Dp	Del	UAP56	DelDs	UAP56Dp	DelDs_UAP56Dp	none
DelDs	UAP56Dv	0	Ds	Dv	Del	UAP56	DelDs	UAP56Dv	DelDs_UAP56Dv	none
DelDe	UAP56Dm	0	De	Dm	Del	UAP56	DelDe	UAP56Dm	DelDe_UAP56Dm	none
DelDe	UAP56De	0	De	De	Del	UAP56	DelDe	UAP56De	DelDe_UAP56De	none
DelDe	UAP56Dp	0	De	Dp	Del	UAP56	DelDe	UAP56Dp	DelDe_UAP56Dp	none
DelDe	UAP56Dv	0	De	Dv	Del	UAP56	DelDe	UAP56Dv	DelDe_UAP56Dv	none
DelDp	UAP56Dm	0	Dp	Dm	Del	UAP56	DelDp	UAP56Dm	DelDp_UAP56Dm	none
DelDp	UAP56De	0	Dp	De	Del	UAP56	DelDp	UAP56De	DelDp_UAP56De	none
DelDp	UAP56Dp	0	Dp	Dp	Del	UAP56	DelDp	UAP56Dp	DelDp_UAP56Dp	none
DelDp	UAP56Dv	0	Dp	Dv	Del	UAP56	DelDp	UAP56Dv	DelDp_UAP56Dv	none
DelDv	UAP56Dm	1	Dv	Dm	Del	UAP56	DelDv	UAP56Dm	DelDv_UAP56Dm	PPI
DelDv	UAP56De	0	Dv	De	Del	UAP56	DelDv	UAP56De	DelDv_UAP56De	none
DelDv	UAP56Dp	0	Dv	Dp	Del	UAP56	DelDv	UAP56Dp	DelDv_UAP56Dp	none
DelDv	UAP56Dv	0	Dv	Dv	Del	UAP56	DelDv	UAP56Dv	DelDv_UAP56Dv	none
HP1DDs	BootDm	0	Ds	Dm	HP1D	Boot	HP1DDs	BootDm	BootDm_HP1DDs	none
HP1DDs	BootDs	0.5	Ds	Ds	HP1D	Boot	HP1DDs	BootDs	BootDs_HP1DDs	none
HP1DDs	BootDe	0	Ds	De	HP1D	Boot	HP1DDs	BootDe	BootDe_HP1DDs	none
HP1DDs	BootDp	0	Ds	Dp	HP1D	Boot	HP1DDs	BootDp	BootDp_HP1DDs	none
HP1DDs	BootDv	0	Ds	Dv	HP1D	Boot	HP1DDs	BootDv	BootDv_HP1DDs	none
HP1DDs	CtBPDm	0	Ds	Dm	HP1D	CtBP	HP1DDs	CtBPDm	CtBPDm_HP1DDs	none
HP1DDs	CtBPDs	0	Ds	Ds	HP1D	CtBP	HP1DDs	CtBPDs	CtBPDs_HP1DDs	none
HP1DDs	CtBPDe	0	Ds	De	HP1D	CtBP	HP1DDs	CtBPDe	CtBPDe_HP1DDs	none
HP1DDs	CtBPDp	0	Ds	Dp	HP1D	CtBP	HP1DDs	CtBPDp	CtBPDp_HP1DDs	none
HP1DDs	CtBPDv	0	Ds	Dv	HP1D	CtBP	HP1DDs	CtBPDv	CtBPDv_HP1DDs	none
HP1DDs	CuffDm	0	Ds	Dm	HP1D	Cuff	HP1DDs	CuffDm	CuffDm_HP1DDs	none
HP1DDs	CuffDs	0	Ds	Ds	HP1D	Cuff	HP1DDs	CuffDs	CuffDs_HP1DDs	none
HP1DDs	CuffDe	0	Ds	De	HP1D	Cuff	HP1DDs	CuffDe	CuffDe_HP1DDs	none
HP1DDs	CuffDp	0	Ds	Dp	HP1D	Cuff	HP1DDs	CuffDp	CuffDp_HP1DDs	none
HP1DDs	CuffDv	0	Ds	Dv	HP1D	Cuff	HP1DDs	CuffDv	CuffDv_HP1DDs	none
HP1DDs	DelDm	0	Ds	Dm	HP1D	Del	HP1DDs	DelDm	DelDm_HP1DDs	none
HP1DDs	DelDs	0	Ds	Ds	HP1D	Del	HP1DDs	DelDs	DelDs_HP1DDs	none
HP1DDs	DelDe	0	Ds	De	HP1D	Del	HP1DDs	DelDe	DelDe_HP1DDs	none
HP1DDs	DelDp	0	Ds	Dp	HP1D	Del	HP1DDs	DelDp	DelDp_HP1DDs	none
HP1DDs	DelDv	0	Ds	Dv	HP1D	Del	HP1DDs	DelDv	DelDv_HP1DDs	none
HP1DDs	HP1DDs	0	Ds	Ds	HP1D	HP1D	HP1DDs	HP1DDs	HP1DDs_HP1DDs	none
HP1DDs	KipDm	0	Ds	Dm	HP1D	Kip	HP1DDs	KipDm	HP1DDs_KipDm	none
HP1DDs	KipDs	0	Ds	Ds	HP1D	Kip	HP1DDs	KipDs	HP1DDs_KipDs	none
HP1DDs	KipDe	0	Ds	De	HP1D	Kip	HP1DDs	KipDe	HP1DDs_KipDe	none
HP1DDs	MoonDm	0	Ds	Dm	HP1D	Moon	HP1DDs	MoonDm	HP1DDs_MoonDm	none
HP1DDs	MoonDs	0	Ds	Ds	HP1D	Moon	HP1DDs	MoonDs	HP1DDs_MoonDs	none
HP1DDs	MoonDe	0	Ds	De	HP1D	Moon	HP1DDs	MoonDe	HP1DDs_MoonDe	none
HP1DDs	MoonDp	0	Ds	Dp	HP1D	Moon	HP1DDs	MoonDp	HP1DDs_MoonDp	none
HP1DDs	MoonDv	0	Ds	Dv	HP1D	Moon	HP1DDs	MoonDv	HP1DDs_MoonDv	none
HP1DDs	Nxf3Dm	0	Ds	Dm	HP1D	Nxf3	HP1DDs	Nxf3Dm	HP1DDs_Nxf3Dm	none
HP1DDs	Nxf3Ds	0	Ds	Ds	HP1D	Nxf3	HP1DDs	Nxf3Ds	HP1DDs_Nxf3Ds	none
HP1DDs	RhiDm	0	Ds	Dm	HP1D	Rhi	HP1DDs	RhiDm	HP1DDs_RhiDm	none
HP1DDs	RhiDs	0	Ds	Ds	HP1D	Rhi	HP1DDs	RhiDs	HP1DDs_RhiDs	none
HP1DDs	RhiDe	0	Ds	De	HP1D	Rhi	HP1DDs	RhiDe	HP1DDs_RhiDe	none
HP1DDs	RhiDp	0	Ds	Dp	HP1D	Rhi	HP1DDs	RhiDp	HP1DDs_RhiDp	none
HP1DDs	RhiDv	0	Ds	Dv	HP1D	Rhi	HP1DDs	RhiDv	HP1DDs_RhiDv	none
HP1DDs	TFIIA-SDm	0	Ds	Dm	HP1D	TFIIA-S	HP1DDs	TFIIA-SDm	HP1DDs_TFIIA-SDm	none
HP1DDs	TFIIA-SDs	0	Ds	Ds	HP1D	TFIIA-S	HP1DDs	TFIIA-SDs	HP1DDs_TFIIA-SDs	none
HP1DDs	TFIIA-SDe	0	Ds	De	HP1D	TFIIA-S	HP1DDs	TFIIA-SDe	HP1DDs_TFIIA-SDe	none
HP1DDs	TFIIA-SDp	0	Ds	Dp	HP1D	TFIIA-S	HP1DDs	TFIIA-SDp	HP1DDs_TFIIA-SDp	none
HP1DDs	TFIIA-SDv	0	Ds	Dv	HP1D	TFIIA-S	HP1DDs	TFIIA-SDv	HP1DDs_TFIIA-SDv	none
HP1DDs	Trf2Dm	0	Ds	Dm	HP1D	Trf2	HP1DDs	Trf2Dm	HP1DDs_Trf2Dm	none
HP1DDs	Trf2De	0	Ds	De	HP1D	Trf2	HP1DDs	Trf2De	HP1DDs_Trf2De	none
HP1DDs	Trf2Dp	0	Ds	Dp	HP1D	Trf2	HP1DDs	Trf2Dp	HP1DDs_Trf2Dp	none
HP1DDs	Trf2Dv	0	Ds	Dv	HP1D	Trf2	HP1DDs	Trf2Dv	HP1DDs_Trf2Dv	none
HP1DDs	UAP56Dm	0	Ds	Dm	HP1D	UAP56	HP1DDs	UAP56Dm	HP1DDs_UAP56Dm	none
HP1DDs	UAP56De	0	Ds	De	HP1D	UAP56	HP1DDs	UAP56De	HP1DDs_UAP56De	none
HP1DDs	UAP56Dp	0	Ds	Dp	HP1D	UAP56	HP1DDs	UAP56Dp	HP1DDs_UAP56Dp	none
HP1DDs	UAP56Dv	0	Ds	Dv	HP1D	UAP56	HP1DDs	UAP56Dv	HP1DDs_UAP56Dv	none
KipDm	BootDm	0	Dm	Dm	Kip	Boot	KipDm	BootDm	BootDm_KipDm	none
KipDm	BootDs	0.5	Dm	Ds	Kip	Boot	KipDm	BootDs	BootDs_KipDm	none
KipDm	BootDe	0.5	Dm	De	Kip	Boot	KipDm	BootDe	BootDe_KipDm	none
KipDm	BootDp	0	Dm	Dp	Kip	Boot	KipDm	BootDp	BootDp_KipDm	none
KipDm	BootDv	0	Dm	Dv	Kip	Boot	KipDm	BootDv	BootDv_KipDm	none
KipDs	BootDm	0	Ds	Dm	Kip	Boot	KipDs	BootDm	BootDm_KipDs	none
KipDs	BootDs	0	Ds	Ds	Kip	Boot	KipDs	BootDs	BootDs_KipDs	none
KipDs	BootDe	0	Ds	De	Kip	Boot	KipDs	BootDe	BootDe_KipDs	none
KipDs	BootDp	0	Ds	Dp	Kip	Boot	KipDs	BootDp	BootDp_KipDs	none
KipDs	BootDv	0	Ds	Dv	Kip	Boot	KipDs	BootDv	BootDv_KipDs	none
KipDe	BootDm	0	De	Dm	Kip	Boot	KipDe	BootDm	BootDm_KipDe	none
KipDe	BootDs	1	De	Ds	Kip	Boot	KipDe	BootDs	BootDs_KipDe	PPI
KipDe	BootDe	0.75	De	De	Kip	Boot	KipDe	BootDe	BootDe_KipDe	PPI
KipDe	BootDp	1	De	Dp	Kip	Boot	KipDe	BootDp	BootDp_KipDe	PPI
KipDe	BootDv	1	De	Dv	Kip	Boot	KipDe	BootDv	BootDv_KipDe	PPI
KipDm	CtBPDm	0	Dm	Dm	Kip	CtBP	KipDm	CtBPDm	CtBPDm_KipDm	none
KipDm	CtBPDs	0	Dm	Ds	Kip	CtBP	KipDm	CtBPDs	CtBPDs_KipDm	none
KipDm	CtBPDe	0	Dm	De	Kip	CtBP	KipDm	CtBPDe	CtBPDe_KipDm	none
KipDm	CtBPDp	0	Dm	Dp	Kip	CtBP	KipDm	CtBPDp	CtBPDp_KipDm	none
KipDm	CtBPDv	0	Dm	Dv	Kip	CtBP	KipDm	CtBPDv	CtBPDv_KipDm	none
KipDs	CtBPDm	0	Ds	Dm	Kip	CtBP	KipDs	CtBPDm	CtBPDm_KipDs	none
KipDs	CtBPDs	0	Ds	Ds	Kip	CtBP	KipDs	CtBPDs	CtBPDs_KipDs	none
KipDs	CtBPDe	0	Ds	De	Kip	CtBP	KipDs	CtBPDe	CtBPDe_KipDs	none
KipDs	CtBPDp	0	Ds	Dp	Kip	CtBP	KipDs	CtBPDp	CtBPDp_KipDs	none
KipDs	CtBPDv	0	Ds	Dv	Kip	CtBP	KipDs	CtBPDv	CtBPDv_KipDs	none
KipDe	CtBPDm	1.75	De	Dm	Kip	CtBP	KipDe	CtBPDm	CtBPDm_KipDe	PPI
KipDe	CtBPDs	1.75	De	Ds	Kip	CtBP	KipDe	CtBPDs	CtBPDs_KipDe	PPI
KipDe	CtBPDe	1.75	De	De	Kip	CtBP	KipDe	CtBPDe	CtBPDe_KipDe	PPI
KipDe	CtBPDp	1.5	De	Dp	Kip	CtBP	KipDe	CtBPDp	CtBPDp_KipDe	PPI
KipDe	CtBPDv	1	De	Dv	Kip	CtBP	KipDe	CtBPDv	CtBPDv_KipDe	PPI
KipDm	CuffDm	0	Dm	Dm	Kip	Cuff	KipDm	CuffDm	CuffDm_KipDm	none
KipDm	CuffDs	0	Dm	Ds	Kip	Cuff	KipDm	CuffDs	CuffDs_KipDm	none
KipDm	CuffDe	0	Dm	De	Kip	Cuff	KipDm	CuffDe	CuffDe_KipDm	none
KipDm	CuffDp	0	Dm	Dp	Kip	Cuff	KipDm	CuffDp	CuffDp_KipDm	none
KipDm	CuffDv	0	Dm	Dv	Kip	Cuff	KipDm	CuffDv	CuffDv_KipDm	none
KipDs	CuffDm	0	Ds	Dm	Kip	Cuff	KipDs	CuffDm	CuffDm_KipDs	none
KipDs	CuffDs	0	Ds	Ds	Kip	Cuff	KipDs	CuffDs	CuffDs_KipDs	none
KipDs	CuffDe	0	Ds	De	Kip	Cuff	KipDs	CuffDe	CuffDe_KipDs	none
KipDs	CuffDp	0	Ds	Dp	Kip	Cuff	KipDs	CuffDp	CuffDp_KipDs	none
KipDs	CuffDv	0	Ds	Dv	Kip	Cuff	KipDs	CuffDv	CuffDv_KipDs	none
KipDe	CuffDm	0	De	Dm	Kip	Cuff	KipDe	CuffDm	CuffDm_KipDe	none
KipDe	CuffDs	0	De	Ds	Kip	Cuff	KipDe	CuffDs	CuffDs_KipDe	none
KipDe	CuffDe	0	De	De	Kip	Cuff	KipDe	CuffDe	CuffDe_KipDe	none
KipDe	CuffDp	0	De	Dp	Kip	Cuff	KipDe	CuffDp	CuffDp_KipDe	none
KipDe	CuffDv	1.67	De	Dv	Kip	Cuff	KipDe	CuffDv	CuffDv_KipDe	PPI
KipDm	DelDm	0	Dm	Dm	Kip	Del	KipDm	DelDm	DelDm_KipDm	none
KipDm	DelDs	0	Dm	Ds	Kip	Del	KipDm	DelDs	DelDs_KipDm	none
KipDm	DelDe	0	Dm	De	Kip	Del	KipDm	DelDe	DelDe_KipDm	none
KipDm	DelDp	0	Dm	Dp	Kip	Del	KipDm	DelDp	DelDp_KipDm	none
KipDm	DelDv	0	Dm	Dv	Kip	Del	KipDm	DelDv	DelDv_KipDm	none
KipDs	DelDm	0.33	Ds	Dm	Kip	Del	KipDs	DelDm	DelDm_KipDs	none
KipDs	DelDs	0	Ds	Ds	Kip	Del	KipDs	DelDs	DelDs_KipDs	none
KipDs	DelDe	0	Ds	De	Kip	Del	KipDs	DelDe	DelDe_KipDs	none
KipDs	DelDp	0	Ds	Dp	Kip	Del	KipDs	DelDp	DelDp_KipDs	none
KipDs	DelDv	0	Ds	Dv	Kip	Del	KipDs	DelDv	DelDv_KipDs	none
KipDe	DelDm	0.75	De	Dm	Kip	Del	KipDe	DelDm	DelDm_KipDe	PPI
KipDe	DelDs	0	De	Ds	Kip	Del	KipDe	DelDs	DelDs_KipDe	none
KipDe	DelDe	0	De	De	Kip	Del	KipDe	DelDe	DelDe_KipDe	none
KipDe	DelDp	0	De	Dp	Kip	Del	KipDe	DelDp	DelDp_KipDe	none
KipDe	DelDv	0	De	Dv	Kip	Del	KipDe	DelDv	DelDv_KipDe	none
KipDm	HP1DDs	0	Dm	Ds	Kip	HP1D	KipDm	HP1DDs	HP1DDs_KipDm	none
KipDs	HP1DDs	0	Ds	Ds	Kip	HP1D	KipDs	HP1DDs	HP1DDs_KipDs	none
KipDe	HP1DDs	0	De	Ds	Kip	HP1D	KipDe	HP1DDs	HP1DDs_KipDe	none
KipDm	KipDm	0.5	Dm	Dm	Kip	Kip	KipDm	KipDm	KipDm_KipDm	none
KipDm	KipDs	1	Dm	Ds	Kip	Kip	KipDm	KipDs	KipDm_KipDs	PPI
KipDm	KipDe	2	Dm	De	Kip	Kip	KipDm	KipDe	KipDe_KipDm	PPI
KipDs	KipDm	1	Ds	Dm	Kip	Kip	KipDs	KipDm	KipDm_KipDs	PPI
KipDs	KipDs	0	Ds	Ds	Kip	Kip	KipDs	KipDs	KipDs_KipDs	none
KipDs	KipDe	1.67	Ds	De	Kip	Kip	KipDs	KipDe	KipDe_KipDs	PPI
KipDe	KipDm	2	De	Dm	Kip	Kip	KipDe	KipDm	KipDe_KipDm	PPI
KipDe	KipDs	1.67	De	Ds	Kip	Kip	KipDe	KipDs	KipDe_KipDs	PPI
KipDe	KipDe	3	De	De	Kip	Kip	KipDe	KipDe	KipDe_KipDe	PPI
KipDm	MoonDm	0	Dm	Dm	Kip	Moon	KipDm	MoonDm	KipDm_MoonDm	none
KipDm	MoonDs	0	Dm	Ds	Kip	Moon	KipDm	MoonDs	KipDm_MoonDs	none
KipDm	MoonDe	0	Dm	De	Kip	Moon	KipDm	MoonDe	KipDm_MoonDe	none
KipDm	MoonDp	0	Dm	Dp	Kip	Moon	KipDm	MoonDp	KipDm_MoonDp	none
KipDm	MoonDv	0	Dm	Dv	Kip	Moon	KipDm	MoonDv	KipDm_MoonDv	none
KipDs	MoonDm	0	Ds	Dm	Kip	Moon	KipDs	MoonDm	KipDs_MoonDm	none
KipDs	MoonDs	0	Ds	Ds	Kip	Moon	KipDs	MoonDs	KipDs_MoonDs	none
KipDs	MoonDe	0	Ds	De	Kip	Moon	KipDs	MoonDe	KipDs_MoonDe	none
KipDs	MoonDp	0	Ds	Dp	Kip	Moon	KipDs	MoonDp	KipDs_MoonDp	none
KipDs	MoonDv	0	Ds	Dv	Kip	Moon	KipDs	MoonDv	KipDs_MoonDv	none
KipDe	MoonDm	0	De	Dm	Kip	Moon	KipDe	MoonDm	KipDe_MoonDm	none
KipDe	MoonDs	0	De	Ds	Kip	Moon	KipDe	MoonDs	KipDe_MoonDs	none
KipDe	MoonDe	0	De	De	Kip	Moon	KipDe	MoonDe	KipDe_MoonDe	none
KipDe	MoonDp	0	De	Dp	Kip	Moon	KipDe	MoonDp	KipDe_MoonDp	none
KipDe	MoonDv	2.67	De	Dv	Kip	Moon	KipDe	MoonDv	KipDe_MoonDv	PPI
KipDm	Nxf3Dm	0	Dm	Dm	Kip	Nxf3	KipDm	Nxf3Dm	KipDm_Nxf3Dm	none
KipDm	Nxf3Ds	0	Dm	Ds	Kip	Nxf3	KipDm	Nxf3Ds	KipDm_Nxf3Ds	none
KipDs	Nxf3Dm	0	Ds	Dm	Kip	Nxf3	KipDs	Nxf3Dm	KipDs_Nxf3Dm	none
KipDs	Nxf3Ds	0	Ds	Ds	Kip	Nxf3	KipDs	Nxf3Ds	KipDs_Nxf3Ds	none
KipDe	Nxf3Dm	0	De	Dm	Kip	Nxf3	KipDe	Nxf3Dm	KipDe_Nxf3Dm	none
KipDe	Nxf3Ds	0	De	Ds	Kip	Nxf3	KipDe	Nxf3Ds	KipDe_Nxf3Ds	none
KipDm	RhiDm	4.25	Dm	Dm	Kip	Rhi	KipDm	RhiDm	KipDm_RhiDm	PPI
KipDm	RhiDs	3	Dm	Ds	Kip	Rhi	KipDm	RhiDs	KipDm_RhiDs	PPI
KipDm	RhiDe	5.42	Dm	De	Kip	Rhi	KipDm	RhiDe	KipDm_RhiDe	PPI
KipDm	RhiDp	1.25	Dm	Dp	Kip	Rhi	KipDm	RhiDp	KipDm_RhiDp	PPI
KipDm	RhiDv	0	Dm	Dv	Kip	Rhi	KipDm	RhiDv	KipDm_RhiDv	none
KipDs	RhiDm	4	Ds	Dm	Kip	Rhi	KipDs	RhiDm	KipDs_RhiDm	PPI
KipDs	RhiDs	3	Ds	Ds	Kip	Rhi	KipDs	RhiDs	KipDs_RhiDs	PPI
KipDs	RhiDe	3	Ds	De	Kip	Rhi	KipDs	RhiDe	KipDs_RhiDe	PPI
KipDs	RhiDp	0	Ds	Dp	Kip	Rhi	KipDs	RhiDp	KipDs_RhiDp	none
KipDs	RhiDv	0	Ds	Dv	Kip	Rhi	KipDs	RhiDv	KipDs_RhiDv	none
KipDe	RhiDm	3	De	Dm	Kip	Rhi	KipDe	RhiDm	KipDe_RhiDm	PPI
KipDe	RhiDs	2.75	De	Ds	Kip	Rhi	KipDe	RhiDs	KipDe_RhiDs	PPI
KipDe	RhiDe	5.67	De	De	Kip	Rhi	KipDe	RhiDe	KipDe_RhiDe	PPI
KipDe	RhiDp	1.5	De	Dp	Kip	Rhi	KipDe	RhiDp	KipDe_RhiDp	PPI
KipDe	RhiDv	0	De	Dv	Kip	Rhi	KipDe	RhiDv	KipDe_RhiDv	none
KipDm	TFIIA-SDm	0	Dm	Dm	Kip	TFIIA-S	KipDm	TFIIA-SDm	KipDm_TFIIA-SDm	none
KipDm	TFIIA-SDs	0	Dm	Ds	Kip	TFIIA-S	KipDm	TFIIA-SDs	KipDm_TFIIA-SDs	none
KipDm	TFIIA-SDe	0	Dm	De	Kip	TFIIA-S	KipDm	TFIIA-SDe	KipDm_TFIIA-SDe	none
KipDm	TFIIA-SDp	0	Dm	Dp	Kip	TFIIA-S	KipDm	TFIIA-SDp	KipDm_TFIIA-SDp	none
KipDm	TFIIA-SDv	0	Dm	Dv	Kip	TFIIA-S	KipDm	TFIIA-SDv	KipDm_TFIIA-SDv	none
KipDs	TFIIA-SDm	0	Ds	Dm	Kip	TFIIA-S	KipDs	TFIIA-SDm	KipDs_TFIIA-SDm	none
KipDs	TFIIA-SDs	0	Ds	Ds	Kip	TFIIA-S	KipDs	TFIIA-SDs	KipDs_TFIIA-SDs	none
KipDs	TFIIA-SDe	0	Ds	De	Kip	TFIIA-S	KipDs	TFIIA-SDe	KipDs_TFIIA-SDe	none
KipDs	TFIIA-SDp	0	Ds	Dp	Kip	TFIIA-S	KipDs	TFIIA-SDp	KipDs_TFIIA-SDp	none
KipDs	TFIIA-SDv	0	Ds	Dv	Kip	TFIIA-S	KipDs	TFIIA-SDv	KipDs_TFIIA-SDv	none
KipDe	TFIIA-SDm	1	De	Dm	Kip	TFIIA-S	KipDe	TFIIA-SDm	KipDe_TFIIA-SDm	PPI
KipDe	TFIIA-SDs	0	De	Ds	Kip	TFIIA-S	KipDe	TFIIA-SDs	KipDe_TFIIA-SDs	none
KipDe	TFIIA-SDe	0	De	De	Kip	TFIIA-S	KipDe	TFIIA-SDe	KipDe_TFIIA-SDe	none
KipDe	TFIIA-SDp	1	De	Dp	Kip	TFIIA-S	KipDe	TFIIA-SDp	KipDe_TFIIA-SDp	PPI
KipDe	TFIIA-SDv	1	De	Dv	Kip	TFIIA-S	KipDe	TFIIA-SDv	KipDe_TFIIA-SDv	PPI
KipDm	Trf2Dm	0	Dm	Dm	Kip	Trf2	KipDm	Trf2Dm	KipDm_Trf2Dm	none
KipDm	Trf2De	0	Dm	De	Kip	Trf2	KipDm	Trf2De	KipDm_Trf2De	none
KipDm	Trf2Dp	0	Dm	Dp	Kip	Trf2	KipDm	Trf2Dp	KipDm_Trf2Dp	none
KipDm	Trf2Dv	0.5	Dm	Dv	Kip	Trf2	KipDm	Trf2Dv	KipDm_Trf2Dv	none
KipDs	Trf2Dm	0	Ds	Dm	Kip	Trf2	KipDs	Trf2Dm	KipDs_Trf2Dm	none
KipDs	Trf2De	0	Ds	De	Kip	Trf2	KipDs	Trf2De	KipDs_Trf2De	none
KipDs	Trf2Dp	0	Ds	Dp	Kip	Trf2	KipDs	Trf2Dp	KipDs_Trf2Dp	none
KipDs	Trf2Dv	0	Ds	Dv	Kip	Trf2	KipDs	Trf2Dv	KipDs_Trf2Dv	none
KipDe	Trf2Dm	0.5	De	Dm	Kip	Trf2	KipDe	Trf2Dm	KipDe_Trf2Dm	none
KipDe	Trf2De	0	De	De	Kip	Trf2	KipDe	Trf2De	KipDe_Trf2De	none
KipDe	Trf2Dp	0	De	Dp	Kip	Trf2	KipDe	Trf2Dp	KipDe_Trf2Dp	none
KipDe	Trf2Dv	1	De	Dv	Kip	Trf2	KipDe	Trf2Dv	KipDe_Trf2Dv	PPI
KipDm	UAP56Dm	0	Dm	Dm	Kip	UAP56	KipDm	UAP56Dm	KipDm_UAP56Dm	none
KipDm	UAP56De	0	Dm	De	Kip	UAP56	KipDm	UAP56De	KipDm_UAP56De	none
KipDm	UAP56Dp	0	Dm	Dp	Kip	UAP56	KipDm	UAP56Dp	KipDm_UAP56Dp	none
KipDm	UAP56Dv	0	Dm	Dv	Kip	UAP56	KipDm	UAP56Dv	KipDm_UAP56Dv	none
KipDs	UAP56Dm	0	Ds	Dm	Kip	UAP56	KipDs	UAP56Dm	KipDs_UAP56Dm	none
KipDs	UAP56De	0	Ds	De	Kip	UAP56	KipDs	UAP56De	KipDs_UAP56De	none
KipDs	UAP56Dp	0	Ds	Dp	Kip	UAP56	KipDs	UAP56Dp	KipDs_UAP56Dp	none
KipDs	UAP56Dv	0	Ds	Dv	Kip	UAP56	KipDs	UAP56Dv	KipDs_UAP56Dv	none
KipDe	UAP56Dm	0	De	Dm	Kip	UAP56	KipDe	UAP56Dm	KipDe_UAP56Dm	none
KipDe	UAP56De	1	De	De	Kip	UAP56	KipDe	UAP56De	KipDe_UAP56De	PPI
KipDe	UAP56Dp	0	De	Dp	Kip	UAP56	KipDe	UAP56Dp	KipDe_UAP56Dp	none
KipDe	UAP56Dv	0	De	Dv	Kip	UAP56	KipDe	UAP56Dv	KipDe_UAP56Dv	none
MoonDm	BootDm	0.25	Dm	Dm	Moon	Boot	MoonDm	BootDm	BootDm_MoonDm	none
MoonDm	BootDs	0	Dm	Ds	Moon	Boot	MoonDm	BootDs	BootDs_MoonDm	none
MoonDm	BootDe	0	Dm	De	Moon	Boot	MoonDm	BootDe	BootDe_MoonDm	none
MoonDm	BootDp	0.75	Dm	Dp	Moon	Boot	MoonDm	BootDp	BootDp_MoonDm	PPI
MoonDm	BootDv	0	Dm	Dv	Moon	Boot	MoonDm	BootDv	BootDv_MoonDm	none
MoonDs	BootDm	0	Ds	Dm	Moon	Boot	MoonDs	BootDm	BootDm_MoonDs	none
MoonDs	BootDs	0	Ds	Ds	Moon	Boot	MoonDs	BootDs	BootDs_MoonDs	none
MoonDs	BootDe	0	Ds	De	Moon	Boot	MoonDs	BootDe	BootDe_MoonDs	none
MoonDs	BootDp	1	Ds	Dp	Moon	Boot	MoonDs	BootDp	BootDp_MoonDs	PPI
MoonDs	BootDv	0	Ds	Dv	Moon	Boot	MoonDs	BootDv	BootDv_MoonDs	none
MoonDe	BootDm	0	De	Dm	Moon	Boot	MoonDe	BootDm	BootDm_MoonDe	none
MoonDe	BootDs	0	De	Ds	Moon	Boot	MoonDe	BootDs	BootDs_MoonDe	none
MoonDe	BootDe	0.5	De	De	Moon	Boot	MoonDe	BootDe	BootDe_MoonDe	none
MoonDe	BootDp	1	De	Dp	Moon	Boot	MoonDe	BootDp	BootDp_MoonDe	PPI
MoonDe	BootDv	0	De	Dv	Moon	Boot	MoonDe	BootDv	BootDv_MoonDe	none
MoonDp	BootDm	0.25	Dp	Dm	Moon	Boot	MoonDp	BootDm	BootDm_MoonDp	none
MoonDp	BootDs	0	Dp	Ds	Moon	Boot	MoonDp	BootDs	BootDs_MoonDp	none
MoonDp	BootDe	0	Dp	De	Moon	Boot	MoonDp	BootDe	BootDe_MoonDp	none
MoonDp	BootDp	0	Dp	Dp	Moon	Boot	MoonDp	BootDp	BootDp_MoonDp	none
MoonDp	BootDv	0	Dp	Dv	Moon	Boot	MoonDp	BootDv	BootDv_MoonDp	none
MoonDv	BootDm	0	Dv	Dm	Moon	Boot	MoonDv	BootDm	BootDm_MoonDv	none
MoonDv	BootDs	0.6	Dv	Ds	Moon	Boot	MoonDv	BootDs	BootDs_MoonDv	none
MoonDv	BootDe	0	Dv	De	Moon	Boot	MoonDv	BootDe	BootDe_MoonDv	none
MoonDv	BootDp	1.47	Dv	Dp	Moon	Boot	MoonDv	BootDp	BootDp_MoonDv	PPI
MoonDv	BootDv	0	Dv	Dv	Moon	Boot	MoonDv	BootDv	BootDv_MoonDv	none
MoonDm	CtBPDm	0	Dm	Dm	Moon	CtBP	MoonDm	CtBPDm	CtBPDm_MoonDm	none
MoonDm	CtBPDs	0	Dm	Ds	Moon	CtBP	MoonDm	CtBPDs	CtBPDs_MoonDm	none
MoonDm	CtBPDe	0	Dm	De	Moon	CtBP	MoonDm	CtBPDe	CtBPDe_MoonDm	none
MoonDm	CtBPDp	0.5	Dm	Dp	Moon	CtBP	MoonDm	CtBPDp	CtBPDp_MoonDm	none
MoonDm	CtBPDv	0	Dm	Dv	Moon	CtBP	MoonDm	CtBPDv	CtBPDv_MoonDm	none
MoonDs	CtBPDm	0	Ds	Dm	Moon	CtBP	MoonDs	CtBPDm	CtBPDm_MoonDs	none
MoonDs	CtBPDs	0	Ds	Ds	Moon	CtBP	MoonDs	CtBPDs	CtBPDs_MoonDs	none
MoonDs	CtBPDe	0	Ds	De	Moon	CtBP	MoonDs	CtBPDe	CtBPDe_MoonDs	none
MoonDs	CtBPDp	0.25	Ds	Dp	Moon	CtBP	MoonDs	CtBPDp	CtBPDp_MoonDs	none
MoonDs	CtBPDv	0	Ds	Dv	Moon	CtBP	MoonDs	CtBPDv	CtBPDv_MoonDs	none
MoonDe	CtBPDm	0	De	Dm	Moon	CtBP	MoonDe	CtBPDm	CtBPDm_MoonDe	none
MoonDe	CtBPDs	0	De	Ds	Moon	CtBP	MoonDe	CtBPDs	CtBPDs_MoonDe	none
MoonDe	CtBPDe	0	De	De	Moon	CtBP	MoonDe	CtBPDe	CtBPDe_MoonDe	none
MoonDe	CtBPDp	0	De	Dp	Moon	CtBP	MoonDe	CtBPDp	CtBPDp_MoonDe	none
MoonDe	CtBPDv	0	De	Dv	Moon	CtBP	MoonDe	CtBPDv	CtBPDv_MoonDe	none
MoonDp	CtBPDm	1.75	Dp	Dm	Moon	CtBP	MoonDp	CtBPDm	CtBPDm_MoonDp	PPI
MoonDp	CtBPDs	2.5	Dp	Ds	Moon	CtBP	MoonDp	CtBPDs	CtBPDs_MoonDp	PPI
MoonDp	CtBPDe	2.75	Dp	De	Moon	CtBP	MoonDp	CtBPDe	CtBPDe_MoonDp	PPI
MoonDp	CtBPDp	2.25	Dp	Dp	Moon	CtBP	MoonDp	CtBPDp	CtBPDp_MoonDp	PPI
MoonDp	CtBPDv	1.5	Dp	Dv	Moon	CtBP	MoonDp	CtBPDv	CtBPDv_MoonDp	PPI
MoonDv	CtBPDm	0	Dv	Dm	Moon	CtBP	MoonDv	CtBPDm	CtBPDm_MoonDv	none
MoonDv	CtBPDs	0	Dv	Ds	Moon	CtBP	MoonDv	CtBPDs	CtBPDs_MoonDv	none
MoonDv	CtBPDe	0	Dv	De	Moon	CtBP	MoonDv	CtBPDe	CtBPDe_MoonDv	none
MoonDv	CtBPDp	0	Dv	Dp	Moon	CtBP	MoonDv	CtBPDp	CtBPDp_MoonDv	none
MoonDv	CtBPDv	0	Dv	Dv	Moon	CtBP	MoonDv	CtBPDv	CtBPDv_MoonDv	none
MoonDm	CuffDm	0	Dm	Dm	Moon	Cuff	MoonDm	CuffDm	CuffDm_MoonDm	none
MoonDm	CuffDs	0	Dm	Ds	Moon	Cuff	MoonDm	CuffDs	CuffDs_MoonDm	none
MoonDm	CuffDe	0	Dm	De	Moon	Cuff	MoonDm	CuffDe	CuffDe_MoonDm	none
MoonDm	CuffDp	0	Dm	Dp	Moon	Cuff	MoonDm	CuffDp	CuffDp_MoonDm	none
MoonDm	CuffDv	0	Dm	Dv	Moon	Cuff	MoonDm	CuffDv	CuffDv_MoonDm	none
MoonDs	CuffDm	0	Ds	Dm	Moon	Cuff	MoonDs	CuffDm	CuffDm_MoonDs	none
MoonDs	CuffDs	0	Ds	Ds	Moon	Cuff	MoonDs	CuffDs	CuffDs_MoonDs	none
MoonDs	CuffDe	0	Ds	De	Moon	Cuff	MoonDs	CuffDe	CuffDe_MoonDs	none
MoonDs	CuffDp	0	Ds	Dp	Moon	Cuff	MoonDs	CuffDp	CuffDp_MoonDs	none
MoonDs	CuffDv	0	Ds	Dv	Moon	Cuff	MoonDs	CuffDv	CuffDv_MoonDs	none
MoonDe	CuffDm	0	De	Dm	Moon	Cuff	MoonDe	CuffDm	CuffDm_MoonDe	none
MoonDe	CuffDs	0	De	Ds	Moon	Cuff	MoonDe	CuffDs	CuffDs_MoonDe	none
MoonDe	CuffDe	0	De	De	Moon	Cuff	MoonDe	CuffDe	CuffDe_MoonDe	none
MoonDe	CuffDp	0	De	Dp	Moon	Cuff	MoonDe	CuffDp	CuffDp_MoonDe	none
MoonDe	CuffDv	0	De	Dv	Moon	Cuff	MoonDe	CuffDv	CuffDv_MoonDe	none
MoonDp	CuffDm	0	Dp	Dm	Moon	Cuff	MoonDp	CuffDm	CuffDm_MoonDp	none
MoonDp	CuffDs	0	Dp	Ds	Moon	Cuff	MoonDp	CuffDs	CuffDs_MoonDp	none
MoonDp	CuffDe	0	Dp	De	Moon	Cuff	MoonDp	CuffDe	CuffDe_MoonDp	none
MoonDp	CuffDp	0	Dp	Dp	Moon	Cuff	MoonDp	CuffDp	CuffDp_MoonDp	none
MoonDp	CuffDv	0.75	Dp	Dv	Moon	Cuff	MoonDp	CuffDv	CuffDv_MoonDp	PPI
MoonDv	CuffDm	0	Dv	Dm	Moon	Cuff	MoonDv	CuffDm	CuffDm_MoonDv	none
MoonDv	CuffDs	0	Dv	Ds	Moon	Cuff	MoonDv	CuffDs	CuffDs_MoonDv	none
MoonDv	CuffDe	0	Dv	De	Moon	Cuff	MoonDv	CuffDe	CuffDe_MoonDv	none
MoonDv	CuffDp	0	Dv	Dp	Moon	Cuff	MoonDv	CuffDp	CuffDp_MoonDv	none
MoonDv	CuffDv	0	Dv	Dv	Moon	Cuff	MoonDv	CuffDv	CuffDv_MoonDv	none
MoonDm	DelDm	0	Dm	Dm	Moon	Del	MoonDm	DelDm	DelDm_MoonDm	none
MoonDm	DelDs	5.75	Dm	Ds	Moon	Del	MoonDm	DelDs	DelDs_MoonDm	PPI
MoonDm	DelDe	5	Dm	De	Moon	Del	MoonDm	DelDe	DelDe_MoonDm	PPI
MoonDm	DelDp	0	Dm	Dp	Moon	Del	MoonDm	DelDp	DelDp_MoonDm	none
MoonDm	DelDv	0	Dm	Dv	Moon	Del	MoonDm	DelDv	DelDv_MoonDm	none
MoonDs	DelDm	0	Ds	Dm	Moon	Del	MoonDs	DelDm	DelDm_MoonDs	none
MoonDs	DelDs	3.75	Ds	Ds	Moon	Del	MoonDs	DelDs	DelDs_MoonDs	PPI
MoonDs	DelDe	1.75	Ds	De	Moon	Del	MoonDs	DelDe	DelDe_MoonDs	PPI
MoonDs	DelDp	0	Ds	Dp	Moon	Del	MoonDs	DelDp	DelDp_MoonDs	none
MoonDs	DelDv	0	Ds	Dv	Moon	Del	MoonDs	DelDv	DelDv_MoonDs	none
MoonDe	DelDm	0	De	Dm	Moon	Del	MoonDe	DelDm	DelDm_MoonDe	none
MoonDe	DelDs	2	De	Ds	Moon	Del	MoonDe	DelDs	DelDs_MoonDe	PPI
MoonDe	DelDe	0	De	De	Moon	Del	MoonDe	DelDe	DelDe_MoonDe	none
MoonDe	DelDp	0	De	Dp	Moon	Del	MoonDe	DelDp	DelDp_MoonDe	none
MoonDe	DelDv	0	De	Dv	Moon	Del	MoonDe	DelDv	DelDv_MoonDe	none
MoonDp	DelDm	0	Dp	Dm	Moon	Del	MoonDp	DelDm	DelDm_MoonDp	none
MoonDp	DelDs	1	Dp	Ds	Moon	Del	MoonDp	DelDs	DelDs_MoonDp	PPI
MoonDp	DelDe	0.5	Dp	De	Moon	Del	MoonDp	DelDe	DelDe_MoonDp	none
MoonDp	DelDp	0	Dp	Dp	Moon	Del	MoonDp	DelDp	DelDp_MoonDp	none
MoonDp	DelDv	0	Dp	Dv	Moon	Del	MoonDp	DelDv	DelDv_MoonDp	none
MoonDv	DelDm	0	Dv	Dm	Moon	Del	MoonDv	DelDm	DelDm_MoonDv	none
MoonDv	DelDs	0	Dv	Ds	Moon	Del	MoonDv	DelDs	DelDs_MoonDv	none
MoonDv	DelDe	0	Dv	De	Moon	Del	MoonDv	DelDe	DelDe_MoonDv	none
MoonDv	DelDp	0	Dv	Dp	Moon	Del	MoonDv	DelDp	DelDp_MoonDv	none
MoonDv	DelDv	0	Dv	Dv	Moon	Del	MoonDv	DelDv	DelDv_MoonDv	none
MoonDm	HP1DDs	0	Dm	Ds	Moon	HP1D	MoonDm	HP1DDs	HP1DDs_MoonDm	none
MoonDs	HP1DDs	0	Ds	Ds	Moon	HP1D	MoonDs	HP1DDs	HP1DDs_MoonDs	none
MoonDe	HP1DDs	0	De	Ds	Moon	HP1D	MoonDe	HP1DDs	HP1DDs_MoonDe	none
MoonDp	HP1DDs	0	Dp	Ds	Moon	HP1D	MoonDp	HP1DDs	HP1DDs_MoonDp	none
MoonDv	HP1DDs	0	Dv	Ds	Moon	HP1D	MoonDv	HP1DDs	HP1DDs_MoonDv	none
MoonDm	KipDm	0	Dm	Dm	Moon	Kip	MoonDm	KipDm	KipDm_MoonDm	none
MoonDm	KipDs	0	Dm	Ds	Moon	Kip	MoonDm	KipDs	KipDs_MoonDm	none
MoonDm	KipDe	0	Dm	De	Moon	Kip	MoonDm	KipDe	KipDe_MoonDm	none
MoonDs	KipDm	0	Ds	Dm	Moon	Kip	MoonDs	KipDm	KipDm_MoonDs	none
MoonDs	KipDs	0	Ds	Ds	Moon	Kip	MoonDs	KipDs	KipDs_MoonDs	none
MoonDs	KipDe	0	Ds	De	Moon	Kip	MoonDs	KipDe	KipDe_MoonDs	none
MoonDe	KipDm	0	De	Dm	Moon	Kip	MoonDe	KipDm	KipDm_MoonDe	none
MoonDe	KipDs	0	De	Ds	Moon	Kip	MoonDe	KipDs	KipDs_MoonDe	none
MoonDe	KipDe	0	De	De	Moon	Kip	MoonDe	KipDe	KipDe_MoonDe	none
MoonDp	KipDm	0	Dp	Dm	Moon	Kip	MoonDp	KipDm	KipDm_MoonDp	none
MoonDp	KipDs	0	Dp	Ds	Moon	Kip	MoonDp	KipDs	KipDs_MoonDp	none
MoonDp	KipDe	0	Dp	De	Moon	Kip	MoonDp	KipDe	KipDe_MoonDp	none
MoonDv	KipDm	0	Dv	Dm	Moon	Kip	MoonDv	KipDm	KipDm_MoonDv	none
MoonDv	KipDs	0	Dv	Ds	Moon	Kip	MoonDv	KipDs	KipDs_MoonDv	none
MoonDv	KipDe	2.67	Dv	De	Moon	Kip	MoonDv	KipDe	KipDe_MoonDv	PPI
MoonDm	MoonDm	0	Dm	Dm	Moon	Moon	MoonDm	MoonDm	MoonDm_MoonDm	none
MoonDm	MoonDs	0	Dm	Ds	Moon	Moon	MoonDm	MoonDs	MoonDm_MoonDs	none
MoonDm	MoonDe	0	Dm	De	Moon	Moon	MoonDm	MoonDe	MoonDe_MoonDm	none
MoonDm	MoonDp	0	Dm	Dp	Moon	Moon	MoonDm	MoonDp	MoonDm_MoonDp	none
MoonDm	MoonDv	0	Dm	Dv	Moon	Moon	MoonDm	MoonDv	MoonDm_MoonDv	none
MoonDs	MoonDm	0	Ds	Dm	Moon	Moon	MoonDs	MoonDm	MoonDm_MoonDs	none
MoonDs	MoonDs	0	Ds	Ds	Moon	Moon	MoonDs	MoonDs	MoonDs_MoonDs	none
MoonDs	MoonDe	0	Ds	De	Moon	Moon	MoonDs	MoonDe	MoonDe_MoonDs	none
MoonDs	MoonDp	0	Ds	Dp	Moon	Moon	MoonDs	MoonDp	MoonDp_MoonDs	none
MoonDs	MoonDv	0	Ds	Dv	Moon	Moon	MoonDs	MoonDv	MoonDs_MoonDv	none
MoonDe	MoonDm	0	De	Dm	Moon	Moon	MoonDe	MoonDm	MoonDe_MoonDm	none
MoonDe	MoonDs	0	De	Ds	Moon	Moon	MoonDe	MoonDs	MoonDe_MoonDs	none
MoonDe	MoonDe	0	De	De	Moon	Moon	MoonDe	MoonDe	MoonDe_MoonDe	none
MoonDe	MoonDp	0	De	Dp	Moon	Moon	MoonDe	MoonDp	MoonDe_MoonDp	none
MoonDe	MoonDv	0	De	Dv	Moon	Moon	MoonDe	MoonDv	MoonDe_MoonDv	none
MoonDp	MoonDm	0	Dp	Dm	Moon	Moon	MoonDp	MoonDm	MoonDm_MoonDp	none
MoonDp	MoonDs	0	Dp	Ds	Moon	Moon	MoonDp	MoonDs	MoonDp_MoonDs	none
MoonDp	MoonDe	0	Dp	De	Moon	Moon	MoonDp	MoonDe	MoonDe_MoonDp	none
MoonDp	MoonDp	0	Dp	Dp	Moon	Moon	MoonDp	MoonDp	MoonDp_MoonDp	none
MoonDp	MoonDv	0	Dp	Dv	Moon	Moon	MoonDp	MoonDv	MoonDp_MoonDv	none
MoonDv	MoonDm	0	Dv	Dm	Moon	Moon	MoonDv	MoonDm	MoonDm_MoonDv	none
MoonDv	MoonDs	0	Dv	Ds	Moon	Moon	MoonDv	MoonDs	MoonDs_MoonDv	none
MoonDv	MoonDe	0	Dv	De	Moon	Moon	MoonDv	MoonDe	MoonDe_MoonDv	none
MoonDv	MoonDp	0	Dv	Dp	Moon	Moon	MoonDv	MoonDp	MoonDp_MoonDv	none
MoonDv	MoonDv	0	Dv	Dv	Moon	Moon	MoonDv	MoonDv	MoonDv_MoonDv	none
MoonDm	Nxf3Dm	0	Dm	Dm	Moon	Nxf3	MoonDm	Nxf3Dm	MoonDm_Nxf3Dm	none
MoonDm	Nxf3Ds	0	Dm	Ds	Moon	Nxf3	MoonDm	Nxf3Ds	MoonDm_Nxf3Ds	none
MoonDs	Nxf3Dm	0	Ds	Dm	Moon	Nxf3	MoonDs	Nxf3Dm	MoonDs_Nxf3Dm	none
MoonDs	Nxf3Ds	0	Ds	Ds	Moon	Nxf3	MoonDs	Nxf3Ds	MoonDs_Nxf3Ds	none
MoonDe	Nxf3Dm	0	De	Dm	Moon	Nxf3	MoonDe	Nxf3Dm	MoonDe_Nxf3Dm	none
MoonDe	Nxf3Ds	0	De	Ds	Moon	Nxf3	MoonDe	Nxf3Ds	MoonDe_Nxf3Ds	none
MoonDp	Nxf3Dm	0	Dp	Dm	Moon	Nxf3	MoonDp	Nxf3Dm	MoonDp_Nxf3Dm	none
MoonDp	Nxf3Ds	0	Dp	Ds	Moon	Nxf3	MoonDp	Nxf3Ds	MoonDp_Nxf3Ds	none
MoonDv	Nxf3Dm	0	Dv	Dm	Moon	Nxf3	MoonDv	Nxf3Dm	MoonDv_Nxf3Dm	none
MoonDv	Nxf3Ds	0	Dv	Ds	Moon	Nxf3	MoonDv	Nxf3Ds	MoonDv_Nxf3Ds	none
MoonDm	RhiDm	0.5	Dm	Dm	Moon	Rhi	MoonDm	RhiDm	MoonDm_RhiDm	none
MoonDm	RhiDs	0	Dm	Ds	Moon	Rhi	MoonDm	RhiDs	MoonDm_RhiDs	none
MoonDm	RhiDe	0	Dm	De	Moon	Rhi	MoonDm	RhiDe	MoonDm_RhiDe	none
MoonDm	RhiDp	1	Dm	Dp	Moon	Rhi	MoonDm	RhiDp	MoonDm_RhiDp	PPI
MoonDm	RhiDv	0	Dm	Dv	Moon	Rhi	MoonDm	RhiDv	MoonDm_RhiDv	none
MoonDs	RhiDm	0	Ds	Dm	Moon	Rhi	MoonDs	RhiDm	MoonDs_RhiDm	none
MoonDs	RhiDs	0	Ds	Ds	Moon	Rhi	MoonDs	RhiDs	MoonDs_RhiDs	none
MoonDs	RhiDe	0	Ds	De	Moon	Rhi	MoonDs	RhiDe	MoonDs_RhiDe	none
MoonDs	RhiDp	0	Ds	Dp	Moon	Rhi	MoonDs	RhiDp	MoonDs_RhiDp	none
MoonDs	RhiDv	0	Ds	Dv	Moon	Rhi	MoonDs	RhiDv	MoonDs_RhiDv	none
MoonDe	RhiDm	0	De	Dm	Moon	Rhi	MoonDe	RhiDm	MoonDe_RhiDm	none
MoonDe	RhiDs	0	De	Ds	Moon	Rhi	MoonDe	RhiDs	MoonDe_RhiDs	none
MoonDe	RhiDe	0	De	De	Moon	Rhi	MoonDe	RhiDe	MoonDe_RhiDe	none
MoonDe	RhiDp	2	De	Dp	Moon	Rhi	MoonDe	RhiDp	MoonDe_RhiDp	PPI
MoonDe	RhiDv	0	De	Dv	Moon	Rhi	MoonDe	RhiDv	MoonDe_RhiDv	none
MoonDp	RhiDm	0	Dp	Dm	Moon	Rhi	MoonDp	RhiDm	MoonDp_RhiDm	none
MoonDp	RhiDs	0	Dp	Ds	Moon	Rhi	MoonDp	RhiDs	MoonDp_RhiDs	none
MoonDp	RhiDe	0	Dp	De	Moon	Rhi	MoonDp	RhiDe	MoonDp_RhiDe	none
MoonDp	RhiDp	0	Dp	Dp	Moon	Rhi	MoonDp	RhiDp	MoonDp_RhiDp	none
MoonDp	RhiDv	0	Dp	Dv	Moon	Rhi	MoonDp	RhiDv	MoonDp_RhiDv	none
MoonDv	RhiDm	0	Dv	Dm	Moon	Rhi	MoonDv	RhiDm	MoonDv_RhiDm	none
MoonDv	RhiDs	0	Dv	Ds	Moon	Rhi	MoonDv	RhiDs	MoonDv_RhiDs	none
MoonDv	RhiDe	0	Dv	De	Moon	Rhi	MoonDv	RhiDe	MoonDv_RhiDe	none
MoonDv	RhiDp	0	Dv	Dp	Moon	Rhi	MoonDv	RhiDp	MoonDv_RhiDp	none
MoonDv	RhiDv	0	Dv	Dv	Moon	Rhi	MoonDv	RhiDv	MoonDv_RhiDv	none
MoonDm	TFIIA-SDm	2	Dm	Dm	Moon	TFIIA-S	MoonDm	TFIIA-SDm	MoonDm_TFIIA-SDm	PPI
MoonDm	TFIIA-SDs	1.25	Dm	Ds	Moon	TFIIA-S	MoonDm	TFIIA-SDs	MoonDm_TFIIA-SDs	PPI
MoonDm	TFIIA-SDe	1.75	Dm	De	Moon	TFIIA-S	MoonDm	TFIIA-SDe	MoonDm_TFIIA-SDe	PPI
MoonDm	TFIIA-SDp	1.75	Dm	Dp	Moon	TFIIA-S	MoonDm	TFIIA-SDp	MoonDm_TFIIA-SDp	PPI
MoonDm	TFIIA-SDv	3	Dm	Dv	Moon	TFIIA-S	MoonDm	TFIIA-SDv	MoonDm_TFIIA-SDv	PPI
MoonDs	TFIIA-SDm	1	Ds	Dm	Moon	TFIIA-S	MoonDs	TFIIA-SDm	MoonDs_TFIIA-SDm	PPI
MoonDs	TFIIA-SDs	1	Ds	Ds	Moon	TFIIA-S	MoonDs	TFIIA-SDs	MoonDs_TFIIA-SDs	PPI
MoonDs	TFIIA-SDe	1	Ds	De	Moon	TFIIA-S	MoonDs	TFIIA-SDe	MoonDs_TFIIA-SDe	PPI
MoonDs	TFIIA-SDp	1	Ds	Dp	Moon	TFIIA-S	MoonDs	TFIIA-SDp	MoonDs_TFIIA-SDp	PPI
MoonDs	TFIIA-SDv	1	Ds	Dv	Moon	TFIIA-S	MoonDs	TFIIA-SDv	MoonDs_TFIIA-SDv	PPI
MoonDe	TFIIA-SDm	1	De	Dm	Moon	TFIIA-S	MoonDe	TFIIA-SDm	MoonDe_TFIIA-SDm	PPI
MoonDe	TFIIA-SDs	1	De	Ds	Moon	TFIIA-S	MoonDe	TFIIA-SDs	MoonDe_TFIIA-SDs	PPI
MoonDe	TFIIA-SDe	1.5	De	De	Moon	TFIIA-S	MoonDe	TFIIA-SDe	MoonDe_TFIIA-SDe	PPI
MoonDe	TFIIA-SDp	1	De	Dp	Moon	TFIIA-S	MoonDe	TFIIA-SDp	MoonDe_TFIIA-SDp	PPI
MoonDe	TFIIA-SDv	1	De	Dv	Moon	TFIIA-S	MoonDe	TFIIA-SDv	MoonDe_TFIIA-SDv	PPI
MoonDp	TFIIA-SDm	0.5	Dp	Dm	Moon	TFIIA-S	MoonDp	TFIIA-SDm	MoonDp_TFIIA-SDm	none
MoonDp	TFIIA-SDs	0.25	Dp	Ds	Moon	TFIIA-S	MoonDp	TFIIA-SDs	MoonDp_TFIIA-SDs	none
MoonDp	TFIIA-SDe	0.5	Dp	De	Moon	TFIIA-S	MoonDp	TFIIA-SDe	MoonDp_TFIIA-SDe	none
MoonDp	TFIIA-SDp	0.5	Dp	Dp	Moon	TFIIA-S	MoonDp	TFIIA-SDp	MoonDp_TFIIA-SDp	none
MoonDp	TFIIA-SDv	1	Dp	Dv	Moon	TFIIA-S	MoonDp	TFIIA-SDv	MoonDp_TFIIA-SDv	PPI
MoonDv	TFIIA-SDm	0	Dv	Dm	Moon	TFIIA-S	MoonDv	TFIIA-SDm	MoonDv_TFIIA-SDm	none
MoonDv	TFIIA-SDs	0	Dv	Ds	Moon	TFIIA-S	MoonDv	TFIIA-SDs	MoonDv_TFIIA-SDs	none
MoonDv	TFIIA-SDe	0	Dv	De	Moon	TFIIA-S	MoonDv	TFIIA-SDe	MoonDv_TFIIA-SDe	none
MoonDv	TFIIA-SDp	0	Dv	Dp	Moon	TFIIA-S	MoonDv	TFIIA-SDp	MoonDv_TFIIA-SDp	none
MoonDv	TFIIA-SDv	0	Dv	Dv	Moon	TFIIA-S	MoonDv	TFIIA-SDv	MoonDv_TFIIA-SDv	none
MoonDm	Trf2Dm	0	Dm	Dm	Moon	Trf2	MoonDm	Trf2Dm	MoonDm_Trf2Dm	none
MoonDm	Trf2De	0	Dm	De	Moon	Trf2	MoonDm	Trf2De	MoonDm_Trf2De	none
MoonDm	Trf2Dp	0	Dm	Dp	Moon	Trf2	MoonDm	Trf2Dp	MoonDm_Trf2Dp	none
MoonDm	Trf2Dv	0	Dm	Dv	Moon	Trf2	MoonDm	Trf2Dv	MoonDm_Trf2Dv	none
MoonDs	Trf2Dm	0	Ds	Dm	Moon	Trf2	MoonDs	Trf2Dm	MoonDs_Trf2Dm	none
MoonDs	Trf2De	0	Ds	De	Moon	Trf2	MoonDs	Trf2De	MoonDs_Trf2De	none
MoonDs	Trf2Dp	0	Ds	Dp	Moon	Trf2	MoonDs	Trf2Dp	MoonDs_Trf2Dp	none
MoonDs	Trf2Dv	0	Ds	Dv	Moon	Trf2	MoonDs	Trf2Dv	MoonDs_Trf2Dv	none
MoonDe	Trf2Dm	0	De	Dm	Moon	Trf2	MoonDe	Trf2Dm	MoonDe_Trf2Dm	none
MoonDe	Trf2De	0	De	De	Moon	Trf2	MoonDe	Trf2De	MoonDe_Trf2De	none
MoonDe	Trf2Dp	0	De	Dp	Moon	Trf2	MoonDe	Trf2Dp	MoonDe_Trf2Dp	none
MoonDe	Trf2Dv	0	De	Dv	Moon	Trf2	MoonDe	Trf2Dv	MoonDe_Trf2Dv	none
MoonDp	Trf2Dm	0	Dp	Dm	Moon	Trf2	MoonDp	Trf2Dm	MoonDp_Trf2Dm	none
MoonDp	Trf2De	0	Dp	De	Moon	Trf2	MoonDp	Trf2De	MoonDp_Trf2De	none
MoonDp	Trf2Dp	0	Dp	Dp	Moon	Trf2	MoonDp	Trf2Dp	MoonDp_Trf2Dp	none
MoonDp	Trf2Dv	0	Dp	Dv	Moon	Trf2	MoonDp	Trf2Dv	MoonDp_Trf2Dv	none
MoonDv	Trf2Dm	0	Dv	Dm	Moon	Trf2	MoonDv	Trf2Dm	MoonDv_Trf2Dm	none
MoonDv	Trf2De	0	Dv	De	Moon	Trf2	MoonDv	Trf2De	MoonDv_Trf2De	none
MoonDv	Trf2Dp	0	Dv	Dp	Moon	Trf2	MoonDv	Trf2Dp	MoonDv_Trf2Dp	none
MoonDv	Trf2Dv	0	Dv	Dv	Moon	Trf2	MoonDv	Trf2Dv	MoonDv_Trf2Dv	none
MoonDm	UAP56Dm	0	Dm	Dm	Moon	UAP56	MoonDm	UAP56Dm	MoonDm_UAP56Dm	none
MoonDm	UAP56De	0	Dm	De	Moon	UAP56	MoonDm	UAP56De	MoonDm_UAP56De	none
MoonDm	UAP56Dp	0	Dm	Dp	Moon	UAP56	MoonDm	UAP56Dp	MoonDm_UAP56Dp	none
MoonDm	UAP56Dv	0	Dm	Dv	Moon	UAP56	MoonDm	UAP56Dv	MoonDm_UAP56Dv	none
MoonDs	UAP56Dm	0	Ds	Dm	Moon	UAP56	MoonDs	UAP56Dm	MoonDs_UAP56Dm	none
MoonDs	UAP56De	0	Ds	De	Moon	UAP56	MoonDs	UAP56De	MoonDs_UAP56De	none
MoonDs	UAP56Dp	0	Ds	Dp	Moon	UAP56	MoonDs	UAP56Dp	MoonDs_UAP56Dp	none
MoonDs	UAP56Dv	0	Ds	Dv	Moon	UAP56	MoonDs	UAP56Dv	MoonDs_UAP56Dv	none
MoonDe	UAP56Dm	0	De	Dm	Moon	UAP56	MoonDe	UAP56Dm	MoonDe_UAP56Dm	none
MoonDe	UAP56De	0	De	De	Moon	UAP56	MoonDe	UAP56De	MoonDe_UAP56De	none
MoonDe	UAP56Dp	0	De	Dp	Moon	UAP56	MoonDe	UAP56Dp	MoonDe_UAP56Dp	none
MoonDe	UAP56Dv	0	De	Dv	Moon	UAP56	MoonDe	UAP56Dv	MoonDe_UAP56Dv	none
MoonDp	UAP56Dm	0	Dp	Dm	Moon	UAP56	MoonDp	UAP56Dm	MoonDp_UAP56Dm	none
MoonDp	UAP56De	0	Dp	De	Moon	UAP56	MoonDp	UAP56De	MoonDp_UAP56De	none
MoonDp	UAP56Dp	0	Dp	Dp	Moon	UAP56	MoonDp	UAP56Dp	MoonDp_UAP56Dp	none
MoonDp	UAP56Dv	0	Dp	Dv	Moon	UAP56	MoonDp	UAP56Dv	MoonDp_UAP56Dv	none
MoonDv	UAP56Dm	0	Dv	Dm	Moon	UAP56	MoonDv	UAP56Dm	MoonDv_UAP56Dm	none
MoonDv	UAP56De	0	Dv	De	Moon	UAP56	MoonDv	UAP56De	MoonDv_UAP56De	none
MoonDv	UAP56Dp	0	Dv	Dp	Moon	UAP56	MoonDv	UAP56Dp	MoonDv_UAP56Dp	none
MoonDv	UAP56Dv	0	Dv	Dv	Moon	UAP56	MoonDv	UAP56Dv	MoonDv_UAP56Dv	none
Nxf3Dm	BootDm	0	Dm	Dm	Nxf3	Boot	Nxf3Dm	BootDm	BootDm_Nxf3Dm	none
Nxf3Dm	BootDs	0.5	Dm	Ds	Nxf3	Boot	Nxf3Dm	BootDs	BootDs_Nxf3Dm	none
Nxf3Dm	BootDe	1	Dm	De	Nxf3	Boot	Nxf3Dm	BootDe	BootDe_Nxf3Dm	PPI
Nxf3Dm	BootDp	2	Dm	Dp	Nxf3	Boot	Nxf3Dm	BootDp	BootDp_Nxf3Dm	PPI
Nxf3Dm	BootDv	0	Dm	Dv	Nxf3	Boot	Nxf3Dm	BootDv	BootDv_Nxf3Dm	none
Nxf3Ds	BootDm	0	Ds	Dm	Nxf3	Boot	Nxf3Ds	BootDm	BootDm_Nxf3Ds	none
Nxf3Ds	BootDs	0	Ds	Ds	Nxf3	Boot	Nxf3Ds	BootDs	BootDs_Nxf3Ds	none
Nxf3Ds	BootDe	0	Ds	De	Nxf3	Boot	Nxf3Ds	BootDe	BootDe_Nxf3Ds	none
Nxf3Ds	BootDp	1	Ds	Dp	Nxf3	Boot	Nxf3Ds	BootDp	BootDp_Nxf3Ds	PPI
Nxf3Ds	BootDv	0	Ds	Dv	Nxf3	Boot	Nxf3Ds	BootDv	BootDv_Nxf3Ds	none
Nxf3Dm	CtBPDm	0.75	Dm	Dm	Nxf3	CtBP	Nxf3Dm	CtBPDm	CtBPDm_Nxf3Dm	PPI
Nxf3Dm	CtBPDs	1	Dm	Ds	Nxf3	CtBP	Nxf3Dm	CtBPDs	CtBPDs_Nxf3Dm	PPI
Nxf3Dm	CtBPDe	1	Dm	De	Nxf3	CtBP	Nxf3Dm	CtBPDe	CtBPDe_Nxf3Dm	PPI
Nxf3Dm	CtBPDp	1	Dm	Dp	Nxf3	CtBP	Nxf3Dm	CtBPDp	CtBPDp_Nxf3Dm	PPI
Nxf3Dm	CtBPDv	0.75	Dm	Dv	Nxf3	CtBP	Nxf3Dm	CtBPDv	CtBPDv_Nxf3Dm	PPI
Nxf3Ds	CtBPDm	0	Ds	Dm	Nxf3	CtBP	Nxf3Ds	CtBPDm	CtBPDm_Nxf3Ds	none
Nxf3Ds	CtBPDs	0	Ds	Ds	Nxf3	CtBP	Nxf3Ds	CtBPDs	CtBPDs_Nxf3Ds	none
Nxf3Ds	CtBPDe	0	Ds	De	Nxf3	CtBP	Nxf3Ds	CtBPDe	CtBPDe_Nxf3Ds	none
Nxf3Ds	CtBPDp	0	Ds	Dp	Nxf3	CtBP	Nxf3Ds	CtBPDp	CtBPDp_Nxf3Ds	none
Nxf3Ds	CtBPDv	0	Ds	Dv	Nxf3	CtBP	Nxf3Ds	CtBPDv	CtBPDv_Nxf3Ds	none
Nxf3Dm	CuffDm	0	Dm	Dm	Nxf3	Cuff	Nxf3Dm	CuffDm	CuffDm_Nxf3Dm	none
Nxf3Dm	CuffDs	0	Dm	Ds	Nxf3	Cuff	Nxf3Dm	CuffDs	CuffDs_Nxf3Dm	none
Nxf3Dm	CuffDe	0	Dm	De	Nxf3	Cuff	Nxf3Dm	CuffDe	CuffDe_Nxf3Dm	none
Nxf3Dm	CuffDp	0	Dm	Dp	Nxf3	Cuff	Nxf3Dm	CuffDp	CuffDp_Nxf3Dm	none
Nxf3Dm	CuffDv	0	Dm	Dv	Nxf3	Cuff	Nxf3Dm	CuffDv	CuffDv_Nxf3Dm	none
Nxf3Ds	CuffDm	0	Ds	Dm	Nxf3	Cuff	Nxf3Ds	CuffDm	CuffDm_Nxf3Ds	none
Nxf3Ds	CuffDs	0	Ds	Ds	Nxf3	Cuff	Nxf3Ds	CuffDs	CuffDs_Nxf3Ds	none
Nxf3Ds	CuffDe	0	Ds	De	Nxf3	Cuff	Nxf3Ds	CuffDe	CuffDe_Nxf3Ds	none
Nxf3Ds	CuffDp	0	Ds	Dp	Nxf3	Cuff	Nxf3Ds	CuffDp	CuffDp_Nxf3Ds	none
Nxf3Ds	CuffDv	0	Ds	Dv	Nxf3	Cuff	Nxf3Ds	CuffDv	CuffDv_Nxf3Ds	none
Nxf3Dm	DelDm	0	Dm	Dm	Nxf3	Del	Nxf3Dm	DelDm	DelDm_Nxf3Dm	none
Nxf3Dm	DelDs	0	Dm	Ds	Nxf3	Del	Nxf3Dm	DelDs	DelDs_Nxf3Dm	none
Nxf3Dm	DelDe	0	Dm	De	Nxf3	Del	Nxf3Dm	DelDe	DelDe_Nxf3Dm	none
Nxf3Dm	DelDp	0	Dm	Dp	Nxf3	Del	Nxf3Dm	DelDp	DelDp_Nxf3Dm	none
Nxf3Dm	DelDv	0	Dm	Dv	Nxf3	Del	Nxf3Dm	DelDv	DelDv_Nxf3Dm	none
Nxf3Ds	DelDm	0	Ds	Dm	Nxf3	Del	Nxf3Ds	DelDm	DelDm_Nxf3Ds	none
Nxf3Ds	DelDs	0	Ds	Ds	Nxf3	Del	Nxf3Ds	DelDs	DelDs_Nxf3Ds	none
Nxf3Ds	DelDe	0	Ds	De	Nxf3	Del	Nxf3Ds	DelDe	DelDe_Nxf3Ds	none
Nxf3Ds	DelDp	0	Ds	Dp	Nxf3	Del	Nxf3Ds	DelDp	DelDp_Nxf3Ds	none
Nxf3Ds	DelDv	0	Ds	Dv	Nxf3	Del	Nxf3Ds	DelDv	DelDv_Nxf3Ds	none
Nxf3Dm	HP1DDs	0	Dm	Ds	Nxf3	HP1D	Nxf3Dm	HP1DDs	HP1DDs_Nxf3Dm	none
Nxf3Ds	HP1DDs	0	Ds	Ds	Nxf3	HP1D	Nxf3Ds	HP1DDs	HP1DDs_Nxf3Ds	none
Nxf3Dm	KipDm	0	Dm	Dm	Nxf3	Kip	Nxf3Dm	KipDm	KipDm_Nxf3Dm	none
Nxf3Dm	KipDs	0	Dm	Ds	Nxf3	Kip	Nxf3Dm	KipDs	KipDs_Nxf3Dm	none
Nxf3Dm	KipDe	0	Dm	De	Nxf3	Kip	Nxf3Dm	KipDe	KipDe_Nxf3Dm	none
Nxf3Ds	KipDm	0	Ds	Dm	Nxf3	Kip	Nxf3Ds	KipDm	KipDm_Nxf3Ds	none
Nxf3Ds	KipDs	0	Ds	Ds	Nxf3	Kip	Nxf3Ds	KipDs	KipDs_Nxf3Ds	none
Nxf3Ds	KipDe	0	Ds	De	Nxf3	Kip	Nxf3Ds	KipDe	KipDe_Nxf3Ds	none
Nxf3Dm	MoonDm	0	Dm	Dm	Nxf3	Moon	Nxf3Dm	MoonDm	MoonDm_Nxf3Dm	none
Nxf3Dm	MoonDs	0	Dm	Ds	Nxf3	Moon	Nxf3Dm	MoonDs	MoonDs_Nxf3Dm	none
Nxf3Dm	MoonDe	0	Dm	De	Nxf3	Moon	Nxf3Dm	MoonDe	MoonDe_Nxf3Dm	none
Nxf3Dm	MoonDp	0	Dm	Dp	Nxf3	Moon	Nxf3Dm	MoonDp	MoonDp_Nxf3Dm	none
Nxf3Dm	MoonDv	0	Dm	Dv	Nxf3	Moon	Nxf3Dm	MoonDv	MoonDv_Nxf3Dm	none
Nxf3Ds	MoonDm	0	Ds	Dm	Nxf3	Moon	Nxf3Ds	MoonDm	MoonDm_Nxf3Ds	none
Nxf3Ds	MoonDs	0	Ds	Ds	Nxf3	Moon	Nxf3Ds	MoonDs	MoonDs_Nxf3Ds	none
Nxf3Ds	MoonDe	0	Ds	De	Nxf3	Moon	Nxf3Ds	MoonDe	MoonDe_Nxf3Ds	none
Nxf3Ds	MoonDp	0	Ds	Dp	Nxf3	Moon	Nxf3Ds	MoonDp	MoonDp_Nxf3Ds	none
Nxf3Ds	MoonDv	0	Ds	Dv	Nxf3	Moon	Nxf3Ds	MoonDv	MoonDv_Nxf3Ds	none
Nxf3Dm	Nxf3Dm	0	Dm	Dm	Nxf3	Nxf3	Nxf3Dm	Nxf3Dm	Nxf3Dm_Nxf3Dm	none
Nxf3Dm	Nxf3Ds	0	Dm	Ds	Nxf3	Nxf3	Nxf3Dm	Nxf3Ds	Nxf3Dm_Nxf3Ds	none
Nxf3Ds	Nxf3Dm	0	Ds	Dm	Nxf3	Nxf3	Nxf3Ds	Nxf3Dm	Nxf3Dm_Nxf3Ds	none
Nxf3Ds	Nxf3Ds	0	Ds	Ds	Nxf3	Nxf3	Nxf3Ds	Nxf3Ds	Nxf3Ds_Nxf3Ds	none
Nxf3Dm	RhiDm	0	Dm	Dm	Nxf3	Rhi	Nxf3Dm	RhiDm	Nxf3Dm_RhiDm	none
Nxf3Dm	RhiDs	0	Dm	Ds	Nxf3	Rhi	Nxf3Dm	RhiDs	Nxf3Dm_RhiDs	none
Nxf3Dm	RhiDe	0	Dm	De	Nxf3	Rhi	Nxf3Dm	RhiDe	Nxf3Dm_RhiDe	none
Nxf3Dm	RhiDp	1.67	Dm	Dp	Nxf3	Rhi	Nxf3Dm	RhiDp	Nxf3Dm_RhiDp	PPI
Nxf3Dm	RhiDv	0	Dm	Dv	Nxf3	Rhi	Nxf3Dm	RhiDv	Nxf3Dm_RhiDv	none
Nxf3Ds	RhiDm	0	Ds	Dm	Nxf3	Rhi	Nxf3Ds	RhiDm	Nxf3Ds_RhiDm	none
Nxf3Ds	RhiDs	0	Ds	Ds	Nxf3	Rhi	Nxf3Ds	RhiDs	Nxf3Ds_RhiDs	none
Nxf3Ds	RhiDe	0	Ds	De	Nxf3	Rhi	Nxf3Ds	RhiDe	Nxf3Ds_RhiDe	none
Nxf3Ds	RhiDp	0	Ds	Dp	Nxf3	Rhi	Nxf3Ds	RhiDp	Nxf3Ds_RhiDp	none
Nxf3Ds	RhiDv	0	Ds	Dv	Nxf3	Rhi	Nxf3Ds	RhiDv	Nxf3Ds_RhiDv	none
Nxf3Dm	TFIIA-SDm	0	Dm	Dm	Nxf3	TFIIA-S	Nxf3Dm	TFIIA-SDm	Nxf3Dm_TFIIA-SDm	none
Nxf3Dm	TFIIA-SDs	0	Dm	Ds	Nxf3	TFIIA-S	Nxf3Dm	TFIIA-SDs	Nxf3Dm_TFIIA-SDs	none
Nxf3Dm	TFIIA-SDe	0	Dm	De	Nxf3	TFIIA-S	Nxf3Dm	TFIIA-SDe	Nxf3Dm_TFIIA-SDe	none
Nxf3Dm	TFIIA-SDp	0	Dm	Dp	Nxf3	TFIIA-S	Nxf3Dm	TFIIA-SDp	Nxf3Dm_TFIIA-SDp	none
Nxf3Dm	TFIIA-SDv	0	Dm	Dv	Nxf3	TFIIA-S	Nxf3Dm	TFIIA-SDv	Nxf3Dm_TFIIA-SDv	none
Nxf3Ds	TFIIA-SDm	0	Ds	Dm	Nxf3	TFIIA-S	Nxf3Ds	TFIIA-SDm	Nxf3Ds_TFIIA-SDm	none
Nxf3Ds	TFIIA-SDs	0	Ds	Ds	Nxf3	TFIIA-S	Nxf3Ds	TFIIA-SDs	Nxf3Ds_TFIIA-SDs	none
Nxf3Ds	TFIIA-SDe	0	Ds	De	Nxf3	TFIIA-S	Nxf3Ds	TFIIA-SDe	Nxf3Ds_TFIIA-SDe	none
Nxf3Ds	TFIIA-SDp	0	Ds	Dp	Nxf3	TFIIA-S	Nxf3Ds	TFIIA-SDp	Nxf3Ds_TFIIA-SDp	none
Nxf3Ds	TFIIA-SDv	0	Ds	Dv	Nxf3	TFIIA-S	Nxf3Ds	TFIIA-SDv	Nxf3Ds_TFIIA-SDv	none
Nxf3Dm	Trf2Dm	0	Dm	Dm	Nxf3	Trf2	Nxf3Dm	Trf2Dm	Nxf3Dm_Trf2Dm	none
Nxf3Dm	Trf2De	0	Dm	De	Nxf3	Trf2	Nxf3Dm	Trf2De	Nxf3Dm_Trf2De	none
Nxf3Dm	Trf2Dp	0	Dm	Dp	Nxf3	Trf2	Nxf3Dm	Trf2Dp	Nxf3Dm_Trf2Dp	none
Nxf3Dm	Trf2Dv	0.75	Dm	Dv	Nxf3	Trf2	Nxf3Dm	Trf2Dv	Nxf3Dm_Trf2Dv	PPI
Nxf3Ds	Trf2Dm	0	Ds	Dm	Nxf3	Trf2	Nxf3Ds	Trf2Dm	Nxf3Ds_Trf2Dm	none
Nxf3Ds	Trf2De	0	Ds	De	Nxf3	Trf2	Nxf3Ds	Trf2De	Nxf3Ds_Trf2De	none
Nxf3Ds	Trf2Dp	0	Ds	Dp	Nxf3	Trf2	Nxf3Ds	Trf2Dp	Nxf3Ds_Trf2Dp	none
Nxf3Ds	Trf2Dv	0	Ds	Dv	Nxf3	Trf2	Nxf3Ds	Trf2Dv	Nxf3Ds_Trf2Dv	none
Nxf3Dm	UAP56Dm	0	Dm	Dm	Nxf3	UAP56	Nxf3Dm	UAP56Dm	Nxf3Dm_UAP56Dm	none
Nxf3Dm	UAP56De	0	Dm	De	Nxf3	UAP56	Nxf3Dm	UAP56De	Nxf3Dm_UAP56De	none
Nxf3Dm	UAP56Dp	0.75	Dm	Dp	Nxf3	UAP56	Nxf3Dm	UAP56Dp	Nxf3Dm_UAP56Dp	PPI
Nxf3Dm	UAP56Dv	0	Dm	Dv	Nxf3	UAP56	Nxf3Dm	UAP56Dv	Nxf3Dm_UAP56Dv	none
Nxf3Ds	UAP56Dm	0	Ds	Dm	Nxf3	UAP56	Nxf3Ds	UAP56Dm	Nxf3Ds_UAP56Dm	none
Nxf3Ds	UAP56De	0	Ds	De	Nxf3	UAP56	Nxf3Ds	UAP56De	Nxf3Ds_UAP56De	none
Nxf3Ds	UAP56Dp	0	Ds	Dp	Nxf3	UAP56	Nxf3Ds	UAP56Dp	Nxf3Ds_UAP56Dp	none
Nxf3Ds	UAP56Dv	0	Ds	Dv	Nxf3	UAP56	Nxf3Ds	UAP56Dv	Nxf3Ds_UAP56Dv	none
RhiDm	BootDm	0.25	Dm	Dm	Rhi	Boot	RhiDm	BootDm	BootDm_RhiDm	none
RhiDm	BootDs	0	Dm	Ds	Rhi	Boot	RhiDm	BootDs	BootDs_RhiDm	none
RhiDm	BootDe	0	Dm	De	Rhi	Boot	RhiDm	BootDe	BootDe_RhiDm	none
RhiDm	BootDp	0	Dm	Dp	Rhi	Boot	RhiDm	BootDp	BootDp_RhiDm	none
RhiDm	BootDv	0	Dm	Dv	Rhi	Boot	RhiDm	BootDv	BootDv_RhiDm	none
RhiDs	BootDm	0.5	Ds	Dm	Rhi	Boot	RhiDs	BootDm	BootDm_RhiDs	none
RhiDs	BootDs	0	Ds	Ds	Rhi	Boot	RhiDs	BootDs	BootDs_RhiDs	none
RhiDs	BootDe	0	Ds	De	Rhi	Boot	RhiDs	BootDe	BootDe_RhiDs	none
RhiDs	BootDp	0	Ds	Dp	Rhi	Boot	RhiDs	BootDp	BootDp_RhiDs	none
RhiDs	BootDv	0	Ds	Dv	Rhi	Boot	RhiDs	BootDv	BootDv_RhiDs	none
RhiDe	BootDm	0.25	De	Dm	Rhi	Boot	RhiDe	BootDm	BootDm_RhiDe	none
RhiDe	BootDs	0	De	Ds	Rhi	Boot	RhiDe	BootDs	BootDs_RhiDe	none
RhiDe	BootDe	0	De	De	Rhi	Boot	RhiDe	BootDe	BootDe_RhiDe	none
RhiDe	BootDp	0	De	Dp	Rhi	Boot	RhiDe	BootDp	BootDp_RhiDe	none
RhiDe	BootDv	0	De	Dv	Rhi	Boot	RhiDe	BootDv	BootDv_RhiDe	none
RhiDp	BootDm	0	Dp	Dm	Rhi	Boot	RhiDp	BootDm	BootDm_RhiDp	none
RhiDp	BootDs	0	Dp	Ds	Rhi	Boot	RhiDp	BootDs	BootDs_RhiDp	none
RhiDp	BootDe	0	Dp	De	Rhi	Boot	RhiDp	BootDe	BootDe_RhiDp	none
RhiDp	BootDp	0	Dp	Dp	Rhi	Boot	RhiDp	BootDp	BootDp_RhiDp	none
RhiDp	BootDv	0	Dp	Dv	Rhi	Boot	RhiDp	BootDv	BootDv_RhiDp	none
RhiDv	BootDm	0	Dv	Dm	Rhi	Boot	RhiDv	BootDm	BootDm_RhiDv	none
RhiDv	BootDs	0	Dv	Ds	Rhi	Boot	RhiDv	BootDs	BootDs_RhiDv	none
RhiDv	BootDe	0	Dv	De	Rhi	Boot	RhiDv	BootDe	BootDe_RhiDv	none
RhiDv	BootDp	0	Dv	Dp	Rhi	Boot	RhiDv	BootDp	BootDp_RhiDv	none
RhiDv	BootDv	0	Dv	Dv	Rhi	Boot	RhiDv	BootDv	BootDv_RhiDv	none
RhiDm	CtBPDm	0	Dm	Dm	Rhi	CtBP	RhiDm	CtBPDm	CtBPDm_RhiDm	none
RhiDm	CtBPDs	0	Dm	Ds	Rhi	CtBP	RhiDm	CtBPDs	CtBPDs_RhiDm	none
RhiDm	CtBPDe	0	Dm	De	Rhi	CtBP	RhiDm	CtBPDe	CtBPDe_RhiDm	none
RhiDm	CtBPDp	0.5	Dm	Dp	Rhi	CtBP	RhiDm	CtBPDp	CtBPDp_RhiDm	none
RhiDm	CtBPDv	0	Dm	Dv	Rhi	CtBP	RhiDm	CtBPDv	CtBPDv_RhiDm	none
RhiDs	CtBPDm	0	Ds	Dm	Rhi	CtBP	RhiDs	CtBPDm	CtBPDm_RhiDs	none
RhiDs	CtBPDs	0	Ds	Ds	Rhi	CtBP	RhiDs	CtBPDs	CtBPDs_RhiDs	none
RhiDs	CtBPDe	0	Ds	De	Rhi	CtBP	RhiDs	CtBPDe	CtBPDe_RhiDs	none
RhiDs	CtBPDp	0.5	Ds	Dp	Rhi	CtBP	RhiDs	CtBPDp	CtBPDp_RhiDs	none
RhiDs	CtBPDv	0	Ds	Dv	Rhi	CtBP	RhiDs	CtBPDv	CtBPDv_RhiDs	none
RhiDe	CtBPDm	0	De	Dm	Rhi	CtBP	RhiDe	CtBPDm	CtBPDm_RhiDe	none
RhiDe	CtBPDs	0.75	De	Ds	Rhi	CtBP	RhiDe	CtBPDs	CtBPDs_RhiDe	PPI
RhiDe	CtBPDe	0	De	De	Rhi	CtBP	RhiDe	CtBPDe	CtBPDe_RhiDe	none
RhiDe	CtBPDp	0.75	De	Dp	Rhi	CtBP	RhiDe	CtBPDp	CtBPDp_RhiDe	PPI
RhiDe	CtBPDv	0	De	Dv	Rhi	CtBP	RhiDe	CtBPDv	CtBPDv_RhiDe	none
RhiDp	CtBPDm	0	Dp	Dm	Rhi	CtBP	RhiDp	CtBPDm	CtBPDm_RhiDp	none
RhiDp	CtBPDs	0	Dp	Ds	Rhi	CtBP	RhiDp	CtBPDs	CtBPDs_RhiDp	none
RhiDp	CtBPDe	0	Dp	De	Rhi	CtBP	RhiDp	CtBPDe	CtBPDe_RhiDp	none
RhiDp	CtBPDp	0.5	Dp	Dp	Rhi	CtBP	RhiDp	CtBPDp	CtBPDp_RhiDp	none
RhiDp	CtBPDv	0	Dp	Dv	Rhi	CtBP	RhiDp	CtBPDv	CtBPDv_RhiDp	none
RhiDv	CtBPDm	0	Dv	Dm	Rhi	CtBP	RhiDv	CtBPDm	CtBPDm_RhiDv	none
RhiDv	CtBPDs	0	Dv	Ds	Rhi	CtBP	RhiDv	CtBPDs	CtBPDs_RhiDv	none
RhiDv	CtBPDe	0	Dv	De	Rhi	CtBP	RhiDv	CtBPDe	CtBPDe_RhiDv	none
RhiDv	CtBPDp	0	Dv	Dp	Rhi	CtBP	RhiDv	CtBPDp	CtBPDp_RhiDv	none
RhiDv	CtBPDv	0	Dv	Dv	Rhi	CtBP	RhiDv	CtBPDv	CtBPDv_RhiDv	none
RhiDm	CuffDm	0	Dm	Dm	Rhi	Cuff	RhiDm	CuffDm	CuffDm_RhiDm	none
RhiDm	CuffDs	0.5	Dm	Ds	Rhi	Cuff	RhiDm	CuffDs	CuffDs_RhiDm	none
RhiDm	CuffDe	0	Dm	De	Rhi	Cuff	RhiDm	CuffDe	CuffDe_RhiDm	none
RhiDm	CuffDp	0	Dm	Dp	Rhi	Cuff	RhiDm	CuffDp	CuffDp_RhiDm	none
RhiDm	CuffDv	0	Dm	Dv	Rhi	Cuff	RhiDm	CuffDv	CuffDv_RhiDm	none
RhiDs	CuffDm	0	Ds	Dm	Rhi	Cuff	RhiDs	CuffDm	CuffDm_RhiDs	none
RhiDs	CuffDs	0	Ds	Ds	Rhi	Cuff	RhiDs	CuffDs	CuffDs_RhiDs	none
RhiDs	CuffDe	0	Ds	De	Rhi	Cuff	RhiDs	CuffDe	CuffDe_RhiDs	none
RhiDs	CuffDp	0	Ds	Dp	Rhi	Cuff	RhiDs	CuffDp	CuffDp_RhiDs	none
RhiDs	CuffDv	0	Ds	Dv	Rhi	Cuff	RhiDs	CuffDv	CuffDv_RhiDs	none
RhiDe	CuffDm	0	De	Dm	Rhi	Cuff	RhiDe	CuffDm	CuffDm_RhiDe	none
RhiDe	CuffDs	0	De	Ds	Rhi	Cuff	RhiDe	CuffDs	CuffDs_RhiDe	none
RhiDe	CuffDe	0	De	De	Rhi	Cuff	RhiDe	CuffDe	CuffDe_RhiDe	none
RhiDe	CuffDp	0	De	Dp	Rhi	Cuff	RhiDe	CuffDp	CuffDp_RhiDe	none
RhiDe	CuffDv	0.5	De	Dv	Rhi	Cuff	RhiDe	CuffDv	CuffDv_RhiDe	none
RhiDp	CuffDm	0	Dp	Dm	Rhi	Cuff	RhiDp	CuffDm	CuffDm_RhiDp	none
RhiDp	CuffDs	0	Dp	Ds	Rhi	Cuff	RhiDp	CuffDs	CuffDs_RhiDp	none
RhiDp	CuffDe	0	Dp	De	Rhi	Cuff	RhiDp	CuffDe	CuffDe_RhiDp	none
RhiDp	CuffDp	0	Dp	Dp	Rhi	Cuff	RhiDp	CuffDp	CuffDp_RhiDp	none
RhiDp	CuffDv	0	Dp	Dv	Rhi	Cuff	RhiDp	CuffDv	CuffDv_RhiDp	none
RhiDv	CuffDm	0	Dv	Dm	Rhi	Cuff	RhiDv	CuffDm	CuffDm_RhiDv	none
RhiDv	CuffDs	0	Dv	Ds	Rhi	Cuff	RhiDv	CuffDs	CuffDs_RhiDv	none
RhiDv	CuffDe	0	Dv	De	Rhi	Cuff	RhiDv	CuffDe	CuffDe_RhiDv	none
RhiDv	CuffDp	0	Dv	Dp	Rhi	Cuff	RhiDv	CuffDp	CuffDp_RhiDv	none
RhiDv	CuffDv	0	Dv	Dv	Rhi	Cuff	RhiDv	CuffDv	CuffDv_RhiDv	none
RhiDm	DelDm	3.5	Dm	Dm	Rhi	Del	RhiDm	DelDm	DelDm_RhiDm	PPI
RhiDm	DelDs	4	Dm	Ds	Rhi	Del	RhiDm	DelDs	DelDs_RhiDm	PPI
RhiDm	DelDe	0	Dm	De	Rhi	Del	RhiDm	DelDe	DelDe_RhiDm	none
RhiDm	DelDp	0	Dm	Dp	Rhi	Del	RhiDm	DelDp	DelDp_RhiDm	none
RhiDm	DelDv	5.75	Dm	Dv	Rhi	Del	RhiDm	DelDv	DelDv_RhiDm	PPI
RhiDs	DelDm	1.5	Ds	Dm	Rhi	Del	RhiDs	DelDm	DelDm_RhiDs	PPI
RhiDs	DelDs	4.5	Ds	Ds	Rhi	Del	RhiDs	DelDs	DelDs_RhiDs	PPI
RhiDs	DelDe	0	Ds	De	Rhi	Del	RhiDs	DelDe	DelDe_RhiDs	none
RhiDs	DelDp	0	Ds	Dp	Rhi	Del	RhiDs	DelDp	DelDp_RhiDs	none
RhiDs	DelDv	3.17	Ds	Dv	Rhi	Del	RhiDs	DelDv	DelDv_RhiDs	PPI
RhiDe	DelDm	0.67	De	Dm	Rhi	Del	RhiDe	DelDm	DelDm_RhiDe	none
RhiDe	DelDs	4.5	De	Ds	Rhi	Del	RhiDe	DelDs	DelDs_RhiDe	PPI
RhiDe	DelDe	0	De	De	Rhi	Del	RhiDe	DelDe	DelDe_RhiDe	none
RhiDe	DelDp	0	De	Dp	Rhi	Del	RhiDe	DelDp	DelDp_RhiDe	none
RhiDe	DelDv	0.75	De	Dv	Rhi	Del	RhiDe	DelDv	DelDv_RhiDe	PPI
RhiDp	DelDm	0	Dp	Dm	Rhi	Del	RhiDp	DelDm	DelDm_RhiDp	none
RhiDp	DelDs	1.75	Dp	Ds	Rhi	Del	RhiDp	DelDs	DelDs_RhiDp	PPI
RhiDp	DelDe	1.5	Dp	De	Rhi	Del	RhiDp	DelDe	DelDe_RhiDp	PPI
RhiDp	DelDp	6	Dp	Dp	Rhi	Del	RhiDp	DelDp	DelDp_RhiDp	PPI
RhiDp	DelDv	2	Dp	Dv	Rhi	Del	RhiDp	DelDv	DelDv_RhiDp	PPI
RhiDv	DelDm	0	Dv	Dm	Rhi	Del	RhiDv	DelDm	DelDm_RhiDv	none
RhiDv	DelDs	0	Dv	Ds	Rhi	Del	RhiDv	DelDs	DelDs_RhiDv	none
RhiDv	DelDe	0	Dv	De	Rhi	Del	RhiDv	DelDe	DelDe_RhiDv	none
RhiDv	DelDp	0	Dv	Dp	Rhi	Del	RhiDv	DelDp	DelDp_RhiDv	none
RhiDv	DelDv	4.75	Dv	Dv	Rhi	Del	RhiDv	DelDv	DelDv_RhiDv	PPI
RhiDm	HP1DDs	0	Dm	Ds	Rhi	HP1D	RhiDm	HP1DDs	HP1DDs_RhiDm	none
RhiDs	HP1DDs	0	Ds	Ds	Rhi	HP1D	RhiDs	HP1DDs	HP1DDs_RhiDs	none
RhiDe	HP1DDs	0	De	Ds	Rhi	HP1D	RhiDe	HP1DDs	HP1DDs_RhiDe	none
RhiDp	HP1DDs	0	Dp	Ds	Rhi	HP1D	RhiDp	HP1DDs	HP1DDs_RhiDp	none
RhiDv	HP1DDs	0	Dv	Ds	Rhi	HP1D	RhiDv	HP1DDs	HP1DDs_RhiDv	none
RhiDm	KipDm	4.25	Dm	Dm	Rhi	Kip	RhiDm	KipDm	KipDm_RhiDm	PPI
RhiDm	KipDs	4	Dm	Ds	Rhi	Kip	RhiDm	KipDs	KipDs_RhiDm	PPI
RhiDm	KipDe	3	Dm	De	Rhi	Kip	RhiDm	KipDe	KipDe_RhiDm	PPI
RhiDs	KipDm	3	Ds	Dm	Rhi	Kip	RhiDs	KipDm	KipDm_RhiDs	PPI
RhiDs	KipDs	3	Ds	Ds	Rhi	Kip	RhiDs	KipDs	KipDs_RhiDs	PPI
RhiDs	KipDe	2.75	Ds	De	Rhi	Kip	RhiDs	KipDe	KipDe_RhiDs	PPI
RhiDe	KipDm	5.42	De	Dm	Rhi	Kip	RhiDe	KipDm	KipDm_RhiDe	PPI
RhiDe	KipDs	3	De	Ds	Rhi	Kip	RhiDe	KipDs	KipDs_RhiDe	PPI
RhiDe	KipDe	5.67	De	De	Rhi	Kip	RhiDe	KipDe	KipDe_RhiDe	PPI
RhiDp	KipDm	1.25	Dp	Dm	Rhi	Kip	RhiDp	KipDm	KipDm_RhiDp	PPI
RhiDp	KipDs	0	Dp	Ds	Rhi	Kip	RhiDp	KipDs	KipDs_RhiDp	none
RhiDp	KipDe	1.5	Dp	De	Rhi	Kip	RhiDp	KipDe	KipDe_RhiDp	PPI
RhiDv	KipDm	0	Dv	Dm	Rhi	Kip	RhiDv	KipDm	KipDm_RhiDv	none
RhiDv	KipDs	0	Dv	Ds	Rhi	Kip	RhiDv	KipDs	KipDs_RhiDv	none
RhiDv	KipDe	0	Dv	De	Rhi	Kip	RhiDv	KipDe	KipDe_RhiDv	none
RhiDm	MoonDm	0.5	Dm	Dm	Rhi	Moon	RhiDm	MoonDm	MoonDm_RhiDm	none
RhiDm	MoonDs	0	Dm	Ds	Rhi	Moon	RhiDm	MoonDs	MoonDs_RhiDm	none
RhiDm	MoonDe	0	Dm	De	Rhi	Moon	RhiDm	MoonDe	MoonDe_RhiDm	none
RhiDm	MoonDp	0	Dm	Dp	Rhi	Moon	RhiDm	MoonDp	MoonDp_RhiDm	none
RhiDm	MoonDv	0	Dm	Dv	Rhi	Moon	RhiDm	MoonDv	MoonDv_RhiDm	none
RhiDs	MoonDm	0	Ds	Dm	Rhi	Moon	RhiDs	MoonDm	MoonDm_RhiDs	none
RhiDs	MoonDs	0	Ds	Ds	Rhi	Moon	RhiDs	MoonDs	MoonDs_RhiDs	none
RhiDs	MoonDe	0	Ds	De	Rhi	Moon	RhiDs	MoonDe	MoonDe_RhiDs	none
RhiDs	MoonDp	0	Ds	Dp	Rhi	Moon	RhiDs	MoonDp	MoonDp_RhiDs	none
RhiDs	MoonDv	0	Ds	Dv	Rhi	Moon	RhiDs	MoonDv	MoonDv_RhiDs	none
RhiDe	MoonDm	0	De	Dm	Rhi	Moon	RhiDe	MoonDm	MoonDm_RhiDe	none
RhiDe	MoonDs	0	De	Ds	Rhi	Moon	RhiDe	MoonDs	MoonDs_RhiDe	none
RhiDe	MoonDe	0	De	De	Rhi	Moon	RhiDe	MoonDe	MoonDe_RhiDe	none
RhiDe	MoonDp	0	De	Dp	Rhi	Moon	RhiDe	MoonDp	MoonDp_RhiDe	none
RhiDe	MoonDv	0	De	Dv	Rhi	Moon	RhiDe	MoonDv	MoonDv_RhiDe	none
RhiDp	MoonDm	1	Dp	Dm	Rhi	Moon	RhiDp	MoonDm	MoonDm_RhiDp	PPI
RhiDp	MoonDs	0	Dp	Ds	Rhi	Moon	RhiDp	MoonDs	MoonDs_RhiDp	none
RhiDp	MoonDe	2	Dp	De	Rhi	Moon	RhiDp	MoonDe	MoonDe_RhiDp	PPI
RhiDp	MoonDp	0	Dp	Dp	Rhi	Moon	RhiDp	MoonDp	MoonDp_RhiDp	none
RhiDp	MoonDv	0	Dp	Dv	Rhi	Moon	RhiDp	MoonDv	MoonDv_RhiDp	none
RhiDv	MoonDm	0	Dv	Dm	Rhi	Moon	RhiDv	MoonDm	MoonDm_RhiDv	none
RhiDv	MoonDs	0	Dv	Ds	Rhi	Moon	RhiDv	MoonDs	MoonDs_RhiDv	none
RhiDv	MoonDe	0	Dv	De	Rhi	Moon	RhiDv	MoonDe	MoonDe_RhiDv	none
RhiDv	MoonDp	0	Dv	Dp	Rhi	Moon	RhiDv	MoonDp	MoonDp_RhiDv	none
RhiDv	MoonDv	0	Dv	Dv	Rhi	Moon	RhiDv	MoonDv	MoonDv_RhiDv	none
RhiDm	Nxf3Dm	0	Dm	Dm	Rhi	Nxf3	RhiDm	Nxf3Dm	Nxf3Dm_RhiDm	none
RhiDm	Nxf3Ds	0	Dm	Ds	Rhi	Nxf3	RhiDm	Nxf3Ds	Nxf3Ds_RhiDm	none
RhiDs	Nxf3Dm	0	Ds	Dm	Rhi	Nxf3	RhiDs	Nxf3Dm	Nxf3Dm_RhiDs	none
RhiDs	Nxf3Ds	0	Ds	Ds	Rhi	Nxf3	RhiDs	Nxf3Ds	Nxf3Ds_RhiDs	none
RhiDe	Nxf3Dm	0	De	Dm	Rhi	Nxf3	RhiDe	Nxf3Dm	Nxf3Dm_RhiDe	none
RhiDe	Nxf3Ds	0	De	Ds	Rhi	Nxf3	RhiDe	Nxf3Ds	Nxf3Ds_RhiDe	none
RhiDp	Nxf3Dm	1.67	Dp	Dm	Rhi	Nxf3	RhiDp	Nxf3Dm	Nxf3Dm_RhiDp	PPI
RhiDp	Nxf3Ds	0	Dp	Ds	Rhi	Nxf3	RhiDp	Nxf3Ds	Nxf3Ds_RhiDp	none
RhiDv	Nxf3Dm	0	Dv	Dm	Rhi	Nxf3	RhiDv	Nxf3Dm	Nxf3Dm_RhiDv	none
RhiDv	Nxf3Ds	0	Dv	Ds	Rhi	Nxf3	RhiDv	Nxf3Ds	Nxf3Ds_RhiDv	none
RhiDm	RhiDm	0	Dm	Dm	Rhi	Rhi	RhiDm	RhiDm	RhiDm_RhiDm	none
RhiDm	RhiDs	0	Dm	Ds	Rhi	Rhi	RhiDm	RhiDs	RhiDm_RhiDs	none
RhiDm	RhiDe	0	Dm	De	Rhi	Rhi	RhiDm	RhiDe	RhiDe_RhiDm	none
RhiDm	RhiDp	0	Dm	Dp	Rhi	Rhi	RhiDm	RhiDp	RhiDm_RhiDp	none
RhiDm	RhiDv	0	Dm	Dv	Rhi	Rhi	RhiDm	RhiDv	RhiDm_RhiDv	none
RhiDs	RhiDm	0	Ds	Dm	Rhi	Rhi	RhiDs	RhiDm	RhiDm_RhiDs	none
RhiDs	RhiDs	0	Ds	Ds	Rhi	Rhi	RhiDs	RhiDs	RhiDs_RhiDs	none
RhiDs	RhiDe	0	Ds	De	Rhi	Rhi	RhiDs	RhiDe	RhiDe_RhiDs	none
RhiDs	RhiDp	0.5	Ds	Dp	Rhi	Rhi	RhiDs	RhiDp	RhiDp_RhiDs	none
RhiDs	RhiDv	0	Ds	Dv	Rhi	Rhi	RhiDs	RhiDv	RhiDs_RhiDv	none
RhiDe	RhiDm	0	De	Dm	Rhi	Rhi	RhiDe	RhiDm	RhiDe_RhiDm	none
RhiDe	RhiDs	0	De	Ds	Rhi	Rhi	RhiDe	RhiDs	RhiDe_RhiDs	none
RhiDe	RhiDe	0	De	De	Rhi	Rhi	RhiDe	RhiDe	RhiDe_RhiDe	none
RhiDe	RhiDp	1.67	De	Dp	Rhi	Rhi	RhiDe	RhiDp	RhiDe_RhiDp	PPI
RhiDe	RhiDv	0	De	Dv	Rhi	Rhi	RhiDe	RhiDv	RhiDe_RhiDv	none
RhiDp	RhiDm	0	Dp	Dm	Rhi	Rhi	RhiDp	RhiDm	RhiDm_RhiDp	none
RhiDp	RhiDs	0.5	Dp	Ds	Rhi	Rhi	RhiDp	RhiDs	RhiDp_RhiDs	none
RhiDp	RhiDe	1.67	Dp	De	Rhi	Rhi	RhiDp	RhiDe	RhiDe_RhiDp	PPI
RhiDp	RhiDp	4	Dp	Dp	Rhi	Rhi	RhiDp	RhiDp	RhiDp_RhiDp	PPI
RhiDp	RhiDv	0	Dp	Dv	Rhi	Rhi	RhiDp	RhiDv	RhiDp_RhiDv	none
RhiDv	RhiDm	0	Dv	Dm	Rhi	Rhi	RhiDv	RhiDm	RhiDm_RhiDv	none
RhiDv	RhiDs	0	Dv	Ds	Rhi	Rhi	RhiDv	RhiDs	RhiDs_RhiDv	none
RhiDv	RhiDe	0	Dv	De	Rhi	Rhi	RhiDv	RhiDe	RhiDe_RhiDv	none
RhiDv	RhiDp	0	Dv	Dp	Rhi	Rhi	RhiDv	RhiDp	RhiDp_RhiDv	none
RhiDv	RhiDv	0	Dv	Dv	Rhi	Rhi	RhiDv	RhiDv	RhiDv_RhiDv	none
RhiDm	TFIIA-SDm	0	Dm	Dm	Rhi	TFIIA-S	RhiDm	TFIIA-SDm	RhiDm_TFIIA-SDm	none
RhiDm	TFIIA-SDs	0	Dm	Ds	Rhi	TFIIA-S	RhiDm	TFIIA-SDs	RhiDm_TFIIA-SDs	none
RhiDm	TFIIA-SDe	0	Dm	De	Rhi	TFIIA-S	RhiDm	TFIIA-SDe	RhiDm_TFIIA-SDe	none
RhiDm	TFIIA-SDp	0	Dm	Dp	Rhi	TFIIA-S	RhiDm	TFIIA-SDp	RhiDm_TFIIA-SDp	none
RhiDm	TFIIA-SDv	0	Dm	Dv	Rhi	TFIIA-S	RhiDm	TFIIA-SDv	RhiDm_TFIIA-SDv	none
RhiDs	TFIIA-SDm	0	Ds	Dm	Rhi	TFIIA-S	RhiDs	TFIIA-SDm	RhiDs_TFIIA-SDm	none
RhiDs	TFIIA-SDs	0	Ds	Ds	Rhi	TFIIA-S	RhiDs	TFIIA-SDs	RhiDs_TFIIA-SDs	none
RhiDs	TFIIA-SDe	0	Ds	De	Rhi	TFIIA-S	RhiDs	TFIIA-SDe	RhiDs_TFIIA-SDe	none
RhiDs	TFIIA-SDp	0	Ds	Dp	Rhi	TFIIA-S	RhiDs	TFIIA-SDp	RhiDs_TFIIA-SDp	none
RhiDs	TFIIA-SDv	0	Ds	Dv	Rhi	TFIIA-S	RhiDs	TFIIA-SDv	RhiDs_TFIIA-SDv	none
RhiDe	TFIIA-SDm	0	De	Dm	Rhi	TFIIA-S	RhiDe	TFIIA-SDm	RhiDe_TFIIA-SDm	none
RhiDe	TFIIA-SDs	0	De	Ds	Rhi	TFIIA-S	RhiDe	TFIIA-SDs	RhiDe_TFIIA-SDs	none
RhiDe	TFIIA-SDe	0	De	De	Rhi	TFIIA-S	RhiDe	TFIIA-SDe	RhiDe_TFIIA-SDe	none
RhiDe	TFIIA-SDp	0	De	Dp	Rhi	TFIIA-S	RhiDe	TFIIA-SDp	RhiDe_TFIIA-SDp	none
RhiDe	TFIIA-SDv	0	De	Dv	Rhi	TFIIA-S	RhiDe	TFIIA-SDv	RhiDe_TFIIA-SDv	none
RhiDp	TFIIA-SDm	1	Dp	Dm	Rhi	TFIIA-S	RhiDp	TFIIA-SDm	RhiDp_TFIIA-SDm	PPI
RhiDp	TFIIA-SDs	1.25	Dp	Ds	Rhi	TFIIA-S	RhiDp	TFIIA-SDs	RhiDp_TFIIA-SDs	PPI
RhiDp	TFIIA-SDe	1.5	Dp	De	Rhi	TFIIA-S	RhiDp	TFIIA-SDe	RhiDp_TFIIA-SDe	PPI
RhiDp	TFIIA-SDp	1.75	Dp	Dp	Rhi	TFIIA-S	RhiDp	TFIIA-SDp	RhiDp_TFIIA-SDp	PPI
RhiDp	TFIIA-SDv	1.75	Dp	Dv	Rhi	TFIIA-S	RhiDp	TFIIA-SDv	RhiDp_TFIIA-SDv	PPI
RhiDv	TFIIA-SDm	0	Dv	Dm	Rhi	TFIIA-S	RhiDv	TFIIA-SDm	RhiDv_TFIIA-SDm	none
RhiDv	TFIIA-SDs	0	Dv	Ds	Rhi	TFIIA-S	RhiDv	TFIIA-SDs	RhiDv_TFIIA-SDs	none
RhiDv	TFIIA-SDe	0	Dv	De	Rhi	TFIIA-S	RhiDv	TFIIA-SDe	RhiDv_TFIIA-SDe	none
RhiDv	TFIIA-SDp	0	Dv	Dp	Rhi	TFIIA-S	RhiDv	TFIIA-SDp	RhiDv_TFIIA-SDp	none
RhiDv	TFIIA-SDv	0	Dv	Dv	Rhi	TFIIA-S	RhiDv	TFIIA-SDv	RhiDv_TFIIA-SDv	none
RhiDm	Trf2Dm	0	Dm	Dm	Rhi	Trf2	RhiDm	Trf2Dm	RhiDm_Trf2Dm	none
RhiDm	Trf2De	0	Dm	De	Rhi	Trf2	RhiDm	Trf2De	RhiDm_Trf2De	none
RhiDm	Trf2Dp	0	Dm	Dp	Rhi	Trf2	RhiDm	Trf2Dp	RhiDm_Trf2Dp	none
RhiDm	Trf2Dv	0	Dm	Dv	Rhi	Trf2	RhiDm	Trf2Dv	RhiDm_Trf2Dv	none
RhiDs	Trf2Dm	0	Ds	Dm	Rhi	Trf2	RhiDs	Trf2Dm	RhiDs_Trf2Dm	none
RhiDs	Trf2De	0	Ds	De	Rhi	Trf2	RhiDs	Trf2De	RhiDs_Trf2De	none
RhiDs	Trf2Dp	0	Ds	Dp	Rhi	Trf2	RhiDs	Trf2Dp	RhiDs_Trf2Dp	none
RhiDs	Trf2Dv	0	Ds	Dv	Rhi	Trf2	RhiDs	Trf2Dv	RhiDs_Trf2Dv	none
RhiDe	Trf2Dm	0	De	Dm	Rhi	Trf2	RhiDe	Trf2Dm	RhiDe_Trf2Dm	none
RhiDe	Trf2De	0	De	De	Rhi	Trf2	RhiDe	Trf2De	RhiDe_Trf2De	none
RhiDe	Trf2Dp	0	De	Dp	Rhi	Trf2	RhiDe	Trf2Dp	RhiDe_Trf2Dp	none
RhiDe	Trf2Dv	0	De	Dv	Rhi	Trf2	RhiDe	Trf2Dv	RhiDe_Trf2Dv	none
RhiDp	Trf2Dm	0	Dp	Dm	Rhi	Trf2	RhiDp	Trf2Dm	RhiDp_Trf2Dm	none
RhiDp	Trf2De	0	Dp	De	Rhi	Trf2	RhiDp	Trf2De	RhiDp_Trf2De	none
RhiDp	Trf2Dp	1	Dp	Dp	Rhi	Trf2	RhiDp	Trf2Dp	RhiDp_Trf2Dp	PPI
RhiDp	Trf2Dv	2.5	Dp	Dv	Rhi	Trf2	RhiDp	Trf2Dv	RhiDp_Trf2Dv	PPI
RhiDv	Trf2Dm	0	Dv	Dm	Rhi	Trf2	RhiDv	Trf2Dm	RhiDv_Trf2Dm	none
RhiDv	Trf2De	0	Dv	De	Rhi	Trf2	RhiDv	Trf2De	RhiDv_Trf2De	none
RhiDv	Trf2Dp	0	Dv	Dp	Rhi	Trf2	RhiDv	Trf2Dp	RhiDv_Trf2Dp	none
RhiDv	Trf2Dv	0	Dv	Dv	Rhi	Trf2	RhiDv	Trf2Dv	RhiDv_Trf2Dv	none
RhiDm	UAP56Dm	0	Dm	Dm	Rhi	UAP56	RhiDm	UAP56Dm	RhiDm_UAP56Dm	none
RhiDm	UAP56De	0	Dm	De	Rhi	UAP56	RhiDm	UAP56De	RhiDm_UAP56De	none
RhiDm	UAP56Dp	0	Dm	Dp	Rhi	UAP56	RhiDm	UAP56Dp	RhiDm_UAP56Dp	none
RhiDm	UAP56Dv	0	Dm	Dv	Rhi	UAP56	RhiDm	UAP56Dv	RhiDm_UAP56Dv	none
RhiDs	UAP56Dm	0	Ds	Dm	Rhi	UAP56	RhiDs	UAP56Dm	RhiDs_UAP56Dm	none
RhiDs	UAP56De	0	Ds	De	Rhi	UAP56	RhiDs	UAP56De	RhiDs_UAP56De	none
RhiDs	UAP56Dp	0	Ds	Dp	Rhi	UAP56	RhiDs	UAP56Dp	RhiDs_UAP56Dp	none
RhiDs	UAP56Dv	0	Ds	Dv	Rhi	UAP56	RhiDs	UAP56Dv	RhiDs_UAP56Dv	none
RhiDe	UAP56Dm	0	De	Dm	Rhi	UAP56	RhiDe	UAP56Dm	RhiDe_UAP56Dm	none
RhiDe	UAP56De	0	De	De	Rhi	UAP56	RhiDe	UAP56De	RhiDe_UAP56De	none
RhiDe	UAP56Dp	0	De	Dp	Rhi	UAP56	RhiDe	UAP56Dp	RhiDe_UAP56Dp	none
RhiDe	UAP56Dv	0	De	Dv	Rhi	UAP56	RhiDe	UAP56Dv	RhiDe_UAP56Dv	none
RhiDp	UAP56Dm	0	Dp	Dm	Rhi	UAP56	RhiDp	UAP56Dm	RhiDp_UAP56Dm	none
RhiDp	UAP56De	0	Dp	De	Rhi	UAP56	RhiDp	UAP56De	RhiDp_UAP56De	none
RhiDp	UAP56Dp	0	Dp	Dp	Rhi	UAP56	RhiDp	UAP56Dp	RhiDp_UAP56Dp	none
RhiDp	UAP56Dv	0	Dp	Dv	Rhi	UAP56	RhiDp	UAP56Dv	RhiDp_UAP56Dv	none
RhiDv	UAP56Dm	0	Dv	Dm	Rhi	UAP56	RhiDv	UAP56Dm	RhiDv_UAP56Dm	none
RhiDv	UAP56De	0	Dv	De	Rhi	UAP56	RhiDv	UAP56De	RhiDv_UAP56De	none
RhiDv	UAP56Dp	0	Dv	Dp	Rhi	UAP56	RhiDv	UAP56Dp	RhiDv_UAP56Dp	none
RhiDv	UAP56Dv	0	Dv	Dv	Rhi	UAP56	RhiDv	UAP56Dv	RhiDv_UAP56Dv	none
TFIIA-SDm	BootDm	0.25	Dm	Dm	TFIIA-S	Boot	TFIIA-SDm	BootDm	BootDm_TFIIA-SDm	none
TFIIA-SDm	BootDs	0	Dm	Ds	TFIIA-S	Boot	TFIIA-SDm	BootDs	BootDs_TFIIA-SDm	none
TFIIA-SDm	BootDe	0	Dm	De	TFIIA-S	Boot	TFIIA-SDm	BootDe	BootDe_TFIIA-SDm	none
TFIIA-SDm	BootDp	0	Dm	Dp	TFIIA-S	Boot	TFIIA-SDm	BootDp	BootDp_TFIIA-SDm	none
TFIIA-SDm	BootDv	0	Dm	Dv	TFIIA-S	Boot	TFIIA-SDm	BootDv	BootDv_TFIIA-SDm	none
TFIIA-SDs	BootDm	0.25	Ds	Dm	TFIIA-S	Boot	TFIIA-SDs	BootDm	BootDm_TFIIA-SDs	none
TFIIA-SDs	BootDs	0	Ds	Ds	TFIIA-S	Boot	TFIIA-SDs	BootDs	BootDs_TFIIA-SDs	none
TFIIA-SDs	BootDe	0	Ds	De	TFIIA-S	Boot	TFIIA-SDs	BootDe	BootDe_TFIIA-SDs	none
TFIIA-SDs	BootDp	1	Ds	Dp	TFIIA-S	Boot	TFIIA-SDs	BootDp	BootDp_TFIIA-SDs	PPI
TFIIA-SDs	BootDv	0	Ds	Dv	TFIIA-S	Boot	TFIIA-SDs	BootDv	BootDv_TFIIA-SDs	none
TFIIA-SDe	BootDm	0	De	Dm	TFIIA-S	Boot	TFIIA-SDe	BootDm	BootDm_TFIIA-SDe	none
TFIIA-SDe	BootDs	0	De	Ds	TFIIA-S	Boot	TFIIA-SDe	BootDs	BootDs_TFIIA-SDe	none
TFIIA-SDe	BootDe	0	De	De	TFIIA-S	Boot	TFIIA-SDe	BootDe	BootDe_TFIIA-SDe	none
TFIIA-SDe	BootDp	0.5	De	Dp	TFIIA-S	Boot	TFIIA-SDe	BootDp	BootDp_TFIIA-SDe	none
TFIIA-SDe	BootDv	0	De	Dv	TFIIA-S	Boot	TFIIA-SDe	BootDv	BootDv_TFIIA-SDe	none
TFIIA-SDp	BootDm	0.25	Dp	Dm	TFIIA-S	Boot	TFIIA-SDp	BootDm	BootDm_TFIIA-SDp	none
TFIIA-SDp	BootDs	0	Dp	Ds	TFIIA-S	Boot	TFIIA-SDp	BootDs	BootDs_TFIIA-SDp	none
TFIIA-SDp	BootDe	0	Dp	De	TFIIA-S	Boot	TFIIA-SDp	BootDe	BootDe_TFIIA-SDp	none
TFIIA-SDp	BootDp	0.75	Dp	Dp	TFIIA-S	Boot	TFIIA-SDp	BootDp	BootDp_TFIIA-SDp	PPI
TFIIA-SDp	BootDv	0	Dp	Dv	TFIIA-S	Boot	TFIIA-SDp	BootDv	BootDv_TFIIA-SDp	none
TFIIA-SDv	BootDm	0.25	Dv	Dm	TFIIA-S	Boot	TFIIA-SDv	BootDm	BootDm_TFIIA-SDv	none
TFIIA-SDv	BootDs	0	Dv	Ds	TFIIA-S	Boot	TFIIA-SDv	BootDs	BootDs_TFIIA-SDv	none
TFIIA-SDv	BootDe	0	Dv	De	TFIIA-S	Boot	TFIIA-SDv	BootDe	BootDe_TFIIA-SDv	none
TFIIA-SDv	BootDp	0.75	Dv	Dp	TFIIA-S	Boot	TFIIA-SDv	BootDp	BootDp_TFIIA-SDv	PPI
TFIIA-SDv	BootDv	0	Dv	Dv	TFIIA-S	Boot	TFIIA-SDv	BootDv	BootDv_TFIIA-SDv	none
TFIIA-SDm	CtBPDm	0	Dm	Dm	TFIIA-S	CtBP	TFIIA-SDm	CtBPDm	CtBPDm_TFIIA-SDm	none
TFIIA-SDm	CtBPDs	0.5	Dm	Ds	TFIIA-S	CtBP	TFIIA-SDm	CtBPDs	CtBPDs_TFIIA-SDm	none
TFIIA-SDm	CtBPDe	0.5	Dm	De	TFIIA-S	CtBP	TFIIA-SDm	CtBPDe	CtBPDe_TFIIA-SDm	none
TFIIA-SDm	CtBPDp	0.75	Dm	Dp	TFIIA-S	CtBP	TFIIA-SDm	CtBPDp	CtBPDp_TFIIA-SDm	PPI
TFIIA-SDm	CtBPDv	0.75	Dm	Dv	TFIIA-S	CtBP	TFIIA-SDm	CtBPDv	CtBPDv_TFIIA-SDm	PPI
TFIIA-SDs	CtBPDm	0	Ds	Dm	TFIIA-S	CtBP	TFIIA-SDs	CtBPDm	CtBPDm_TFIIA-SDs	none
TFIIA-SDs	CtBPDs	0.25	Ds	Ds	TFIIA-S	CtBP	TFIIA-SDs	CtBPDs	CtBPDs_TFIIA-SDs	none
TFIIA-SDs	CtBPDe	0.5	Ds	De	TFIIA-S	CtBP	TFIIA-SDs	CtBPDe	CtBPDe_TFIIA-SDs	none
TFIIA-SDs	CtBPDp	0.75	Ds	Dp	TFIIA-S	CtBP	TFIIA-SDs	CtBPDp	CtBPDp_TFIIA-SDs	PPI
TFIIA-SDs	CtBPDv	0	Ds	Dv	TFIIA-S	CtBP	TFIIA-SDs	CtBPDv	CtBPDv_TFIIA-SDs	none
TFIIA-SDe	CtBPDm	0	De	Dm	TFIIA-S	CtBP	TFIIA-SDe	CtBPDm	CtBPDm_TFIIA-SDe	none
TFIIA-SDe	CtBPDs	1	De	Ds	TFIIA-S	CtBP	TFIIA-SDe	CtBPDs	CtBPDs_TFIIA-SDe	PPI
TFIIA-SDe	CtBPDe	1	De	De	TFIIA-S	CtBP	TFIIA-SDe	CtBPDe	CtBPDe_TFIIA-SDe	PPI
TFIIA-SDe	CtBPDp	0.75	De	Dp	TFIIA-S	CtBP	TFIIA-SDe	CtBPDp	CtBPDp_TFIIA-SDe	PPI
TFIIA-SDe	CtBPDv	1	De	Dv	TFIIA-S	CtBP	TFIIA-SDe	CtBPDv	CtBPDv_TFIIA-SDe	PPI
TFIIA-SDp	CtBPDm	0	Dp	Dm	TFIIA-S	CtBP	TFIIA-SDp	CtBPDm	CtBPDm_TFIIA-SDp	none
TFIIA-SDp	CtBPDs	1	Dp	Ds	TFIIA-S	CtBP	TFIIA-SDp	CtBPDs	CtBPDs_TFIIA-SDp	PPI
TFIIA-SDp	CtBPDe	1	Dp	De	TFIIA-S	CtBP	TFIIA-SDp	CtBPDe	CtBPDe_TFIIA-SDp	PPI
TFIIA-SDp	CtBPDp	1	Dp	Dp	TFIIA-S	CtBP	TFIIA-SDp	CtBPDp	CtBPDp_TFIIA-SDp	PPI
TFIIA-SDp	CtBPDv	1	Dp	Dv	TFIIA-S	CtBP	TFIIA-SDp	CtBPDv	CtBPDv_TFIIA-SDp	PPI
TFIIA-SDv	CtBPDm	0.5	Dv	Dm	TFIIA-S	CtBP	TFIIA-SDv	CtBPDm	CtBPDm_TFIIA-SDv	none
TFIIA-SDv	CtBPDs	0.75	Dv	Ds	TFIIA-S	CtBP	TFIIA-SDv	CtBPDs	CtBPDs_TFIIA-SDv	PPI
TFIIA-SDv	CtBPDe	1	Dv	De	TFIIA-S	CtBP	TFIIA-SDv	CtBPDe	CtBPDe_TFIIA-SDv	PPI
TFIIA-SDv	CtBPDp	1	Dv	Dp	TFIIA-S	CtBP	TFIIA-SDv	CtBPDp	CtBPDp_TFIIA-SDv	PPI
TFIIA-SDv	CtBPDv	1	Dv	Dv	TFIIA-S	CtBP	TFIIA-SDv	CtBPDv	CtBPDv_TFIIA-SDv	PPI
TFIIA-SDm	CuffDm	0	Dm	Dm	TFIIA-S	Cuff	TFIIA-SDm	CuffDm	CuffDm_TFIIA-SDm	none
TFIIA-SDm	CuffDs	0	Dm	Ds	TFIIA-S	Cuff	TFIIA-SDm	CuffDs	CuffDs_TFIIA-SDm	none
TFIIA-SDm	CuffDe	0	Dm	De	TFIIA-S	Cuff	TFIIA-SDm	CuffDe	CuffDe_TFIIA-SDm	none
TFIIA-SDm	CuffDp	0	Dm	Dp	TFIIA-S	Cuff	TFIIA-SDm	CuffDp	CuffDp_TFIIA-SDm	none
TFIIA-SDm	CuffDv	0	Dm	Dv	TFIIA-S	Cuff	TFIIA-SDm	CuffDv	CuffDv_TFIIA-SDm	none
TFIIA-SDs	CuffDm	0	Ds	Dm	TFIIA-S	Cuff	TFIIA-SDs	CuffDm	CuffDm_TFIIA-SDs	none
TFIIA-SDs	CuffDs	0	Ds	Ds	TFIIA-S	Cuff	TFIIA-SDs	CuffDs	CuffDs_TFIIA-SDs	none
TFIIA-SDs	CuffDe	0	Ds	De	TFIIA-S	Cuff	TFIIA-SDs	CuffDe	CuffDe_TFIIA-SDs	none
TFIIA-SDs	CuffDp	0	Ds	Dp	TFIIA-S	Cuff	TFIIA-SDs	CuffDp	CuffDp_TFIIA-SDs	none
TFIIA-SDs	CuffDv	0	Ds	Dv	TFIIA-S	Cuff	TFIIA-SDs	CuffDv	CuffDv_TFIIA-SDs	none
TFIIA-SDe	CuffDm	0	De	Dm	TFIIA-S	Cuff	TFIIA-SDe	CuffDm	CuffDm_TFIIA-SDe	none
TFIIA-SDe	CuffDs	0	De	Ds	TFIIA-S	Cuff	TFIIA-SDe	CuffDs	CuffDs_TFIIA-SDe	none
TFIIA-SDe	CuffDe	0	De	De	TFIIA-S	Cuff	TFIIA-SDe	CuffDe	CuffDe_TFIIA-SDe	none
TFIIA-SDe	CuffDp	0	De	Dp	TFIIA-S	Cuff	TFIIA-SDe	CuffDp	CuffDp_TFIIA-SDe	none
TFIIA-SDe	CuffDv	0	De	Dv	TFIIA-S	Cuff	TFIIA-SDe	CuffDv	CuffDv_TFIIA-SDe	none
TFIIA-SDp	CuffDm	0	Dp	Dm	TFIIA-S	Cuff	TFIIA-SDp	CuffDm	CuffDm_TFIIA-SDp	none
TFIIA-SDp	CuffDs	0	Dp	Ds	TFIIA-S	Cuff	TFIIA-SDp	CuffDs	CuffDs_TFIIA-SDp	none
TFIIA-SDp	CuffDe	0	Dp	De	TFIIA-S	Cuff	TFIIA-SDp	CuffDe	CuffDe_TFIIA-SDp	none
TFIIA-SDp	CuffDp	0	Dp	Dp	TFIIA-S	Cuff	TFIIA-SDp	CuffDp	CuffDp_TFIIA-SDp	none
TFIIA-SDp	CuffDv	0	Dp	Dv	TFIIA-S	Cuff	TFIIA-SDp	CuffDv	CuffDv_TFIIA-SDp	none
TFIIA-SDv	CuffDm	0	Dv	Dm	TFIIA-S	Cuff	TFIIA-SDv	CuffDm	CuffDm_TFIIA-SDv	none
TFIIA-SDv	CuffDs	0	Dv	Ds	TFIIA-S	Cuff	TFIIA-SDv	CuffDs	CuffDs_TFIIA-SDv	none
TFIIA-SDv	CuffDe	0	Dv	De	TFIIA-S	Cuff	TFIIA-SDv	CuffDe	CuffDe_TFIIA-SDv	none
TFIIA-SDv	CuffDp	0	Dv	Dp	TFIIA-S	Cuff	TFIIA-SDv	CuffDp	CuffDp_TFIIA-SDv	none
TFIIA-SDv	CuffDv	0	Dv	Dv	TFIIA-S	Cuff	TFIIA-SDv	CuffDv	CuffDv_TFIIA-SDv	none
TFIIA-SDm	DelDm	0	Dm	Dm	TFIIA-S	Del	TFIIA-SDm	DelDm	DelDm_TFIIA-SDm	none
TFIIA-SDm	DelDs	0	Dm	Ds	TFIIA-S	Del	TFIIA-SDm	DelDs	DelDs_TFIIA-SDm	none
TFIIA-SDm	DelDe	0	Dm	De	TFIIA-S	Del	TFIIA-SDm	DelDe	DelDe_TFIIA-SDm	none
TFIIA-SDm	DelDp	0	Dm	Dp	TFIIA-S	Del	TFIIA-SDm	DelDp	DelDp_TFIIA-SDm	none
TFIIA-SDm	DelDv	0	Dm	Dv	TFIIA-S	Del	TFIIA-SDm	DelDv	DelDv_TFIIA-SDm	none
TFIIA-SDs	DelDm	0	Ds	Dm	TFIIA-S	Del	TFIIA-SDs	DelDm	DelDm_TFIIA-SDs	none
TFIIA-SDs	DelDs	0	Ds	Ds	TFIIA-S	Del	TFIIA-SDs	DelDs	DelDs_TFIIA-SDs	none
TFIIA-SDs	DelDe	0	Ds	De	TFIIA-S	Del	TFIIA-SDs	DelDe	DelDe_TFIIA-SDs	none
TFIIA-SDs	DelDp	0	Ds	Dp	TFIIA-S	Del	TFIIA-SDs	DelDp	DelDp_TFIIA-SDs	none
TFIIA-SDs	DelDv	0	Ds	Dv	TFIIA-S	Del	TFIIA-SDs	DelDv	DelDv_TFIIA-SDs	none
TFIIA-SDe	DelDm	0	De	Dm	TFIIA-S	Del	TFIIA-SDe	DelDm	DelDm_TFIIA-SDe	none
TFIIA-SDe	DelDs	0	De	Ds	TFIIA-S	Del	TFIIA-SDe	DelDs	DelDs_TFIIA-SDe	none
TFIIA-SDe	DelDe	1	De	De	TFIIA-S	Del	TFIIA-SDe	DelDe	DelDe_TFIIA-SDe	PPI
TFIIA-SDe	DelDp	0	De	Dp	TFIIA-S	Del	TFIIA-SDe	DelDp	DelDp_TFIIA-SDe	none
TFIIA-SDe	DelDv	0	De	Dv	TFIIA-S	Del	TFIIA-SDe	DelDv	DelDv_TFIIA-SDe	none
TFIIA-SDp	DelDm	0	Dp	Dm	TFIIA-S	Del	TFIIA-SDp	DelDm	DelDm_TFIIA-SDp	none
TFIIA-SDp	DelDs	0	Dp	Ds	TFIIA-S	Del	TFIIA-SDp	DelDs	DelDs_TFIIA-SDp	none
TFIIA-SDp	DelDe	0.5	Dp	De	TFIIA-S	Del	TFIIA-SDp	DelDe	DelDe_TFIIA-SDp	none
TFIIA-SDp	DelDp	0	Dp	Dp	TFIIA-S	Del	TFIIA-SDp	DelDp	DelDp_TFIIA-SDp	none
TFIIA-SDp	DelDv	0	Dp	Dv	TFIIA-S	Del	TFIIA-SDp	DelDv	DelDv_TFIIA-SDp	none
TFIIA-SDv	DelDm	0	Dv	Dm	TFIIA-S	Del	TFIIA-SDv	DelDm	DelDm_TFIIA-SDv	none
TFIIA-SDv	DelDs	0	Dv	Ds	TFIIA-S	Del	TFIIA-SDv	DelDs	DelDs_TFIIA-SDv	none
TFIIA-SDv	DelDe	0	Dv	De	TFIIA-S	Del	TFIIA-SDv	DelDe	DelDe_TFIIA-SDv	none
TFIIA-SDv	DelDp	0	Dv	Dp	TFIIA-S	Del	TFIIA-SDv	DelDp	DelDp_TFIIA-SDv	none
TFIIA-SDv	DelDv	0	Dv	Dv	TFIIA-S	Del	TFIIA-SDv	DelDv	DelDv_TFIIA-SDv	none
TFIIA-SDm	HP1DDs	0	Dm	Ds	TFIIA-S	HP1D	TFIIA-SDm	HP1DDs	HP1DDs_TFIIA-SDm	none
TFIIA-SDs	HP1DDs	0	Ds	Ds	TFIIA-S	HP1D	TFIIA-SDs	HP1DDs	HP1DDs_TFIIA-SDs	none
TFIIA-SDe	HP1DDs	0	De	Ds	TFIIA-S	HP1D	TFIIA-SDe	HP1DDs	HP1DDs_TFIIA-SDe	none
TFIIA-SDp	HP1DDs	0	Dp	Ds	TFIIA-S	HP1D	TFIIA-SDp	HP1DDs	HP1DDs_TFIIA-SDp	none
TFIIA-SDv	HP1DDs	0	Dv	Ds	TFIIA-S	HP1D	TFIIA-SDv	HP1DDs	HP1DDs_TFIIA-SDv	none
TFIIA-SDm	KipDm	0	Dm	Dm	TFIIA-S	Kip	TFIIA-SDm	KipDm	KipDm_TFIIA-SDm	none
TFIIA-SDm	KipDs	0	Dm	Ds	TFIIA-S	Kip	TFIIA-SDm	KipDs	KipDs_TFIIA-SDm	none
TFIIA-SDm	KipDe	1	Dm	De	TFIIA-S	Kip	TFIIA-SDm	KipDe	KipDe_TFIIA-SDm	PPI
TFIIA-SDs	KipDm	0	Ds	Dm	TFIIA-S	Kip	TFIIA-SDs	KipDm	KipDm_TFIIA-SDs	none
TFIIA-SDs	KipDs	0	Ds	Ds	TFIIA-S	Kip	TFIIA-SDs	KipDs	KipDs_TFIIA-SDs	none
TFIIA-SDs	KipDe	0	Ds	De	TFIIA-S	Kip	TFIIA-SDs	KipDe	KipDe_TFIIA-SDs	none
TFIIA-SDe	KipDm	0	De	Dm	TFIIA-S	Kip	TFIIA-SDe	KipDm	KipDm_TFIIA-SDe	none
TFIIA-SDe	KipDs	0	De	Ds	TFIIA-S	Kip	TFIIA-SDe	KipDs	KipDs_TFIIA-SDe	none
TFIIA-SDe	KipDe	0	De	De	TFIIA-S	Kip	TFIIA-SDe	KipDe	KipDe_TFIIA-SDe	none
TFIIA-SDp	KipDm	0	Dp	Dm	TFIIA-S	Kip	TFIIA-SDp	KipDm	KipDm_TFIIA-SDp	none
TFIIA-SDp	KipDs	0	Dp	Ds	TFIIA-S	Kip	TFIIA-SDp	KipDs	KipDs_TFIIA-SDp	none
TFIIA-SDp	KipDe	1	Dp	De	TFIIA-S	Kip	TFIIA-SDp	KipDe	KipDe_TFIIA-SDp	PPI
TFIIA-SDv	KipDm	0	Dv	Dm	TFIIA-S	Kip	TFIIA-SDv	KipDm	KipDm_TFIIA-SDv	none
TFIIA-SDv	KipDs	0	Dv	Ds	TFIIA-S	Kip	TFIIA-SDv	KipDs	KipDs_TFIIA-SDv	none
TFIIA-SDv	KipDe	1	Dv	De	TFIIA-S	Kip	TFIIA-SDv	KipDe	KipDe_TFIIA-SDv	PPI
TFIIA-SDm	MoonDm	2	Dm	Dm	TFIIA-S	Moon	TFIIA-SDm	MoonDm	MoonDm_TFIIA-SDm	PPI
TFIIA-SDm	MoonDs	1	Dm	Ds	TFIIA-S	Moon	TFIIA-SDm	MoonDs	MoonDs_TFIIA-SDm	PPI
TFIIA-SDm	MoonDe	1	Dm	De	TFIIA-S	Moon	TFIIA-SDm	MoonDe	MoonDe_TFIIA-SDm	PPI
TFIIA-SDm	MoonDp	0.5	Dm	Dp	TFIIA-S	Moon	TFIIA-SDm	MoonDp	MoonDp_TFIIA-SDm	none
TFIIA-SDm	MoonDv	0	Dm	Dv	TFIIA-S	Moon	TFIIA-SDm	MoonDv	MoonDv_TFIIA-SDm	none
TFIIA-SDs	MoonDm	1.25	Ds	Dm	TFIIA-S	Moon	TFIIA-SDs	MoonDm	MoonDm_TFIIA-SDs	PPI
TFIIA-SDs	MoonDs	1	Ds	Ds	TFIIA-S	Moon	TFIIA-SDs	MoonDs	MoonDs_TFIIA-SDs	PPI
TFIIA-SDs	MoonDe	1	Ds	De	TFIIA-S	Moon	TFIIA-SDs	MoonDe	MoonDe_TFIIA-SDs	PPI
TFIIA-SDs	MoonDp	0.25	Ds	Dp	TFIIA-S	Moon	TFIIA-SDs	MoonDp	MoonDp_TFIIA-SDs	none
TFIIA-SDs	MoonDv	0	Ds	Dv	TFIIA-S	Moon	TFIIA-SDs	MoonDv	MoonDv_TFIIA-SDs	none
TFIIA-SDe	MoonDm	1.75	De	Dm	TFIIA-S	Moon	TFIIA-SDe	MoonDm	MoonDm_TFIIA-SDe	PPI
TFIIA-SDe	MoonDs	1	De	Ds	TFIIA-S	Moon	TFIIA-SDe	MoonDs	MoonDs_TFIIA-SDe	PPI
TFIIA-SDe	MoonDe	1.5	De	De	TFIIA-S	Moon	TFIIA-SDe	MoonDe	MoonDe_TFIIA-SDe	PPI
TFIIA-SDe	MoonDp	0.5	De	Dp	TFIIA-S	Moon	TFIIA-SDe	MoonDp	MoonDp_TFIIA-SDe	none
TFIIA-SDe	MoonDv	0	De	Dv	TFIIA-S	Moon	TFIIA-SDe	MoonDv	MoonDv_TFIIA-SDe	none
TFIIA-SDp	MoonDm	1.75	Dp	Dm	TFIIA-S	Moon	TFIIA-SDp	MoonDm	MoonDm_TFIIA-SDp	PPI
TFIIA-SDp	MoonDs	1	Dp	Ds	TFIIA-S	Moon	TFIIA-SDp	MoonDs	MoonDs_TFIIA-SDp	PPI
TFIIA-SDp	MoonDe	1	Dp	De	TFIIA-S	Moon	TFIIA-SDp	MoonDe	MoonDe_TFIIA-SDp	PPI
TFIIA-SDp	MoonDp	0.5	Dp	Dp	TFIIA-S	Moon	TFIIA-SDp	MoonDp	MoonDp_TFIIA-SDp	none
TFIIA-SDp	MoonDv	0	Dp	Dv	TFIIA-S	Moon	TFIIA-SDp	MoonDv	MoonDv_TFIIA-SDp	none
TFIIA-SDv	MoonDm	3	Dv	Dm	TFIIA-S	Moon	TFIIA-SDv	MoonDm	MoonDm_TFIIA-SDv	PPI
TFIIA-SDv	MoonDs	1	Dv	Ds	TFIIA-S	Moon	TFIIA-SDv	MoonDs	MoonDs_TFIIA-SDv	PPI
TFIIA-SDv	MoonDe	1	Dv	De	TFIIA-S	Moon	TFIIA-SDv	MoonDe	MoonDe_TFIIA-SDv	PPI
TFIIA-SDv	MoonDp	1	Dv	Dp	TFIIA-S	Moon	TFIIA-SDv	MoonDp	MoonDp_TFIIA-SDv	PPI
TFIIA-SDv	MoonDv	0	Dv	Dv	TFIIA-S	Moon	TFIIA-SDv	MoonDv	MoonDv_TFIIA-SDv	none
TFIIA-SDm	Nxf3Dm	0	Dm	Dm	TFIIA-S	Nxf3	TFIIA-SDm	Nxf3Dm	Nxf3Dm_TFIIA-SDm	none
TFIIA-SDm	Nxf3Ds	0	Dm	Ds	TFIIA-S	Nxf3	TFIIA-SDm	Nxf3Ds	Nxf3Ds_TFIIA-SDm	none
TFIIA-SDs	Nxf3Dm	0	Ds	Dm	TFIIA-S	Nxf3	TFIIA-SDs	Nxf3Dm	Nxf3Dm_TFIIA-SDs	none
TFIIA-SDs	Nxf3Ds	0	Ds	Ds	TFIIA-S	Nxf3	TFIIA-SDs	Nxf3Ds	Nxf3Ds_TFIIA-SDs	none
TFIIA-SDe	Nxf3Dm	0	De	Dm	TFIIA-S	Nxf3	TFIIA-SDe	Nxf3Dm	Nxf3Dm_TFIIA-SDe	none
TFIIA-SDe	Nxf3Ds	0	De	Ds	TFIIA-S	Nxf3	TFIIA-SDe	Nxf3Ds	Nxf3Ds_TFIIA-SDe	none
TFIIA-SDp	Nxf3Dm	0	Dp	Dm	TFIIA-S	Nxf3	TFIIA-SDp	Nxf3Dm	Nxf3Dm_TFIIA-SDp	none
TFIIA-SDp	Nxf3Ds	0	Dp	Ds	TFIIA-S	Nxf3	TFIIA-SDp	Nxf3Ds	Nxf3Ds_TFIIA-SDp	none
TFIIA-SDv	Nxf3Dm	0	Dv	Dm	TFIIA-S	Nxf3	TFIIA-SDv	Nxf3Dm	Nxf3Dm_TFIIA-SDv	none
TFIIA-SDv	Nxf3Ds	0	Dv	Ds	TFIIA-S	Nxf3	TFIIA-SDv	Nxf3Ds	Nxf3Ds_TFIIA-SDv	none
TFIIA-SDm	RhiDm	0	Dm	Dm	TFIIA-S	Rhi	TFIIA-SDm	RhiDm	RhiDm_TFIIA-SDm	none
TFIIA-SDm	RhiDs	0	Dm	Ds	TFIIA-S	Rhi	TFIIA-SDm	RhiDs	RhiDs_TFIIA-SDm	none
TFIIA-SDm	RhiDe	0	Dm	De	TFIIA-S	Rhi	TFIIA-SDm	RhiDe	RhiDe_TFIIA-SDm	none
TFIIA-SDm	RhiDp	1	Dm	Dp	TFIIA-S	Rhi	TFIIA-SDm	RhiDp	RhiDp_TFIIA-SDm	PPI
TFIIA-SDm	RhiDv	0	Dm	Dv	TFIIA-S	Rhi	TFIIA-SDm	RhiDv	RhiDv_TFIIA-SDm	none
TFIIA-SDs	RhiDm	0	Ds	Dm	TFIIA-S	Rhi	TFIIA-SDs	RhiDm	RhiDm_TFIIA-SDs	none
TFIIA-SDs	RhiDs	0	Ds	Ds	TFIIA-S	Rhi	TFIIA-SDs	RhiDs	RhiDs_TFIIA-SDs	none
TFIIA-SDs	RhiDe	0	Ds	De	TFIIA-S	Rhi	TFIIA-SDs	RhiDe	RhiDe_TFIIA-SDs	none
TFIIA-SDs	RhiDp	1.25	Ds	Dp	TFIIA-S	Rhi	TFIIA-SDs	RhiDp	RhiDp_TFIIA-SDs	PPI
TFIIA-SDs	RhiDv	0	Ds	Dv	TFIIA-S	Rhi	TFIIA-SDs	RhiDv	RhiDv_TFIIA-SDs	none
TFIIA-SDe	RhiDm	0	De	Dm	TFIIA-S	Rhi	TFIIA-SDe	RhiDm	RhiDm_TFIIA-SDe	none
TFIIA-SDe	RhiDs	0	De	Ds	TFIIA-S	Rhi	TFIIA-SDe	RhiDs	RhiDs_TFIIA-SDe	none
TFIIA-SDe	RhiDe	0	De	De	TFIIA-S	Rhi	TFIIA-SDe	RhiDe	RhiDe_TFIIA-SDe	none
TFIIA-SDe	RhiDp	1.5	De	Dp	TFIIA-S	Rhi	TFIIA-SDe	RhiDp	RhiDp_TFIIA-SDe	PPI
TFIIA-SDe	RhiDv	0	De	Dv	TFIIA-S	Rhi	TFIIA-SDe	RhiDv	RhiDv_TFIIA-SDe	none
TFIIA-SDp	RhiDm	0	Dp	Dm	TFIIA-S	Rhi	TFIIA-SDp	RhiDm	RhiDm_TFIIA-SDp	none
TFIIA-SDp	RhiDs	0	Dp	Ds	TFIIA-S	Rhi	TFIIA-SDp	RhiDs	RhiDs_TFIIA-SDp	none
TFIIA-SDp	RhiDe	0	Dp	De	TFIIA-S	Rhi	TFIIA-SDp	RhiDe	RhiDe_TFIIA-SDp	none
TFIIA-SDp	RhiDp	1.75	Dp	Dp	TFIIA-S	Rhi	TFIIA-SDp	RhiDp	RhiDp_TFIIA-SDp	PPI
TFIIA-SDp	RhiDv	0	Dp	Dv	TFIIA-S	Rhi	TFIIA-SDp	RhiDv	RhiDv_TFIIA-SDp	none
TFIIA-SDv	RhiDm	0	Dv	Dm	TFIIA-S	Rhi	TFIIA-SDv	RhiDm	RhiDm_TFIIA-SDv	none
TFIIA-SDv	RhiDs	0	Dv	Ds	TFIIA-S	Rhi	TFIIA-SDv	RhiDs	RhiDs_TFIIA-SDv	none
TFIIA-SDv	RhiDe	0	Dv	De	TFIIA-S	Rhi	TFIIA-SDv	RhiDe	RhiDe_TFIIA-SDv	none
TFIIA-SDv	RhiDp	1.75	Dv	Dp	TFIIA-S	Rhi	TFIIA-SDv	RhiDp	RhiDp_TFIIA-SDv	PPI
TFIIA-SDv	RhiDv	0	Dv	Dv	TFIIA-S	Rhi	TFIIA-SDv	RhiDv	RhiDv_TFIIA-SDv	none
TFIIA-SDm	TFIIA-SDm	0	Dm	Dm	TFIIA-S	TFIIA-S	TFIIA-SDm	TFIIA-SDm	TFIIA-SDm_TFIIA-SDm	none
TFIIA-SDm	TFIIA-SDs	0	Dm	Ds	TFIIA-S	TFIIA-S	TFIIA-SDm	TFIIA-SDs	TFIIA-SDm_TFIIA-SDs	none
TFIIA-SDm	TFIIA-SDe	0	Dm	De	TFIIA-S	TFIIA-S	TFIIA-SDm	TFIIA-SDe	TFIIA-SDe_TFIIA-SDm	none
TFIIA-SDm	TFIIA-SDp	0	Dm	Dp	TFIIA-S	TFIIA-S	TFIIA-SDm	TFIIA-SDp	TFIIA-SDm_TFIIA-SDp	none
TFIIA-SDm	TFIIA-SDv	0	Dm	Dv	TFIIA-S	TFIIA-S	TFIIA-SDm	TFIIA-SDv	TFIIA-SDm_TFIIA-SDv	none
TFIIA-SDs	TFIIA-SDm	0	Ds	Dm	TFIIA-S	TFIIA-S	TFIIA-SDs	TFIIA-SDm	TFIIA-SDm_TFIIA-SDs	none
TFIIA-SDs	TFIIA-SDs	0	Ds	Ds	TFIIA-S	TFIIA-S	TFIIA-SDs	TFIIA-SDs	TFIIA-SDs_TFIIA-SDs	none
TFIIA-SDs	TFIIA-SDe	0	Ds	De	TFIIA-S	TFIIA-S	TFIIA-SDs	TFIIA-SDe	TFIIA-SDe_TFIIA-SDs	none
TFIIA-SDs	TFIIA-SDp	0	Ds	Dp	TFIIA-S	TFIIA-S	TFIIA-SDs	TFIIA-SDp	TFIIA-SDp_TFIIA-SDs	none
TFIIA-SDs	TFIIA-SDv	0	Ds	Dv	TFIIA-S	TFIIA-S	TFIIA-SDs	TFIIA-SDv	TFIIA-SDs_TFIIA-SDv	none
TFIIA-SDe	TFIIA-SDm	0	De	Dm	TFIIA-S	TFIIA-S	TFIIA-SDe	TFIIA-SDm	TFIIA-SDe_TFIIA-SDm	none
TFIIA-SDe	TFIIA-SDs	0	De	Ds	TFIIA-S	TFIIA-S	TFIIA-SDe	TFIIA-SDs	TFIIA-SDe_TFIIA-SDs	none
TFIIA-SDe	TFIIA-SDe	0	De	De	TFIIA-S	TFIIA-S	TFIIA-SDe	TFIIA-SDe	TFIIA-SDe_TFIIA-SDe	none
TFIIA-SDe	TFIIA-SDp	0	De	Dp	TFIIA-S	TFIIA-S	TFIIA-SDe	TFIIA-SDp	TFIIA-SDe_TFIIA-SDp	none
TFIIA-SDe	TFIIA-SDv	0	De	Dv	TFIIA-S	TFIIA-S	TFIIA-SDe	TFIIA-SDv	TFIIA-SDe_TFIIA-SDv	none
TFIIA-SDp	TFIIA-SDm	0	Dp	Dm	TFIIA-S	TFIIA-S	TFIIA-SDp	TFIIA-SDm	TFIIA-SDm_TFIIA-SDp	none
TFIIA-SDp	TFIIA-SDs	0	Dp	Ds	TFIIA-S	TFIIA-S	TFIIA-SDp	TFIIA-SDs	TFIIA-SDp_TFIIA-SDs	none
TFIIA-SDp	TFIIA-SDe	0	Dp	De	TFIIA-S	TFIIA-S	TFIIA-SDp	TFIIA-SDe	TFIIA-SDe_TFIIA-SDp	none
TFIIA-SDp	TFIIA-SDp	0	Dp	Dp	TFIIA-S	TFIIA-S	TFIIA-SDp	TFIIA-SDp	TFIIA-SDp_TFIIA-SDp	none
TFIIA-SDp	TFIIA-SDv	0	Dp	Dv	TFIIA-S	TFIIA-S	TFIIA-SDp	TFIIA-SDv	TFIIA-SDp_TFIIA-SDv	none
TFIIA-SDv	TFIIA-SDm	0	Dv	Dm	TFIIA-S	TFIIA-S	TFIIA-SDv	TFIIA-SDm	TFIIA-SDm_TFIIA-SDv	none
TFIIA-SDv	TFIIA-SDs	0	Dv	Ds	TFIIA-S	TFIIA-S	TFIIA-SDv	TFIIA-SDs	TFIIA-SDs_TFIIA-SDv	none
TFIIA-SDv	TFIIA-SDe	0	Dv	De	TFIIA-S	TFIIA-S	TFIIA-SDv	TFIIA-SDe	TFIIA-SDe_TFIIA-SDv	none
TFIIA-SDv	TFIIA-SDp	0	Dv	Dp	TFIIA-S	TFIIA-S	TFIIA-SDv	TFIIA-SDp	TFIIA-SDp_TFIIA-SDv	none
TFIIA-SDv	TFIIA-SDv	0	Dv	Dv	TFIIA-S	TFIIA-S	TFIIA-SDv	TFIIA-SDv	TFIIA-SDv_TFIIA-SDv	none
TFIIA-SDm	Trf2Dm	0	Dm	Dm	TFIIA-S	Trf2	TFIIA-SDm	Trf2Dm	TFIIA-SDm_Trf2Dm	none
TFIIA-SDm	Trf2De	0	Dm	De	TFIIA-S	Trf2	TFIIA-SDm	Trf2De	TFIIA-SDm_Trf2De	none
TFIIA-SDm	Trf2Dp	0	Dm	Dp	TFIIA-S	Trf2	TFIIA-SDm	Trf2Dp	TFIIA-SDm_Trf2Dp	none
TFIIA-SDm	Trf2Dv	0	Dm	Dv	TFIIA-S	Trf2	TFIIA-SDm	Trf2Dv	TFIIA-SDm_Trf2Dv	none
TFIIA-SDs	Trf2Dm	0	Ds	Dm	TFIIA-S	Trf2	TFIIA-SDs	Trf2Dm	TFIIA-SDs_Trf2Dm	none
TFIIA-SDs	Trf2De	0	Ds	De	TFIIA-S	Trf2	TFIIA-SDs	Trf2De	TFIIA-SDs_Trf2De	none
TFIIA-SDs	Trf2Dp	0	Ds	Dp	TFIIA-S	Trf2	TFIIA-SDs	Trf2Dp	TFIIA-SDs_Trf2Dp	none
TFIIA-SDs	Trf2Dv	0	Ds	Dv	TFIIA-S	Trf2	TFIIA-SDs	Trf2Dv	TFIIA-SDs_Trf2Dv	none
TFIIA-SDe	Trf2Dm	0	De	Dm	TFIIA-S	Trf2	TFIIA-SDe	Trf2Dm	TFIIA-SDe_Trf2Dm	none
TFIIA-SDe	Trf2De	0	De	De	TFIIA-S	Trf2	TFIIA-SDe	Trf2De	TFIIA-SDe_Trf2De	none
TFIIA-SDe	Trf2Dp	0	De	Dp	TFIIA-S	Trf2	TFIIA-SDe	Trf2Dp	TFIIA-SDe_Trf2Dp	none
TFIIA-SDe	Trf2Dv	0	De	Dv	TFIIA-S	Trf2	TFIIA-SDe	Trf2Dv	TFIIA-SDe_Trf2Dv	none
TFIIA-SDp	Trf2Dm	0	Dp	Dm	TFIIA-S	Trf2	TFIIA-SDp	Trf2Dm	TFIIA-SDp_Trf2Dm	none
TFIIA-SDp	Trf2De	0	Dp	De	TFIIA-S	Trf2	TFIIA-SDp	Trf2De	TFIIA-SDp_Trf2De	none
TFIIA-SDp	Trf2Dp	0	Dp	Dp	TFIIA-S	Trf2	TFIIA-SDp	Trf2Dp	TFIIA-SDp_Trf2Dp	none
TFIIA-SDp	Trf2Dv	0	Dp	Dv	TFIIA-S	Trf2	TFIIA-SDp	Trf2Dv	TFIIA-SDp_Trf2Dv	none
TFIIA-SDv	Trf2Dm	0	Dv	Dm	TFIIA-S	Trf2	TFIIA-SDv	Trf2Dm	TFIIA-SDv_Trf2Dm	none
TFIIA-SDv	Trf2De	0	Dv	De	TFIIA-S	Trf2	TFIIA-SDv	Trf2De	TFIIA-SDv_Trf2De	none
TFIIA-SDv	Trf2Dp	0	Dv	Dp	TFIIA-S	Trf2	TFIIA-SDv	Trf2Dp	TFIIA-SDv_Trf2Dp	none
TFIIA-SDv	Trf2Dv	0	Dv	Dv	TFIIA-S	Trf2	TFIIA-SDv	Trf2Dv	TFIIA-SDv_Trf2Dv	none
TFIIA-SDm	UAP56Dm	0	Dm	Dm	TFIIA-S	UAP56	TFIIA-SDm	UAP56Dm	TFIIA-SDm_UAP56Dm	none
TFIIA-SDm	UAP56De	0	Dm	De	TFIIA-S	UAP56	TFIIA-SDm	UAP56De	TFIIA-SDm_UAP56De	none
TFIIA-SDm	UAP56Dp	0	Dm	Dp	TFIIA-S	UAP56	TFIIA-SDm	UAP56Dp	TFIIA-SDm_UAP56Dp	none
TFIIA-SDm	UAP56Dv	0	Dm	Dv	TFIIA-S	UAP56	TFIIA-SDm	UAP56Dv	TFIIA-SDm_UAP56Dv	none
TFIIA-SDs	UAP56Dm	0	Ds	Dm	TFIIA-S	UAP56	TFIIA-SDs	UAP56Dm	TFIIA-SDs_UAP56Dm	none
TFIIA-SDs	UAP56De	0	Ds	De	TFIIA-S	UAP56	TFIIA-SDs	UAP56De	TFIIA-SDs_UAP56De	none
TFIIA-SDs	UAP56Dp	0	Ds	Dp	TFIIA-S	UAP56	TFIIA-SDs	UAP56Dp	TFIIA-SDs_UAP56Dp	none
TFIIA-SDs	UAP56Dv	0	Ds	Dv	TFIIA-S	UAP56	TFIIA-SDs	UAP56Dv	TFIIA-SDs_UAP56Dv	none
TFIIA-SDe	UAP56Dm	0	De	Dm	TFIIA-S	UAP56	TFIIA-SDe	UAP56Dm	TFIIA-SDe_UAP56Dm	none
TFIIA-SDe	UAP56De	0	De	De	TFIIA-S	UAP56	TFIIA-SDe	UAP56De	TFIIA-SDe_UAP56De	none
[truncated: 402 more rows]
