# Supplementary material for: Recurrent innovation of protein-protein interactions in the Drosophila piRNA pathway
Source: EMBO J. 2025 Apr 24;45(6):1909–32. doi: 10.1038/s44318-025-00439-8 (PMC12992792; doi:10.1038/s44318-025-00439-8)
Supplement: Supplementary file 7 — Source data Fig. 3 [file 44318_2025_439_MOESM7_ESM.zip]

Archive with 16 entries (14 files):
- SD_Figure_3/
- __MACOSX/._SD_Figure_3
- SD_Figure_3/.DS_Store
- __MACOSX/SD_Figure_3/._.DS_Store
- SD_Figure_3/Fig_3H/
- __MACOSX/SD_Figure_3/._Fig_3H
- SD_Figure_3/Fig_3H/Fig_3H_panel4_9_2_new_2-Airyscan Processing-05.czi
- __MACOSX/SD_Figure_3/Fig_3H/._Fig_3H_panel4_9_2_new_2-Airyscan Processing-05.czi
- SD_Figure_3/Fig_3H/Fig_3H_panel2_7-3_new-Airyscan Processing-01.czi
- __MACOSX/SD_Figure_3/Fig_3H/._Fig_3H_panel2_7-3_new-Airyscan Processing-01.czi
- SD_Figure_3/Fig_3H/Fig_3H_panel5_11-1_new_3-Airyscan Processing-08.czi
- __MACOSX/SD_Figure_3/Fig_3H/._Fig_3H_panel5_11-1_new_3-Airyscan Processing-08.czi
- SD_Figure_3/Fig_3H/Fig_3H_panel3_8-1_new-Airyscan Processing-03.czi
- __MACOSX/SD_Figure_3/Fig_3H/._Fig_3H_panel3_8-1_new-Airyscan Processing-03.czi
- SD_Figure_3/Fig_3H/Fig_3H_panel1_FS52_new_2-Airyscan Processing-17.czi
- __MACOSX/SD_Figure_3/Fig_3H/._Fig_3H_panel1_FS52_new_2-Airyscan Processing-17.czi
