# Supplementary material for: Recurrent innovation of protein-protein interactions in the Drosophila piRNA pathway
Source: EMBO J. 2025 Apr 24;45(6):1909–32. doi: 10.1038/s44318-025-00439-8 (PMC12992792; doi:10.1038/s44318-025-00439-8)
Supplement: Supplementary file 8 — Source data Fig. 4 [file 44318_2025_439_MOESM8_ESM.zip]

Archive with 6 entries (5 files):
- SD_Figure_4/
- __MACOSX/._SD_Figure_4
- SD_Figure_4/.DS_Store
- __MACOSX/SD_Figure_4/._.DS_Store
- SD_Figure_4/EMBOJ-2024-119404_SourceData_Figure4.xlsx
- __MACOSX/SD_Figure_4/._EMBOJ-2024-119404_SourceData_Figure4.xlsx
