# Supplementary material for: Recurrent innovation of protein-protein interactions in the Drosophila piRNA pathway
Source: EMBO J. 2025 Apr 24;45(6):1909–32. doi: 10.1038/s44318-025-00439-8 (PMC12992792; doi:10.1038/s44318-025-00439-8)
Supplement: Supplementary file 8 — Source data Fig. 4 [file 44318_2025_439_MOESM8_ESM.zip › SD_Figure_4/EMBOJ-2024-119404_SourceData_Figure4.xlsx]

## Sheet: SampleTable
Sample#	Sample	LINE	Group	Replicate	MSrun	Experiment
1	SHR01	FS21_Dm-Boot_C	DmBootC	1	10798	SHR1_10798
1	SHR01	FS21_Dm-Boot_C	DmBootC	1	10883	SHR1_10883
2	SHR02	FS21_Dm-Boot_C	DmBootC	2	10800	SHR2_10800
2	SHR02	FS21_Dm-Boot_C	DmBootC	2	10912	SHR2_10912
3	SHR03	FS21_Dm-Boot_C	DmBootC	3	10802	SHR3_10802
3	SHR03	FS21_Dm-Boot_C	DmBootC	3	10871	SHR3_10871
4	SHR04	FS21_Dm-Boot_C	DmBootC	4	10804	SHR4_10804
4	SHR04	FS21_Dm-Boot_C	DmBootC	4	10889	SHR4_10889
5	SHR05	FS52	FS52	1	10806	SHR5_10806
5	SHR05	FS52	FS52	1	10916	SHR5_10916
6	SHR06	FS52	FS52	2	10808	SHR6_10808
6	SHR06	FS52	FS52	2	10932	SHR6_10932
7	SHR07	FS52	FS52	3	10810	SHR7_10810
7	SHR07	FS52	FS52	3	10875	SHR7_10875
8	SHR08	FS52	FS52	4	10812	SHR8_10812
8	SHR08	FS52	FS52	4	10928	SHR8_10928
9	SHR09	Dm-Boot_N	DmBootN	1	10814	SHR9_10814
9	SHR09	Dm-Boot_N	DmBootN	1	10879	SHR9_10879
10	SHR10	Dm-Boot_N	DmBootN	2	10816	SHR10_10816
10	SHR10	Dm-Boot_N	DmBootN	2	10869	SHR10_10869
11	SHR11	Dm-Boot_N	DmBootN	3	10818	SHR11_10818
11	SHR11	Dm-Boot_N	DmBootN	3	10885	SHR11_10885
12	SHR12	Dm-Boot_N	DmBootN	4	10820	SHR12_10820
12	SHR12	Dm-Boot_N	DmBootN	4	10930	SHR12_10930
13	SHR13	Ds-Boot_N	DsBootN	1	10822	SHR13_10822
13	SHR13	Ds-Boot_N	DsBootN	1	10887	SHR13_10887
14	SHR14	Ds-Boot_N	DsBootN	2	10824	SHR14_10824
14	SHR14	Ds-Boot_N	DsBootN	2	10896	SHR14_10896
15	SHR15	Ds-Boot_N	DsBootN	3	10826	SHR15_10826
15	SHR15	Ds-Boot_N	DsBootN	3	10900	SHR15_10900
16	SHR16	Ds-Boot_N	DsBootN	4	10828	SHR16_10828
16	SHR16	Ds-Boot_N	DsBootN	4	10924	SHR16_10924
17	SHR17	Dm-Del_N	DmDelN	1	10830	SHR17_10830
17	SHR17	Dm-Del_N	DmDelN	1	10877	SHR17_10877
18	SHR18	Dm-Del_N	DmDelN	2	10832	SHR18_10832
18	SHR18	Dm-Del_N	DmDelN	2	10904	SHR18_10904
19	SHR19	Dm-Del_N	DmDelN	3	10834	SHR19_10834
19	SHR19	Dm-Del_N	DmDelN	3	10910	SHR19_10910
20	SHR20	Dm-Del_N	DmDelN	4	10836	SHR20_10836
20	SHR20	Dm-Del_N	DmDelN	4	10898	SHR20_10898
21	SHR21	Ds-Del_N	DsDelN	1	10838	SHR21_10838
21	SHR21	Ds-Del_N	DsDelN	1	10908	SHR21_10908
22	SHR22	Ds-Del_N	DsDelN	2	10840	SHR22_10840
22	SHR22	Ds-Del_N	DsDelN	2	10918	SHR22_10918
23	SHR23	Ds-Del_N	DsDelN	3	10842	SHR23_10842
23	SHR23	Ds-Del_N	DsDelN	3	10914	SHR23_10914
24	SHR24	Ds-Del_N	DsDelN	4	10844	SHR24_10844
24	SHR24	Ds-Del_N	DsDelN	4	10881	SHR24_10881
25	SHR25	De-Del_N	DeDelN	1	10846	SHR25_10846
25	SHR25	De-Del_N	DeDelN	1	10867	SHR25_10867
26	SHR26	De-Del_N	DeDelN	2	10848	SHR26_10848
26	SHR26	De-Del_N	DeDelN	2	10922	SHR26_10922
27	SHR27	De-Del_N	DeDelN	3	10850	SHR27_10850
27	SHR27	De-Del_N	DeDelN	3	10873	SHR27_10873
28	SHR28	De-Del_N	DeDelN	4	10852	SHR28_10852
28	SHR28	De-Del_N	DeDelN	4	10891	SHR28_10891
29	SHR29	Dv-Del_N	DvDelN	1	10854	SHR29_10854
29	SHR29	Dv-Del_N	DvDelN	1	10902	SHR29_10902
30	SHR30	Dv-Del_N	DvDelN	2	10856	SHR30_10856
30	SHR30	Dv-Del_N	DvDelN	2	10926	SHR30_10926
31	SHR31	Dv-Del_N	DvDelN	3	10858	SHR31_10858
31	SHR31	Dv-Del_N	DvDelN	3	10906	SHR31_10906
32	SHR32	Dv-Del_N	DvDelN	4	10860	SHR32_10860
32	SHR32	Dv-Del_N	DvDelN	4	10920	SHR32_10920

## Sheet: F4_EV4_Vulcano_MatrixImpData
RowNr	ProteinGroup	ProteinNames	Genes	SHR1_10798	SHR1_10883	SHR2_10800	SHR2_10912	SHR3_10802	SHR3_10871	SHR4_10804	SHR4_10889	SHR5_10806	SHR5_10916	SHR6_10808	SHR6_10932	SHR7_10810	SHR7_10875	SHR8_10812	SHR8_10928	SHR9_10814	SHR9_10879	SHR10_10816	SHR10_10869	SHR11_10818	SHR11_10885	SHR12_10820	SHR12_10930	SHR13_10822	SHR13_10887	SHR14_10824	SHR14_10896	SHR15_10826	SHR15_10900	SHR16_10828	SHR16_10924	SHR17_10830	SHR17_10877	SHR18_10832	SHR18_10904	SHR19_10834	SHR19_10910	SHR20_10836	SHR20_10898	SHR21_10838	SHR21_10908	SHR22_10840	SHR22_10918	SHR23_10842	SHR23_10914
1	13to15	13to15	DsBoot	11.0105	10.3374	10.8826	10.0616	9.75301	10.0055	12.6284	10.3944	10.5307	10.9954	10.2794	9.90153	9.5056	11.4162	10.9209	10.0641	9.725	11.1023	10.602	10.8152	10.6347	9.3005	10.8584	10.4036	19.0664	19.1763	18.2295	18.6686	19.1731	19.1291	18.9283	18.8641	10.347	10.2493	10.3733	9.22256	9.63143	9.61683	10.5882	9.9971	10.1073	10.5267	10.9253	9.56054	11.5	10.1047
2	13to15;17to20;21to24;25to28;29to32	1to4;5to8;9to12;13to15;17to20;21to24;25to28;29to32	eGFP	21.4161	21.6868	21.4915	21.4595	21.5111	21.5331	21.4524	21.6127	23.2812	23.4044	23.2514	23.4413	22.9316	23.1114	23.2921	23.5792	21.4285	21.4648	21.1087	21.3858	21.0323	21.0691	21.3404	21.467	21.7413	21.9745	21.7408	21.9371	21.6239	21.6475	22.0342	21.9512	19.1624	19.2608	18.7673	19.0718	19.1317	19.385	18.9695	19.0959	18.6256	18.8812	18.7338	18.9163	18.6339	18.7421
3	17to20	17to20	DmDel	10.3198	9.81969	11.5642	10.8958	10.2062	10.8631	10.512	10.7252	9.5694	9.38116	9.93989	8.92078	9.56014	9.61807	10.1774	9.39266	10.041	9.5728	10.2018	9.50554	10.5302	9.2355	10.2102	10.8755	10.3145	10.2406	10.6431	10.1205	9.81028	8.52423	10.278	11.073	17.6411	17.5734	17.287	17.2581	17.0798	17.2382	17.1368	17.3382	10.8234	10.5388	11.236	9.78789	10.6768	9.50849
4	21to24	21to24	DsDel	10.2544	10.2596	11.0049	10.0286	10.2578	10.3919	10.3376	10.1433	10.4285	10.2081	10.1582	9.75121	9.9536	10.4274	9.71735	9.83256	10.4589	9.63393	12.023	10.182	9.76999	9.11499	10.1948	10.7829	9.687	9.88227	10.1027	10.226	10.2219	10.4033	11.1763	10.3944	10.3292	10.4923	8.85827	10.1734	10.3382	10.0048	10.7965	9.94506	16.1712	16.3293	16.8062	16.7734	16.7099	16.3703
5	21to24;25to28	21to24;25to28	DsDel_DeDel	10.568	10.4611	10.3662	9.92889	10.1807	10.4171	9.32468	11.2293	10.7259	10.1905	10.1336	10.0079	9.92262	10.612	11.4238	9.34485	11.172	11.2013	9.46698	10.6303	9.99022	10.2094	11.2731	9.36939	10.9943	10.6176	11.0417	11.5945	10.6063	11.6696	9.74002	10.6359	9.90887	10.7965	11.0986	10.1338	10.1877	10.2099	10.474	11.262	12.1892	11.7971	13.8977	13.5122	13.7465	13.5256
6	25to28	25to28	DeDel	11.2773	11.4366	15.8343	10.1595	11.1823	9.69181	10.3123	11.4968	9.56298	11.2383	10.2311	10.1022	10.5933	9.87325	10.9899	10.9267	9.90165	11.3063	10.4885	16.9317	15.3401	11.1025	10.3407	17.3919	10.3025	10.5121	10.7145	16.2232	11.335	10.4597	11.4017	13.0241	13.051	10.8754	10.1507	16.4021	10.585	17.181	10.4492	10.0776	17.2558	11.1755	9.74311	14.5292	10.3392	9.94082
7	29to32	29to32	DvDel	9.88452	11.4846	9.0891	10.4516	15.3223	13.961	10.4992	10.8247	9.83501	10.5891	9.10743	10.4694	16.1467	10.467	11.133	11.7487	10.2476	9.34689	16.5958	9.89955	10.4317	8.87608	9.82355	10.6296	10.4349	10.7973	10.0279	15.0226	9.12362	9.95131	9.77871	10.2556	10.8074	10.2018	9.69745	9.20409	10.4504	14.2471	9.71909	10.1751	10.2863	11.2825	10.4429	10.917	10.8682	9.50081
8	A0A0B4K7J2	A0A0B4K7J2	Nup358	11.613	12.3682	12.4656	12.6728	12.5167	12.4305	12.0974	12.2765	12.004	11.9795	11.6919	11.9567	10.8565	11.721	11.9828	12.2955	12.1606	12.1168	9.00269	10.7864	10.5209	12.3211	12.9685	11.9659	9.46941	11.8756	9.8977	10.3297	12.0141	12.0386	9.83508	9.91895	11.76	11.5575	11.0497	11.4722	11.6811	12.1716	11.7371	11.8093	10.6571	9.81865	12.1092	11.8477	10.1392	11.6348
9	A0A0B4K859	A0A0B4K859	Nup188	14.1672	14.1965	13.8819	13.959	13.9192	10.5624	14.1203	13.8423	9.90707	9.71382	9.99396	14.6015	10.1422	8.52438	13.9879	10.8218	14.6345	14.4847	13.7348	13.6883	14.3357	14.2713	14.283	10.0915	14.4489	14.314	14.5395	14.7163	14.7001	14.1718	10.6821	14.5557	10.9973	14.0606	13.9426	14.2527	13.4198	14.2952	14.393	14.1411	14.1658	14.461	9.6396	14.1258	13.696	14.0901
10	A1Z7N6	1to4;9to12;A1Z7N6	Boot	20.0331	20.2316	20.0148	20.2653	20.1418	20.1725	20.0354	20.1749	15.8744	12.6091	13.7363	14.1305	12.9041	12.7057	12.6781	11.8667	19.9814	20.1049	19.1952	19.5709	19.448	19.3547	19.6332	19.6887	20.1877	20.358	19.8894	20.2144	20.5338	20.556	20.1696	20.5135	14.9501	9.20984	13.1415	12.8844	12.3611	11.0077	11.0308	14.1944	10.2929	10.9253	10.9405	9.87896	9.96065	14.7686
11	A1Z8P9	A1Z8P9	Mtor	10.572	11.4236	10.4857	10.3531	10.645	12.7202	10.4166	10.7045	10.1962	11.1358	11.184	10.0423	10.5203	10.4477	9.61245	10.3246	10.9077	12.6473	12.8007	9.38434	10.7107	9.7732	11.2123	10.7208	10.8393	10.6781	12.5066	10.6062	11.4203	10.5066	10.5961	11.884	11.783	10.3911	11.3412	11.3718	10.4084	10.1455	10.6402	10.7657	10.7297	9.60454	9.88821	10.2233	11.8733	9.44377
13	A1ZA92	A1ZA92	CG8414	14.8666	10.4792	15.3676	15.2935	15.3166	15.0667	15.3889	15.3664	9.43442	15.7594	10.1779	15.7183	9.39986	11.0024	10.723	15.4996	9.35984	15.7115	8.75471	15.3094	10.1788	10.428	15.6233	15.6647	9.82304	15.9032	10.2242	11.9977	15.9103	9.90559	9.99038	9.09537	11.0891	15.3376	9.90825	15.4933	9.93419	15.6145	15.4377	15.6982	10.5375	15.6539	15.5372	15.3684	10.9784	11.1592
14	A1ZAX1	A1ZAX1	eIF3c	13.0157	13.0813	13.1003	13.0489	13.2364	13.024	12.8851	13.2696	11.8325	12.5637	12.499	12.2521	12.3632	12.34	12.6969	12.7012	13.204	12.8675	12.4846	12.6053	12.8631	12.6497	12.8551	12.9737	12.6591	12.6309	12.298	12.2418	12.6916	12.7263	12.2463	12.4666	12.3327	12.4226	12.6222	12.6455	12.7117	12.8535	12.3814	12.5895	12.4811	12.3711	12.9227	12.6939	12.5585	12.6372
15	A8DYP0	A8DYP0	Unc-89	13.4615	13.8415	13.7765	13.8899	13.8087	13.9116	13.3973	13.4019	14.2803	14.0581	9.97784	13.9391	9.42616	14.8636	13.9648	9.84655	14.8263	11.17	14.811	14.5803	9.6537	14.7702	14.5496	14.35	10.0799	14.0441	11.343	14.4427	14.4423	14.8157	9.97188	15.4705	14.5483	14.2974	11.1721	14.4235	14.3131	14.5489	10.7009	14.1334	14.2493	10.6544	11.381	13.9422	13.9832	10.4142
16	A8DYY6	A8DYY6	Schip1	14.2762	14.1335	13.7717	13.6021	14.0047	13.8138	14.2474	13.7679	10.9493	11.2921	14.5272	14.5101	14.2223	14.4012	14.4501	14.8397	14.4814	14.6389	10.6311	14.4028	10.7389	10.5663	14.0834	10.6302	9.9433	14.625	10.8139	14.4759	9.9448	14.275	10.5262	10.8993	14.2257	9.27904	9.51628	9.917	14.2196	14.2927	9.70169	13.8072	13.1215	14.256	10.4058	9.98538	10.4683	13.8823
17	C0HK95	C0HK95	fau	13.3612	13.7959	13.5298	13.6219	13.6623	13.3888	13.5501	13.3552	9.59838	9.1537	10.6869	12.6852	10.9791	10.0513	9.93332	9.96006	12.7212	12.8086	12.6022	12.917	12.9287	12.8984	10.5748	10.7801	9.85363	10.239	11.8765	9.78845	10.0931	11.4573	10.8654	9.72551	9.64329	10.468	10.3626	8.77113	9.7654	10.4343	9.85666	10.5064	10.3758	11.3921	10.1882	11.3651	9.59199	10.4611
18	C0HKA0;C0HKA1	C0HKA0;C0HKA1	RpS14a;RpS14b	16.536	16.7939	16.8369	16.7433	16.7106	16.5432	16.704	16.7635	16.4705	16.4682	16.469	16.4307	16.1795	16.3861	16.4679	16.5927	16.5385	16.6347	16.5394	16.5985	16.5338	16.5503	16.2441	15.9053	16.0112	16.3102	16.3183	16.5219	16.2664	16.3743	15.8467	15.8632	16.6223	16.513	16.9202	17.0505	16.8637	16.7444	16.8988	17.038	16.3394	16.2916	16.6244	16.6504	16.2086	16.0385
19	C0HL66;C0HL67;P02299	C0HL66;C0HL67;P02299	His3;His3.3A;His3.3B	14.6357	14.4752	15.4523	15.3648	15.5612	15.4131	15.5585	15.7524	14.1252	13.8299	14.6459	14.3751	14.7494	14.3308	14.2555	13.998	15.9115	15.7624	14.8992	14.8551	15.8373	15.6683	14.7146	14.485	14.8175	14.7215	14.4638	14.0981	14.4765	14.3954	13.9968	13.8103	15.4096	15.2337	14.2651	14.2038	15.9268	15.817	14.9519	14.7388	15.4785	15.16	15.4002	15.3017	15.5374	15.211
20	O01666	O01666	ATPsyngamma	14.1887	14.3237	14.1982	14.4714	14.2543	14.4029	14.1306	14.3072	12.5058	12.5538	12.5399	12.5169	12.5054	12.6734	12.2479	12.4936	13.8376	13.4473	13.1629	13.2193	12.9863	13.4131	13.1623	13.1802	13.0102	13.113	13.4548	12.9502	13.3398	13.1266	12.8026	12.5929	12.2108	12.3947	12.4823	12.3539	12.4025	12.2284	12.5101	12.5125	12.4791	12.4167	11.9903	12.2653	12.8964	12.4077
21	O02195	O02195	eIF3i	13.1359	12.9005	13.0341	13.1909	13.0774	12.9146	13.415	13.4895	13.2181	12.9806	13.2621	12.8737	14.0718	12.5221	12.6648	12.5948	13.3704	13.397	12.9841	14.3087	13.1772	13.4265	12.905	13.013	12.8825	13.1408	12.4421	12.7331	13.941	13.9045	13.0925	12.9948	12.682	12.7534	12.8052	13.0065	13.1094	13.3411	13.1184	13.0607	13.0207	12.9126	13.0165	13.0888	12.7596	13.4718
22	O02649	O02649	Hsp60A	12.6167	12.6793	12.9133	12.8796	13.0327	13.0273	13.0919	12.9937	12.274	12.7822	12.5202	12.677	12.0382	12.1835	12.8657	12.9044	12.8655	12.9088	11.846	11.926	12.5048	12.3194	12.3094	12.3962	12.2692	12.7651	13.0579	13.3391	12.9145	12.8353	12.615	12.4314	12.1996	12.237	12.5586	12.735	12.5982	12.7537	12.7488	12.7862	12.4212	12.7461	12.8715	12.8502	12.6569	12.2658
23	O16797	O16797	RpL3	14.9024	15.0253	14.9608	15.0277	15.069	15.1178	14.9888	14.9992	14.9986	15.1899	15.1202	15.229	14.7585	14.828	14.9061	15.1074	15.254	15.3237	15.2059	15.2381	15.2176	14.9871	14.9192	14.818	14.6287	14.7861	14.5925	14.6937	14.9777	15.0457	14.7532	14.2757	15.449	15.448	15.7892	15.8958	15.5347	15.6275	15.8144	15.6378	15.2339	15.1479	15.3997	15.406	14.9416	14.7058
24	O17445	O17445	RpL15	13.8678	13.3249	13.1962	13.0792	13.3981	13.4217	13.1741	12.909	13.0056	12.634	13.6551	13.6393	13.082	13.1593	12.6081	12.6508	13.3399	13.209	13.9367	14.1279	14.2663	13.7956	13.6295	13.379	13.4187	12.9698	13.2811	13.2547	13.3587	13.42	13.8006	12.9087	13.8534	13.678	13.831	14.1672	13.5356	13.587	14.1389	13.9047	13.5057	13.3881	13.7358	13.9522	13.1181	13.5039
25	O18388	O18388	Fs(2)Ket	13.1051	13.3942	13.3068	13.2319	13.3414	13.3367	13.2972	13.5287	11.9382	11.97	11.8851	11.9312	11.4348	12.1025	12.2262	12.5105	13.1601	13.0762	12.8114	13.0394	12.7419	12.7393	12.4555	12.5913	12.9475	12.9684	13.2605	13.0083	12.6929	12.5337	11.4396	12.251	12.2862	12.1992	11.9575	12.0798	12.0894	12.3873	12.2503	12.0865	12.8207	13.0393	12.7822	12.8241	12.6574	12.6406
26	O18404	O18404	scu	13.9897	14.0317	14.2224	14.0419	14.2497	13.9759	14.4535	14.1356	12.1531	12.645	12.076	12.6683	12.4603	12.8017	12.3794	12.7815	13.1799	13.1013	12.1636	11.8715	12.9061	14.3325	12.7362	12.7106	10.9616	14.2165	9.78608	9.98545	13.7037	9.39658	12.5202	11.7617	11.5059	10.6314	10.2509	11.8759	10.8762	11.4166	13.7993	11.8248	12.1819	12.0044	11.8719	10.7837	12.3123	12.2647
27	O18413	O18413	Rpt6	14.1047	14.4194	14.2038	14.2414	14.2594	14.413	14.2799	14.313	13.0533	13.311	13.078	13.0563	12.919	13.0651	13.4604	13.5341	13.937	14.006	13.4179	13.4171	13.0884	13.4863	13.6621	13.3538	13.456	13.6236	13.6283	12.9554	13.4031	13.3258	13.1398	13.2024	13.233	13.3277	13.5508	13.4792	13.534	13.4225	13.3202	13.3542	13.3972	13.4694	13.5165	13.5092	13.6234	13.3803
28	O18413;P48601	O18413;P48601	Rpt2;Rpt6	12.7065	12.3646	12.2073	12.2451	12.4023	12.1239	12.3929	12.0968	10.0058	9.5997	12.0489	11.0688	9.43123	10.4618	9.66966	10.263	12.3942	12.5892	12.7019	10.8162	11.0734	10.5123	10.6172	12.0819	11.3043	12.1616	11.004	11.1176	9.22519	11.4078	11.3713	11.2648	10.1838	11.7447	10.6642	10.8044	11.6024	11.9445	12.0136	10.7234	10.9863	9.95158	9.3075	10.8053	10.5371	9.82837
29	O18640	O18640	Rack1	15.3311	15.1922	15.2065	15.3156	15.2895	15.1859	15.4623	15.3715	15.3037	15.2756	15.1554	15.0853	14.9654	15.0061	15.2421	15.2387	15.3882	15.5173	15.5227	15.4164	15.0497	15.123	15.0283	14.7632	14.8692	14.7646	14.9337	14.7868	14.9629	14.6677	14.592	14.4522	15.5459	15.3958	15.7666	15.69	15.5358	15.5302	15.5367	15.6156	15.1652	14.9481	15.4545	15.1841	14.9045	14.8186
30	O44081	O44081	Nop60B	11.3873	11.4436	11.245	11.6372	11.7223	11.7086	11.3853	11.7062	9.33692	10.7867	11.7853	10.4726	11.0816	12.1513	11.0998	11.6972	12.4953	12.0556	11.836	11.6502	11.9432	12.0743	11.523	11.9012	10.3096	12.1977	10.7139	11.8288	11.8034	11.1039	10.7503	11.0149	12.3283	12.4297	12.2128	12.4376	12.2247	12.5921	12.0865	12.3515	12.1344	11.1454	11.7916	11.7382	11.8342	11.8123
31	O44437	O44437	SmD3	12.9276	12.9708	13.1944	13.7285	12.7076	12.9207	12.8969	13.0158	13.0563	13.0364	13.6936	13.4887	13.6818	14.4187	12.7608	12.9151	13.2668	13.1896	13.4503	13.7086	13.4479	13.1005	12.967	12.9798	12.7819	13.0541	12.1497	12.5642	13.2586	13.197	9.53943	12.3828	12.7442	13.1758	12.8656	12.8131	13.6831	13.8671	13.0102	12.7783	13.0866	13.0613	13.2178	13.4274	13.8093	13.846
32	O46036	O46036	CtBP	11.622	11.5489	11.7387	11.933	12.0917	11.9877	11.8379	11.7475	11.4345	11.2441	10.2752	11.4783	10.1275	11.7344	9.59651	11.6995	12.3022	12.3615	11.5112	11.7958	11.6905	11.9777	11.6822	11.4054	12.4467	12.1982	12.3279	11.9133	12.8993	12.6693	13.7606	12.5077	11.3104	12.9905	11.5267	12.3522	12.1289	12.9039	11.5421	12.0103	13.9579	14.0019	15.0765	14.977	15.135	14.9502
33	O46040	O46040	SmydA-8	10.5692	14.8773	16.5232	16.6015	16.5683	16.5252	16.7427	16.7953	16.9595	17.2041	16.9009	16.9443	10.5536	17.2931	16.3613	16.7366	17.0813	17.1423	9.52375	17.149	16.8205	15.9645	16.343	16.3251	16.984	17.1454	17.609	11.0666	11.2818	17.5639	17.6139	16.4379	10.5666	11.1749	9.65329	17.2292	16.907	10.8207	10.1305	16.6973	16.0616	17.1131	16.0327	15.7439	16.4119	14.8973
34	O46102	O46102	MTPAP	11.9647	12.3263	12.0929	12.1911	12.1063	12.2646	12.345	11.6027	10.6689	10.6166	11.0261	11.4599	10.7916	11.6536	9.77035	11.6226	11.4235	12.2686	10.7675	12.1055	11.1975	9.93276	11.4821	11.1318	11.5864	12.0873	11.5557	11.6142	11.49	10.8131	11.4325	11.2778	12.1318	12.2016	11.7157	12.0952	11.7741	12.3217	11.7642	12.2972	12.3257	11.7042	12.0751	11.9459	12.0513	12.4863
35	O61231	O61231	RpL10	14.4789	13.8102	13.9123	14.1042	14.1454	14.296	14.3299	14.4202	14.2049	14.3726	14.4041	14.2313	14.0124	13.7039	13.6008	13.8786	14.5243	14.2681	14.249	14.0712	14.2642	14.107	14.2799	13.6634	13.4869	13.7808	13.4533	13.9826	14.5566	14.0447	13.8398	13.3235	14.3016	14.0362	15.2074	15.0734	14.6757	14.7689	15.3341	14.7204	14.1761	14.3231	14.4952	14.4192	14.107	14.1863
36	O61345	O61345	peng	19.7087	19.7493	19.6559	19.5239	19.019	19.6934	19.4323	19.9095	20.768	9.69185	20.6331	20.7436	20.4863	20.562	20.6308	20.7827	19.8193	19.5988	19.0924	19.2727	19.2761	19.2035	10.2223	19.8187	20.035	20.0768	19.5229	20.1156	19.9642	10.7827	20.4529	20.0206	9.54127	16.6475	16.3806	11.4403	17.2807	8.86563	9.04995	16.6103	16.9523	17.1864	10.5944	17.3523	16.7197	16.9087
37	O62589	O62589	gd	14.8531	15.1864	13.3964	13.5847	14.6177	14.8744	14.3062	14.591	13.9767	14.3588	14.0851	14.5029	10.3091	14.0035	15.2595	15.4668	13.9624	14.0816	14.6725	14.9796	13.2746	10.5249	13.9185	14.1346	13.6719	13.7093	15.2348	15.5733	15.356	15.4107	10.4793	15.692	13.7554	13.5691	13.4897	13.6231	15.109	15.1492	13.7901	13.8935	15.0116	14.8817	14.4688	14.4623	15.0563	14.9472
38	O62619	O62619	PyK	14.0856	14.1699	13.6352	14.0123	13.7678	13.6871	14.0004	13.9442	13.1428	13.1542	13.4857	13.7144	14.0508	14.1646	12.9332	13.2657	13.73	13.9338	14.206	14.3523	13.6862	13.145	14.1562	13.6218	13.3781	13.6233	13.6997	13.1803	15.3602	15.7085	13.4481	13.4146	13.0679	13.0043	12.9579	13.4658	13.8494	14.1701	13.0799	13.35	13.4106	13.4842	12.8834	12.9522	13.733	13.8834
39	O62621	O62621	beta'COP	12.3519	12.8216	12.5767	12.5937	12.565	12.3863	12.3901	12.6368	12.3908	11.1055	11.6845	10.6622	10.5182	9.84991	10.0929	12.2186	12.1445	12.4399	10.767	11.7571	12.2167	12.1335	11.6872	11.2266	9.57091	12.0736	10.6295	9.95801	9.39102	12.293	10.1237	10.4523	11.5665	11.6772	11.8749	9.55402	12.2698	12.0248	10.3334	11.9365	11.8096	10.115	9.94135	10.5746	11.0513	11.7233
40	O76922	O76922	aub	13.2997	13.2537	13.1657	13.1606	12.6923	13.015	12.9509	13.2735	9.91424	9.35662	10.1768	11.1395	10.9101	9.89253	10.2464	11.1268	12.6279	12.6256	12.6273	12.7131	11.9499	12.1918	11.9551	10.6988	10.561	11.446	11.1908	11.9864	10.3173	12.001	10.3072	9.98913	10.2894	10.483	10.7822	10.794	11.6253	11.7663	10.2933	12.5846	11.1782	11.5549	11.0963	11.4595	9.85339	10.1672
41	O77277	O77277	Torsin	12.5617	12.4478	12.7528	12.7398	12.6278	12.802	12.7361	12.7108	11.0354	8.9122	11.2368	10.9885	10.8284	9.88891	11.1451	11.4747	11.6358	11.5756	11.6648	11.6095	10.1877	11.7588	10.2617	10.8344	11.3067	11.493	11.5229	10.4529	11.2903	10.5652	11.0457	9.21113	10.9687	9.55674	11.0104	10.8219	11.243	11.4769	11.4431	10.8366	10.7129	10.1324	11.5186	9.95476	11.6692	11.437
42	O77410	O77410	eIF3e	12.7531	12.8411	12.9214	13.1574	12.8391	12.6811	12.7317	12.914	12.0535	12.4656	12.1588	12.5509	12.3549	12.3808	12.339	12.462	12.7342	13.0604	12.262	12.1922	12.2348	12.1077	12.2977	12.0177	12.2707	12.2497	11.9459	11.8937	12.3173	12.407	12.0223	12.4504	12.3279	12.3735	12.2355	12.4068	12.6999	12.8512	12.4629	12.6838	12.7068	12.7629	12.3558	12.8647	12.3371	12.4566
43	O77460	O77460	Nurf-38	11.8409	12.2135	11.7507	12.4039	12.4043	12.1522	12.2001	12.256	12.377	12.5904	12.3288	12.451	11.9175	12.2914	12.7616	12.829	12.3976	12.1501	11.9791	11.652	11.2991	11.8241	12.0178	11.9342	11.3733	12.152	10.2766	12.3311	12.2362	11.6348	10.6398	11.5346	11.7785	12.0238	12.1646	12.4106	12.1649	12.5224	11.8655	12.361	11.9981	12.0506	12.6014	12.5886	12.2666	11.8909
44	O96433	O96433	CycT	13.424	12.2943	11.4776	12.1552	10.7584	12.1529	11.4146	12.7848	9.90103	10.6413	9.44368	11.7559	11.2241	11.5001	10.014	13.0227	10.2094	12.2651	9.13226	12.2706	9.63025	13.0924	10.199	12.2011	12.0877	12.5382	10.2761	12.7403	10.4281	11.1242	10.7628	10.3005	10.2781	9.43916	10.5099	11.5233	10.971	12.5527	10.7016	12.0108	11.929	13.0609	10.0011	9.28147	11.5316	12.6881
45	O96827	O96827	eEF1beta	12.7224	13.3078	13.4796	13.571	13.4438	13.4037	12.4408	12.4567	12.574	12.7901	13.0197	12.7188	11.8785	11.7053	12.565	12.8392	13.0063	12.88	12.335	12.3633	12.4621	11.982	11.8882	12.299	11.9998	12.1399	12.0313	12.3512	11.99	11.9914	11.7273	11.5131	12.7384	12.9241	11.8345	12.0293	13.7248	13.5569	12.8954	12.89	13.1786	13.3897	13.2748	13.0729	13.4439	13.1009
46	O96860;Q24117	Q24117;O96860	Cdlc2;ctp	10.8919	11.3417	11.8534	11.992	11.1386	9.87014	10.862	9.99475	10.4735	12.2396	9.85439	9.57153	9.48856	9.99251	10.6398	9.97207	9.68022	10.9001	9.70289	11.6343	9.89585	10.5985	10.7276	11.254	9.54504	10.5349	9.98253	10.47	9.84884	10.0829	10.98	10.419	9.37593	11.7831	9.50594	9.7	10.0586	10.4976	10.8725	10.6139	10.2511	10.2063	10.3425	9.80735	10.634	10.0446
47	O97125	Q8INI8;Q9BIR7;Q9BIS2;P02825;P82910;O97125;P11146;Q9VG58	Hsp68	17.3342	17.644	17.0705	17.1602	17.4851	17.4552	17.6401	17.4836	17.3732	17.5594	17.1812	17.0287	17.4491	17.629	17.3861	17.5306	16.7428	16.6771	17.9344	18.0345	17.1142	17.2037	17.0341	16.9347	16.4393	16.5402	16.329	16.2374	16.8356	16.7363	15.7779	15.6894	16.85	16.7571	16.208	16.1084	16.5516	16.5872	16.4763	16.5065	15.5904	15.8297	16.4777	16.536	16.0657	15.829
48	O97125;P11147	P11147;Q8INI8;Q9BIR7;Q9BIS2;P02825;P82910;O97125;Q9VG58	Hsc70-4;Hsp68	19.1666	19.3751	19.0912	19.4207	19.2138	19.0692	19.4018	19.3889	19.1831	19.1848	18.9966	18.929	18.6807	18.5221	18.8988	19.1991	19.0466	19.1063	18.4951	18.5174	18.6447	18.8448	18.3111	18.1371	17.912	18.1401	17.5575	17.7789	18.5625	18.5391	17.6174	17.4537	18.0418	17.7638	18.2949	18.2378	17.7902	17.9761	17.9637	17.9482	17.3771	17.4669	17.8035	17.8296	17.4019	17.3338
49	O97125;P11147;P29843;P29844	P11147;P29844;Q8INI8;Q9BIR7;Q9BIS2;P02825;P82910;O97125;P11146;P29843;Q9VG58	Hsc70-1;Hsc70-3;Hsc70-4;Hsp68	20.294	20.6971	20.5971	20.7939	20.652	20.6922	20.617	20.6959	20.5035	20.6894	20.2676	20.2468	19.8901	19.9841	20.2704	20.5771	20.38	20.4098	19.8437	20.0602	20.0087	19.9722	19.4087	19.5866	19.3724	19.5985	19.0281	18.8208	19.9356	19.9517	19.0551	18.9133	19.2961	19.3722	19.8266	19.7555	19.4723	19.535	19.3501	19.2985	18.6436	18.738	19.1446	19.0469	18.8826	18.711
50	O97477	O97477	Inos	10.4371	11.1607	14.0119	13.4798	13.7104	13.522	13.8781	13.3279	13.7469	10.674	13.9698	14.1373	14.6585	9.52546	10.3068	8.67939	14.061	13.9071	15.3508	13.259	10.2667	13.9967	13.4485	13.8117	14.2026	13.797	11.2549	12.6314	9.87128	13.9325	14.2927	14.2593	13.9564	13.0973	10.9254	13.3505	14.5539	14.2477	14.175	13.9294	13.431	13.7219	14.084	14.206	11.3726	14.3671
51	P02255	P02255	His1	11.3196	12.0897	10.4957	11.3144	11.4093	11.5913	11.8204	10.2749	11.299	10.2612	11.5183	11.8121	13.0812	12.003	12.2816	12.9694	11.99	10.5356	12.4719	12.554	11.5541	10.4666	11.2953	11.2436	11.3882	10.5991	10.8666	11.1268	11.0859	11.8677	10.6028	9.97774	12.4051	11.6495	10.8024	11.4841	11.0839	10.7688	11.353	11.9639	10.9101	10.4519	10.7379	11.275	11.5623	10.7233
52	P02283	P02283	His2B	16.7283	17.0934	16.6689	16.856	17.1399	17.242	17.0926	17.3187	16.249	16.3399	17.195	17.087	17.1207	17.1976	17.419	17.4812	17.2426	17.3659	17.5234	17.8153	17.4712	17.212	17.5334	17.2604	16.7148	16.8123	16.8303	16.4097	17.4336	17.4263	15.9285	15.7308	17.2556	17.0163	17.3163	17.3979	17.4071	17.6155	17.0058	17.0754	16.817	17.0433	17.3108	17.0435	16.5467	16.2849
53	P02515	P02515	Hsp22	10.6575	9.42749	10.1537	11.3994	11.394	10.3412	10.7916	11.0656	10.0459	10.4728	11.1462	9.22261	10.8403	10.4526	9.96162	10.1078	9.9425	10.5527	9.55944	9.20015	9.42981	10.7712	10.7635	10.2097	10.2728	11.0467	11.542	10.0467	9.73892	9.75867	10.5198	10.9283	10.8662	9.62821	10.1478	11.4175	10.3001	10.9261	10.2959	10.1245	10.0725	11.4962	10.8163	11.0917	10.0696	11.3502
54	P02516	P02516	Hsp23	9.94935	11.3684	11.3118	11.7126	11.8777	12.006	12.5289	11.601	10.1277	10.0719	9.53127	11.0555	9.81129	11.1795	10.1872	10.0817	10.7657	10.8606	10.344	10.6057	9.66217	10.5598	10.2929	10.8017	9.14893	9.77745	10.9913	8.67051	9.98653	9.56478	10.6686	9.59699	10.5919	9.6336	9.91425	10.6726	10.0613	9.42847	11.064	11.1491	9.49412	10.0225	11.2805	10.9673	9.92032	11.1449
55	P02517	P02517	Hsp26	16.2484	16.0143	16.133	16.0317	16.3677	16.5894	16.7323	16.7219	15.042	14.8609	14.9412	14.9274	14.9354	15.1595	14.9284	14.9834	14.9754	14.8123	14.5688	14.734	14.885	15.0325	14.329	14.3684	14.4063	14.5813	14.901	14.6917	14.3382	14.1792	14.3307	14.1162	13.6987	13.3967	15.1521	15.3263	13.485	13.4964	13.4765	13.4424	13.675	13.611	14.1357	14.0542	13.6944	13.6143
56	P02518	P02518	Hsp27	15.5039	15.6772	15.4003	15.4938	16.0045	15.9462	16.4432	16.2765	14.1961	14.3765	14.0641	13.9369	14.1671	13.9257	13.9883	14.0332	14.3431	14.3561	13.7377	14.0561	14.5823	14.3521	14.2511	13.7992	14.1334	14.3363	14.4626	14.4157	13.8514	13.6064	14.0873	13.885	12.7338	13.0883	14.8497	14.958	13.1963	12.8911	12.9537	12.6695	13.2733	13.071	13.4773	13.6607	13.0345	12.8406
57	P02572	P02572;P10987	Act42A	16.0229	16.0787	16.1734	16.1736	16.3988	16.4547	16.5999	16.7447	15.0586	15.2816	15.0372	15.0655	16.0366	16.0287	15.574	15.8194	16.9186	16.8193	16.6939	16.9254	16.8974	16.6637	16.9137	16.7883	16.6586	16.6482	16.8441	17.0195	18.1655	17.9929	16.0938	16.0613	16.6764	16.6515	16.8568	16.7816	17.4448	17.3487	16.7781	16.6623	17.3289	17.3115	16.9776	16.9189	17.1324	16.9585
58	P02574	P02574;P10981;P83967	Act79B	11.7337	9.85379	12.9333	10.5333	11.9575	10.8118	13.4336	13.3775	9.89687	10.1194	9.96615	9.28954	10.1589	10.2534	9.75628	10.4879	12.8851	9.72971	12.5771	10.3939	13.489	13.7891	11.9867	10.204	9.81217	10.66	13.3241	12.8877	12.5188	13.2553	12.8195	10.1866	12.0221	13.2832	13.4506	12.3631	12.0231	12.5801	12.1344	13.2372	12.1452	12.3523	10.5216	12.2172	11.0213	13.2026
59	P02828	P02828	Hsp83	14.3949	14.3875	14.2357	14.3866	14.3177	14.3622	14.3716	14.4614	13.045	13.2552	13.1148	12.9474	13.4236	13.5413	12.9766	13.1604	13.8242	13.791	13.6185	13.8755	13.7609	13.5259	13.6821	13.5656	13.3532	13.5101	13.4464	12.9809	14.9882	14.9643	13.1921	12.721	12.7252	13.3279	13.0633	12.9892	13.6301	13.8626	13.0202	13.1079	13.2176	13.1239	13.2891	13.1144	13.2455	12.9395
60	P02843	P02843	Yp1	16.8178	17.0833	17.4933	17.5243	17.6102	17.5647	17.4057	17.442	17.5532	17.6708	17.2319	17.2785	17.256	17.3839	17.7303	17.9573	17.6978	17.6648	16.8621	17.0541	17.0578	17.0394	17.5662	17.4742	17.4211	17.5625	17.4376	17.4882	17.6022	17.5323	17.7598	17.5039	17.1919	17.1817	17.3456	17.4488	17.6202	17.652	17.4582	17.3621	17.2821	17.3995	17.8895	17.7119	17.3685	17.1148
61	P02843;P02844	P02843;P02844	Yp1;Yp2	16.4125	16.6876	16.6956	17.0081	17.1143	17.1658	17.1715	17.2681	17.3123	17.3556	17.2022	17.1299	17.254	17.3946	17.7637	17.9369	17.3878	17.3183	17.1224	17.3195	17.0836	16.9838	17.2502	17.1381	17.3803	17.3964	17.1752	17.2166	17.3536	17.1493	17.4646	17.0635	17.186	17.1642	16.9257	17.1118	17.2615	17.1345	17.3951	17.225	17.0899	17.2091	17.8801	17.6406	17.0265	16.8759
62	P02843;P02844;P06607	P02843;P02844;P06607	Yp1;Yp2;Yp3	17.3848	17.7002	17.1035	17.2805	17.6269	17.8758	17.5535	17.041	17.2108	17.2639	17.3376	17.2978	17.0025	17.5498	17.9519	17.883	18.0481	17.7206	15.7717	16.3151	17.572	17.4459	18.0273	17.9291	18.0648	18.0054	17.0252	17.0066	17.4946	16.8622	18.1654	17.7759	16.4479	16.6503	17.1036	17.4761	17.4094	17.191	17.0799	17.0639	17.6951	17.5198	18.1933	18.1189	17.7718	17.5122
63	P02844	P02844	Yp2	16.7794	16.8463	17.2237	17.2521	17.3414	17.2999	17.2578	17.2495	17.5678	17.5358	17.2631	17.2583	17.3088	17.3856	17.7091	17.8268	17.5695	17.5194	17.0924	17.2481	17.1425	17.0025	17.4599	17.2966	17.3466	17.4365	17.3138	17.3079	17.592	17.3125	17.4722	17.38	17.2252	17.0925	17.3919	17.3284	17.5764	17.5519	17.485	17.2824	17.2287	17.1494	17.717	17.6882	17.1898	16.9645
64	P04052	P04052	RpII215	12.0101	12.1172	11.9939	11.8125	12.2399	12.3919	11.8511	11.8998	10.1633	9.39619	9.46535	10.219	10.9065	10.6686	9.73851	11.0842	10.9411	10.7055	11.3121	10.9553	9.3762	10.963	10.6623	10.6835	10.2278	11.0807	10.8048	10.8465	11.3634	9.73924	11.6051	10.5063	10.6242	11.137	10.6782	10.2323	10.7953	11.0524	10.3702	10.83	11.2226	11.3472	10.9697	10.3383	10.7688	9.07383
65	P04359	P04359	RpL32	13.2884	13.6019	13.6299	12.9798	13.5574	13.6355	12.8888	12.9523	12.854	13.283	13.7952	13.923	13.3938	13.6362	12.2218	12.706	13.1886	12.8683	13.6718	14.2157	13.4698	13.8866	13.2226	13.8207	12.9014	13.3243	12.0489	13.0286	12.9356	13.4746	13.0564	12.9409	13.1788	13.9319	13.6833	14.2839	13.0909	13.6458	13.6846	14.4229	13.1139	13.9573	13.7563	13.5463	13.1673	13.4263
66	P04657	P04657	Cyt-c-d	10.409	12.302	12.2223	11.9795	12.3685	12.6071	12.398	11.8079	9.30412	9.76386	14.3264	14.0892	10.2836	14.9822	12.2584	12.7367	14.3284	14.3312	15.7406	16.2706	14.7011	14.3419	14.9691	14.3979	13.6272	13.8078	13.0661	12.4631	15.7953	15.7558	13.0334	13.5315	11.9989	11.4379	13.5645	13.1125	14.0932	14.2162	13.2249	12.9683	13.911	14.0014	11.8871	12.286	14.5465	14.5968
67	P05205	P05205	Su(var)205	13.3511	13.2491	13.0763	13.108	12.6925	12.8101	12.5896	12.7227	12.9529	12.0816	12.716	12.8692	12.6942	12.6569	12.5169	12.4841	13.0644	12.672	10.078	9.86154	12.7809	12.6475	9.48358	10.2316	10.5359	12.743	11.6619	9.4394	12.6756	13.1721	10.9464	10.1998	17.9651	18.0192	17.6857	18.1033	18.0565	18.2977	18.0623	18.089	17.8681	18.0884	18.0826	18.1418	17.8154	17.883
68	P05389	P05389	RpLP2	14.0107	14.2839	14.4415	14.9174	14.7163	14.9418	13.8764	13.9242	14.04	13.5749	13.9382	14.1082	14.0355	13.109	13.5718	14.058	14.7097	14.5947	14.6399	14.971	14.0567	14.1302	13.9377	13.6144	9.75403	13.4599	13.7333	13.9966	13.5098	13.3345	10.3075	10.1597	15.0729	14.91	14.079	14.3669	15.3755	15.4959	14.5885	14.4948	14.4392	14.4818	14.0667	13.8418	14.7823	14.4073
69	P05661	P05661	Mhc	10.3519	17.0017	13.1699	14.3327	15.7418	14.277	14.0496	13.1266	9.71246	14.0191	14.4231	16.8421	12.5476	13.3798	13.6162	14.313	12.9139	10.0019	10.401	11.1982	9.21161	12.9445	10.784	9.51056	16.0273	13.4172	10.7034	10.972	9.89911	9.5571	10.2451	14.0002	10.2024	13.4443	14.9659	10.6802	14.6076	13.9674	10.2984	13.4309	10.5418	14.7234	13.5546	13.8023	13.2441	12.9826
70	P05990	P05990	r	14.1626	14.4153	14.3057	14.2807	14.3412	14.3629	14.3083	14.3704	12.0252	10.4513	12.5395	12.9981	10.062	12.22	12.6773	12.7635	13.7834	13.7509	13.2355	13.4117	13.6367	13.0335	13.2933	13.2603	12.8293	13.0582	13.0563	12.8785	13.294	13.5459	13.2168	13.0649	12.4414	12.2574	12.03	12.5115	12.1689	12.0403	12.347	12.4674	13.061	12.189	12.0971	12.4625	12.2942	12.5355
71	P06604	P06604	alphaTub85E	11.0045	9.99688	10.8549	10.4167	10.2351	10.0233	13.8353	13.5259	9.52884	10.7732	9.32251	10.5684	11.7592	9.35114	11.2255	10.0346	10.8382	9.57315	10.8866	11.0021	10.1237	10.9025	11.0882	10.4793	11.0281	10.4142	10.5519	10.1933	10.104	10.1004	10.3633	10.9978	10.5066	10.4782	10.5509	10.3613	9.6648	10.1914	10.57	10.5688	10.8632	9.57365	10.4585	11.0841	10.2989	9.96788
72	P06604;P06605	P06603;P06604;P06605	alphaTub84D;alphaTub85E	17.6739	17.5978	17.6325	17.4742	17.7483	17.4099	17.9137	17.5643	15.1818	14.9293	15.1823	15.2029	15.4354	15.3437	15.174	15.1262	16.6034	16.2229	16.307	16.3847	16.3638	16.0435	15.7718	15.7688	15.7661	15.67	15.7122	15.6089	16.4978	16.1586	15.3156	15.2881	15.561	15.0624	15.2626	15.1832	15.5331	15.4542	15.1975	15.0536	15.7022	15.3366	15.3058	15.2483	15.5315	15.288
73	P06604;P06605;P06606	P06603;P06604;P06605;P06606	alphaTub67C;alphaTub84D;alphaTub85E	16.8784	17.5549	17.3688	17.4724	17.4009	17.5597	17.2385	17.6153	14.0791	14.3474	13.9835	14.4595	14.3275	14.732	14.126	14.5404	16.1999	16.1254	15.7627	16.1047	15.3681	15.6122	15.1582	15.3504	15.3038	15.39	14.7075	15.2337	15.9192	15.9941	14.6014	14.5213	14.4452	14.4492	14.1306	14.4647	14.4728	14.7638	14.0369	14.2367	14.4057	14.6556	14.3307	14.2944	14.4394	14.4588
74	P06605	P06603;P06605	alphaTub84D	17.6236	17.7282	17.6324	17.6675	17.6343	17.6602	17.8128	17.7785	15.0677	15.1962	14.9152	15.051	15.2241	15.2706	15.2408	15.3098	16.5154	16.3723	16.0794	16.2948	16.1163	16.0041	15.8366	15.6002	15.6762	15.6636	15.6602	15.6141	15.8637	15.9303	15.1546	15.1493	15.1825	15.0557	15.0351	15.1087	15.1815	15.4303	15.1615	15.0968	15.4545	15.5569	15.2001	15.2671	15.3647	15.01
75	P06606	P06606	alphaTub67C	17.9261	18.2423	17.9919	18.0289	18.1942	18.2043	18.3345	18.2485	14.5538	14.5644	14.5668	14.4393	14.5119	14.6673	14.6855	14.7207	17.0146	16.9679	16.353	16.469	16.5548	16.4807	16.3381	16.09	15.9768	16.0474	15.4498	15.3895	16.1626	16.1154	15.6769	15.6525	14.7153	14.6062	14.4785	14.6048	14.6247	14.5997	14.3879	14.3881	14.8249	14.747	14.6197	14.5352	14.7477	14.5
76	P06607	P06607	Yp3	17.1738	17.3752	17.7368	17.7614	17.9786	17.8643	17.7603	17.7164	17.8045	17.7764	17.3779	17.4041	17.4614	17.4986	17.9524	18.0565	17.8579	17.7833	17.2603	17.5058	17.3816	17.3079	17.7622	17.7055	17.688	17.7188	17.6243	17.7051	17.844	17.7779	17.9767	17.9066	17.5743	17.3634	17.5257	17.579	17.9068	17.9042	17.7425	17.6684	17.4628	17.4263	17.9828	17.9805	17.4405	17.3543
77	P07182	P07182	Cp36	12.2754	12.0432	12.9574	13.0851	13.8636	14.0204	12.6007	12.746	12.4191	12.0784	12.2368	12.3705	12.1852	12.0844	11.8719	12.1812	12.7824	13.0204	12.4218	12.0629	12.6523	12.1147	11.8909	12.155	12.0815	12.4135	12.3099	12.2414	12.7861	12.8173	12.6296	12.0243	12.6602	12.2857	12.1397	12.0508	13.0875	12.8423	12.6027	12.1154	11.6668	12.0286	12.6899	12.7264	12.3077	11.9972
78	P07183	P07183	Cp38	15.6254	15.9389	15.9601	16.1521	16.6105	16.7528	16.154	16.206	16.8627	16.9408	16.3404	16.7065	15.8785	15.9647	16.1466	16.52	15.6447	15.6616	15.2933	15.6496	14.7217	14.9357	15.3839	15.5624	14.4898	14.8468	14.4028	14.9262	14.9349	14.9401	14.293	14.2783	14.8021	15.177	14.8557	15.0103	15.122	15.3421	15.0376	14.9119	15.076	15.2125	15.5628	15.6732	15.2923	15.3144
79	P07184	P07184	Cp18	10.1685	10.9323	11.5075	11.95	12.7718	12.6919	10.5724	10.8852	11.0922	11.5642	10.23	11.6284	9.99399	9.93922	10.5148	11.8954	11.5036	11.2568	10.3443	10.1723	10.2486	10.7298	11.1145	11.0988	10.5819	10.9516	10.2801	9.73762	10.1618	11.3826	11.5506	10.8398	10.5491	9.87448	10.1719	10.9806	9.57688	10.7745	9.43799	10.4876	10.6471	10.3797	10.2565	9.61333	10.1334	10.4773
80	P07185	P07185	Cp15	12.843	13.1035	13.6035	13.4839	13.6409	13.6929	13.0778	12.8894	10.6527	13.574	11.2383	12.9922	12.7388	13.3984	10.1392	12.8447	13.9929	13.5885	12.8442	13.3322	13.2247	13.1684	12.5565	12.8579	13.2931	13.0469	13.0629	10.5604	13.2731	12.8421	10.0793	10.83	13.1056	13.1267	10.1784	12.8759	12.9504	12.5842	13.1809	13.1294	12.8608	9.70728	9.8956	12.9032	13.3603	13.4373
81	P07186	P07186	Cp19	12.4581	12.2599	12.6803	12.8767	12.7422	13.2512	12.5669	12.1342	11.9387	12.2328	12.0938	12.1463	12.289	12.2087	11.7603	12.0376	12.4444	12.4391	10.0867	11.8753	12.6431	11.5326	11.9183	10.1639	11.9092	12.0545	10.7474	10.3074	11.9028	12.2191	12.1335	10.0375	12.0315	11.6213	12.1114	11.7687	12.3839	12.4518	12.1042	12.2224	11.2794	11.7878	11.6068	11.9472	11.9926	12.034
82	P07486	P07486	Gapdh1	13.0538	12.8916	13.1218	13.1697	12.6644	12.9323	13.3995	13.1563	9.949	10.8898	11.1965	11.1415	10.2181	10.4586	9.74124	10.554	12.1062	10.5365	11.76	11.7916	12.464	9.21037	11.9227	11.8568	9.69407	10.8766	11.5327	11.322	9.99364	11.7871	11.1991	10.2798	11.0708	9.89947	10.2031	10.7731	10.9479	11.648	10.1975	9.45081	9.83976	10.2016	10.7051	8.98299	11.6232	9.79903
83	P07486;P07487	P07486;P07487	Gapdh1;Gapdh2	12.5644	14.1647	13.9207	13.8119	13.8357	13.9229	14.1097	13.7554	12.9231	10.3791	13.3044	10.0738	12.5781	12.9272	12.4002	12.3815	13.4633	13.1524	14.0641	14.3397	9.49078	12.731	11.3179	13.6196	13.3923	12.6267	10.5656	10.9735	14.8874	14.7048	12.7345	8.76073	9.45257	12.2972	9.97429	12.0462	12.9869	13.1749	10.2602	13.0092	12.8221	9.07761	12.0682	11.5638	10.6374	12.2256
84	P07487	P07487	Gapdh2	13.0421	13.356	12.9926	13.321	13.2671	13.0221	13.4525	13.266	9.79036	9.59503	11.5957	10.9869	11.9322	11.8891	12.0631	12.0338	10.4694	10.8196	11.9751	11.6079	12.0152	11.6448	12.2509	12.0783	10.3753	10.8883	10.3023	10.8761	11.0269	10.3315	8.50223	10.1734	10.6	10.7479	10.652	9.94934	11.6218	11.7964	10.1737	9.28149	9.94697	11.3235	11.5567	8.87218	10.4734	11.4997
85	P07764	P07764	Ald1	12.6638	10.4277	12.3911	11.6487	12.1144	12.5582	11.7181	12.355	9.89817	11.3557	10.2861	10.0805	9.7743	11.7028	10.845	11.8676	12.6902	12.3255	11.6673	11.9801	12.2827	10.2404	11.3774	10.3354	11.6709	11.8864	11.9682	11.8801	9.58917	11.3998	12.3421	9.9557	11.919	11.7521	12.3721	11.5115	12.4782	12.3164	11.9611	10.1094	12.1006	11.0722	12.7155	12.5796	12.4528	11.8098
86	P08181	P08181	CkIIalpha	14.2286	14.5681	13.9448	14.1152	14.2194	14.1242	14.1713	13.9138	15.5655	15.5764	15.2572	14.931	15.207	15.5181	15.0027	15.1854	13.996	13.8092	13.8915	14.1394	13.9177	13.627	13.7312	13.8914	13.3842	13.8096	14.144	14.1132	14.1207	13.9588	13.3291	13.072	14.7762	14.4383	15.0485	14.7281	14.6453	14.6287	14.4515	14.4342	14.6538	14.5079	13.9768	14.4101	14.0885	14.2854
87	P08182	P08182	CkIIbeta	13.9088	14.249	13.8037	13.7879	13.7268	14.1439	13.7032	14.0917	15.7507	15.8474	15.1097	15.1988	15.2674	15.4314	15.0147	15.1655	13.4098	13.4291	13.5949	13.4158	13.2741	13.3192	13.708	13.7034	13.0338	12.9925	13.6573	13.9843	13.6448	13.8241	13.0131	12.6041	13.9447	14.3988	14.6612	14.5863	14.1048	14.6875	14.2097	14.4584	14.3946	14.4937	13.8854	13.8008	14.0131	13.8399
88	P08570	P08570	RpLP1	13.6931	13.9768	13.3787	13.5823	13.8569	13.6367	13.5436	13.4654	13.9264	14.0429	14.195	13.7359	13.3103	13.2748	13.8939	13.9544	13.9863	13.7864	14.0226	14.1652	13.6655	13.032	13.1803	13.2691	13.2259	13.2917	13.2297	12.9236	13.5317	13.0464	12.7245	12.9062	14.1271	13.6469	13.908	13.602	13.8737	13.6039	14.2503	14.0146	13.0995	12.8625	13.88	13.6444	13.2779	13.2296
89	P08736	P05303;P08736	eEF1alpha1	18.587	18.8001	18.6946	18.9467	18.829	18.8563	18.8416	18.8772	17.2784	17.3738	17.4067	17.3786	17.531	17.6495	17.4976	17.801	17.9253	17.9077	17.466	17.6907	17.6872	17.5147	17.0051	16.9319	17.1681	17.3135	17.077	17.1956	17.9732	17.8147	17.0989	17.1067	17.2548	17.1322	17.2594	17.4092	17.6794	17.763	17.4584	17.3933	16.9968	16.9595	17.4946	17.5953	17.5591	17.4275
90	P08841	P08841	betaTub60D	12.9714	13.1216	13.0006	12.6742	12.9381	12.9395	12.9857	13.0502	10.198	10.3434	9.7375	9.74139	10.1284	10.2458	10.228	9.11853	11.86	12.3825	12.5807	12.5442	12.2131	12.2877	12.1329	10.4691	12.7758	12.3961	12.7172	11.7906	13.5544	14.5931	12.2202	10.9141	9.66727	10.2901	10.1289	11.2781	13.1462	13.5674	10.1943	10.4577	10.1688	11.535	10.172	10.5025	10.2446	12.1009
91	P08841;P61857;Q24560	P08841;P61857;Q24560	betaTub56D;betaTub60D;betaTub85D	16.9852	17.3359	17.1556	17.2364	17.1118	17.0079	17.1719	17.3266	14.1645	14.4879	14.2906	14.3191	14.5252	14.781	14.148	14.5605	15.7976	16.0001	15.7797	15.7991	15.4069	15.6519	14.7698	15.1645	14.8903	15.2558	15.0303	15.1898	15.0116	15.2266	14.6538	14.622	14.5235	14.6451	14.0198	14.7517	14.2995	14.7159	14.3761	14.6877	14.6461	14.9906	14.2907	14.6241	14.5524	14.6869
92	P08841;Q24560	P08841;Q24560	betaTub56D;betaTub60D	16.6475	16.8556	16.7685	16.8802	16.9031	16.9773	17.0592	17.0066	14.1039	13.9482	14.157	14.1999	14.3493	14.5013	14.0697	14.3733	15.3685	15.2122	15.6178	15.8782	15.1294	15.0624	14.8563	14.7597	14.752	14.8557	14.7417	14.6308	15.2277	15.1029	14.2347	14.3314	14.7132	14.4266	14.0959	14.0081	14.643	14.7045	14.432	14.3057	14.3298	14.3582	14.2543	14.3122	14.3162	14.2351
93	P08879	P08879	awd	12.4286	12.2106	12.6175	12.0992	12.0424	11.6404	12.2049	11.7861	12.1608	11.8507	11.3126	11.9341	11.2872	11.5484	11.4472	11.4649	9.72484	11.5188	11.0869	10.4757	10.1037	9.4511	11.2806	9.73849	9.98732	10.0455	10.1698	10.9793	9.92513	9.4838	10.895	11.7857	9.79899	11.0968	10.5715	11.474	10.3609	9.80466	11.3983	11.5826	11.1444	10.708	11.3925	11.7353	11.168	11.3255
94	P08985	P08985	His2Av	12.5182	10.3948	12.4529	12.8116	12.7276	12.9414	12.7349	12.8693	12.4879	12.5459	13.2439	13.2056	12.785	12.8548	12.6219	12.7966	12.8619	12.9655	13.5639	13.6681	10.7409	12.8847	10.2555	11.1651	10.7012	12.7078	12.416	11.7843	11.6521	10.2428	12.3278	10.9332	12.2412	12.7446	9.34726	10.6684	11.1784	12.4174	12.0714	12.3469	12.681	12.8056	10.4601	9.56507	10.7654	10.2011
95	P08985;P84051	P08985;P84051	His2A;His2Av	17.002	17.2897	17.0207	17.4909	17.6246	17.6878	17.4935	17.0617	17.2746	17.2943	17.555	17.6398	17.4856	17.6746	16.7956	17.0859	17.8387	17.8794	17.8768	18.0703	17.8527	17.6082	17.1163	17.1754	16.6148	16.7499	16.844	16.9004	17.2265	17.2155	16.0706	16.1004	17.7586	17.6511	16.7743	17.1067	17.5172	17.6666	17.0392	16.9976	17.3609	17.4192	17.4101	17.335	17.2922	17.3143
96	P09180	P09180	RpL4	14.4774	14.516	14.617	14.602	14.6539	14.6317	14.5726	14.6135	14.493	14.5524	14.827	14.8214	14.3207	14.521	14.4022	14.6404	14.8623	14.7956	14.8095	15.0218	14.7767	14.6601	14.5066	14.5655	14.2657	14.3397	14.345	14.3244	14.6337	14.6415	14.0407	13.9766	15.0129	14.9353	15.3481	15.4859	15.103	15.2206	15.3543	15.35	14.6641	14.6748	14.9697	15.0329	14.4557	14.461
97	P09491	P09491	Tm2	11.0714	10.2923	10.5895	10.0443	10.6379	10.2802	14.5831	9.67721	10.2518	10.1397	9.92526	11.214	9.57538	10.1356	10.3359	10.3217	10.1406	10.1163	9.86599	10.0029	9.95077	10.265	10.9439	9.24555	10.3314	10.9147	10.211	9.10514	9.79274	10.0681	10.1715	9.72798	10.3668	10.8773	10.7452	9.79578	9.05297	10.866	9.93654	9.96496	10.0316	10.1273	9.0372	10.7598	10.729	10.7912
98	P09491;P49455	P06754;P49455;P09491	Tm1;Tm2	10.7159	10.5819	11.1031	10.2924	10.464	10.0887	10.544	9.71187	11.5393	10.1175	8.71828	10.5878	11.006	10.4166	10.9788	10.0231	11.5924	12.4046	10.5052	10.3397	11.6481	11.6751	10.7017	11.2522	9.71685	10.0501	10.411	10.3518	9.88379	9.36007	10.6364	10.4933	9.80717	10.7693	11.7937	11.6604	9.45407	12.2828	11.7715	8.73993	12.645	10.5695	11.8186	11.6897	11.9429	10.5833
99	P0CG69;P15357;P18101	P15357;P18101;P0CG69	RpL40;RpS27A;Ubi-p63E	17.3254	17.3262	17.4069	17.6272	17.1874	17.2368	17.5714	17.5752	16.6385	16.843	17.0055	17.1052	17.1237	17.1205	16.6326	17.0072	17.9833	17.9309	18.306	18.4839	17.5214	17.494	17.8409	17.8234	17.6151	17.5799	17.5838	17.6463	18.392	18.4411	17.4156	17.535	17.0564	16.8093	17.1007	17.2584	17.3472	17.6123	17.1492	16.9981	17.0455	17.2508	17.1181	17.1729	17.3414	17.1973
100	P0DKM0	P0DKM0	Ccdc56	13.398	13.8884	13.9523	13.9189	13.3297	13.5553	12.2194	12.7667	10.6705	9.89628	10.0451	9.72862	9.17793	9.90178	10.7429	10.6035	10.3021	10.428	10.4785	10.0353	8.87986	10.1726	11.5939	10.4186	10.5599	9.81074	9.54818	9.98757	9.46257	10.5299	11.5732	10.7823	10.5209	10.662	9.90718	10.7398	9.88049	10.6472	9.6421	9.68808	10.3323	11.3102	10.8795	10.5406	11.3461	10.0632
101	P10383	P10383	otu	13.0797	13.2809	13.3816	13.321	13.2997	13.3238	13.0909	13.1962	11.3364	10.5174	11.8977	10.1057	9.66821	10.1479	10.8268	10.8951	12.9824	13.0784	11.9914	12.0526	12.7929	12.2742	12.3286	11.6295	11.1972	11.5341	10.4739	10.7886	11.7375	12.325	9.91052	12.2665	11.2281	10.252	10.6783	10.1921	10.6132	9.9508	10.9516	9.43163	10.496	10.2881	11.4134	10.7271	11.1656	9.19928
102	P11046	P11046	LanB1	13.1998	12.7525	10.432	9.72143	10.8125	10.4727	9.71135	10.1014	10.184	10.0867	9.35622	10.8296	10.1876	9.77793	8.88177	9.46181	10.0861	12.4157	12.4983	12.7033	10.4932	8.71918	9.64221	10.3557	9.60955	9.77508	12.3264	13.0051	9.90231	8.81761	10.5469	10.5156	12.4877	10.0672	12.6384	12.5441	12.7004	13.2063	10.0454	9.14369	9.98089	11.7718	10.6009	11.5922	9.37839	10.5936
103	P11147	P11147	Hsc70-4	19.3468	19.442	19.4001	19.5656	19.3962	19.4706	19.4483	19.5278	19.2357	19.4455	19.0673	19.1646	18.7307	18.9409	19.0408	19.2864	19.1575	19.0206	18.7245	18.9148	18.9777	18.8247	18.4592	18.4287	18.2132	18.3158	17.9578	18.0908	18.6777	18.6748	17.8959	17.8064	18.1607	18.0484	18.3755	18.5165	18.145	18.2258	18.1518	18.2006	17.5332	17.6275	18.0973	18.0197	17.8464	17.5913
104	P11147;P29843	P11147;P29843	Hsc70-1;Hsc70-4	18.1509	18.8039	18.7684	18.8276	18.851	18.8812	18.6677	18.7088	18.4831	18.5978	18.369	18.4111	18.116	18.1149	18.3274	18.3382	18.4667	18.5449	18.1561	18.4152	18.2712	18.1966	17.8858	17.896	17.5413	17.5327	17.3165	17.3391	18.1939	18.0511	17.6335	16.9325	17.3434	17.3293	17.5035	17.6134	17.5308	17.485	17.3791	17.2061	16.8492	16.8293	17.4889	17.1693	17.2001	16.9972
105	P11147;P29843;P29844	P11147;P29844;P29843	Hsc70-1;Hsc70-3;Hsc70-4	14.0077	13.5285	11.7361	12.5353	10.9408	13.745	10.4095	13.8752	13.851	9.96372	13.6054	12.6878	14.1583	13.489	12.9915	13.4242	13.6335	11.0807	13.9667	10.0619	13.7329	13.4059	13.4194	12.5369	12.9545	12.8339	12.8364	12.6471	9.65822	12.6231	12.6405	10.1775	13.6854	12.5384	10.6167	12.0991	12.5442	12.1726	13.1872	12.4394	12.0833	11.9844	10.7853	12.2682	12.2259	10.8231
106	P11147;P29844	P11147;P29844	Hsc70-3;Hsc70-4	17.9455	18.2436	18.1576	18.1717	18.1716	18.1514	18.1848	18.0563	18.0047	18.0177	17.8763	17.9309	17.6892	17.7535	17.9109	18.1567	17.911	17.8935	16.9712	17.276	17.4274	17.5502	17.0254	17.047	17.0925	17.2289	16.5998	16.613	17.4343	17.2591	16.8562	16.4383	16.998	17.0843	17.3226	17.1395	16.9221	16.9073	17.1135	16.8787	16.5039	16.3372	16.9508	16.8426	16.5319	16.2759
107	P11584	P11584	mys	11.3567	9.79158	10.458	13.0946	12.7925	13.2761	13.8124	14.3627	10.2262	9.85192	15.5483	15.2524	14.6132	14.5837	13.5122	14.0026	15.0704	14.6994	14.7252	14.7253	14.7205	15.0157	15.0731	15.4816	14.1262	14.016	9.27725	10.3365	15.0744	14.7293	14.9459	14.5237	10.305	10.7307	13.7036	14.4965	15.3992	15.4076	13.2991	13.7423	14.932	15.3075	13.27	10.2935	15.2864	15.177
108	P12613	P12613	CCT1	14.5286	14.7768	14.6989	14.72	14.627	14.5903	14.6818	14.7665	12.3002	12.4802	12.0359	11.9526	12.3369	12.1067	12.5269	12.79	14.3105	14.1989	13.5195	13.5709	14.0201	14.0598	13.6561	13.5867	12.9634	13.0796	12.7531	12.6941	13.2798	13.3934	13.016	12.767	12.263	12.1504	12.0147	12.2541	12.4907	12.6242	12.162	12.3838	12.008	12.0133	12.3123	12.4233	12.4185	12.2462
109	P12982	P12982;P48461	Pp1-87B	10.4366	10.7145	12.3066	12.4297	9.21644	12.6876	12.6011	12.4395	10.5502	10.8615	10.4465	9.7947	10.5626	9.7191	10.5625	11.1583	10.9317	9.645	10.3858	10.8735	9.33673	10.961	10.7328	10.5851	10.2922	10.5566	10.7349	10.1985	9.95567	9.72618	10.0433	11.0885	8.97952	8.92071	11.0774	11.2191	10.2554	10.0562	10.3847	9.99422	10.3217	11.4261	9.86778	9.50722	10.7217	10.01
110	P13008	P13008	RpS26	13.7406	13.8913	12.9423	11.9116	13.7692	13.9855	14.0466	13.4936	13.0962	13.1557	13.8003	14.1127	13.5002	13.8691	13.415	13.7908	13.45	13.5165	13.8985	14.577	14.1449	14.1049	12.9044	13.7288	12.9327	13.4232	13.09	12.5493	12.4817	13.4599	12.2392	12.7923	12.4321	13.854	14.0683	14.0155	12.4593	12.6828	13.5894	14.2074	13.8877	13.544	14.1469	14.5159	13.1669	13.1839
111	P13060	P13060	eEF2	14.7418	14.9494	15.0999	15.0026	15.0281	15.0885	15.1576	15.1315	14.7856	14.8726	14.8091	14.8192	14.3917	14.6766	14.8283	14.9551	14.8631	14.6903	14.306	14.5171	14.6766	14.583	14.6284	14.518	14.5067	14.5546	14.4691	14.737	14.7084	14.9035	14.528	14.6899	14.7983	14.8237	15.384	15.2084	15.1444	15.1657	15.1897	15.1966	14.9621	14.8485	15.2884	15.2355	14.9232	14.822
112	P13395	P13395	alpha-Spec	14.5037	14.6404	14.3045	14.4659	14.2915	14.2273	14.3796	14.263	13.4895	13.2705	13.9779	13.6334	13.8519	13.9219	13.6787	13.9301	14.5255	14.5071	13.5984	13.175	13.9006	13.9211	14.3629	14.4208	14.652	14.8017	15.0054	14.919	15.0077	14.9761	14.373	14.1536	14.2607	14.1799	14.115	14.229	14.7479	14.7614	14.388	14.398	14.8022	14.9395	14.4613	14.3925	14.7164	14.647
113	P13469	P13469	mod	9.76657	11.7709	11.518	11.9081	11.3572	11.9438	9.57794	11.804	10.2303	11.1391	11.7332	10.4986	11.4912	11.8971	10.2591	10.5169	12.4321	12.292	10.2752	10.3244	11.2661	12.2739	10.8301	12.3366	9.74892	12.3327	11.9272	12.1183	12.9854	10.8002	10.0199	12.7224	12.2171	12.2494	12.233	11.7038	12.325	13.1326	11.5028	12.4669	9.16301	12.3738	12.2373	12.8067	11.2138	12.5523
114	P13607	P13607	Atpalpha	10.2986	11.5998	11.888	12.083	11.8892	10.966	11.4781	9.6569	12.0668	12.3105	9.53685	9.76197	12.3199	12.7446	10.2113	11.0411	11.1807	12.2136	12.6614	12.6122	11.9857	11.4903	11.9963	11.7692	10.2404	12.4079	12.5765	9.48734	12.106	11.8878	9.59647	12.015	9.72847	9.85461	11.9873	12.4436	12.1707	11.6234	12.2331	11.5791	9.99958	11.5043	10.4278	11.2981	11.312	12.0649
115	P14318	P14318	Mp20	12.2395	11.556	11.3243	11.8296	11.6761	12.0851	11.7006	12.1024	10.6855	10.5084	10.548	8.78304	9.93185	11.045	11.0465	11.76	11.4998	11.9953	10.015	11.5983	10.8105	9.72712	10.6974	10.995	10.4568	11.9521	11.7176	10.3316	10.979	11.7267	10.6278	11.2651	11.6942	11.6043	9.79731	12.3336	10.2749	12.1226	11.6953	11.8965	11.0787	11.7599	11.0993	11.9141	11.3944	11.7355
116	P15215	P15215	LanB2	12.4593	12.5794	10.0105	10.6659	11.3109	11.3577	11.4643	11.6649	10.1377	9.35573	10.4302	10.5169	10.4185	10.7343	10.5222	12.3411	10.8284	9.58039	12.4289	12.438	9.54075	9.50303	10.0121	11.054	9.88481	11.4645	12.0837	12.5349	10.4655	9.87283	11.947	14.1363	12.1699	11.6953	12.9809	12.8462	12.9348	12.9149	10.2296	9.97046	10.1593	10.1228	11.439	11.6248	10.9252	11.5632
117	P17276	P17276	Hn	13.9552	14.0626	12.8502	12.9868	13.3769	13.0929	13.6168	13.6642	9.86411	10.2758	12.0944	11.8622	10.5456	12.2241	13.3169	13.2504	14.0489	13.8021	13.5727	13.7058	13.2475	12.8975	12.9827	13.1558	13.9434	14.189	14.0368	14.0621	13.3364	13.4011	13.7051	13.2645	13.8578	13.4757	13.1728	12.9726	12.7044	12.7854	12.6672	12.5816	13.9528	13.9717	13.2011	13.2206	13.8585	13.7813
118	P17704	P17704	RpS17	14.0992	13.9832	14.4668	14.1848	14.138	13.9856	14.1044	13.9084	14.4946	14.3584	14.0403	13.86	14.0024	14.0201	13.4929	13.7498	14.3367	14.1651	14.3558	14.3632	14.0125	13.625	13.4325	13.1793	13.1236	13.3877	13.5213	13.5056	13.289	13.3681	12.6844	13.1353	14.5421	14.5722	13.8421	14.081	14.3986	14.5898	14.1917	14.5543	13.7121	13.9121	14.2705	14.3042	14.0862	13.8708
119	P18053	P18053	Prosalpha3	13.8065	13.537	13.4893	13.604	13.256	13.7471	13.4872	13.8855	12.0703	8.75897	12.6788	10.3284	10.018	9.91445	12.4874	9.95394	13.5091	13.5066	13.3804	9.20372	10.8555	13.1545	13.14	12.8747	12.8088	9.98714	10.1558	11.4782	12.5282	12.3002	11.0528	10.3809	10.5045	12.0772	10.569	9.63801	11.9683	9.05968	12.5531	11.93	12.1868	12.4324	12.4411	11.8343	12.4694	12.3937
120	P18091	P18091	Actn	10.44	11.0285	11.6065	11.9362	10.4309	11.5361	12.0675	9.39596	11.3783	11.4684	10.8618	9.3637	12.9825	13.0608	10.8476	10.7612	11.3295	10.5151	13.9921	13.8968	14.7494	11.4617	10.1127	10.6404	11.6144	10.408	10.0796	10.5856	15.1736	15.0215	10.8595	10.2543	10.4208	10.3927	11.4334	9.95617	13.7554	13.3765	11.5615	11.0177	11.1683	11.6035	11.6924	9.37328	11.1405	10.1325
121	P18171	P18169;P18170;P18171	dec	14.7797	14.9751	15.3965	15.5389	15.4366	15.5562	14.3094	14.4286	14.0555	14.3286	13.9039	14.0043	13.4325	13.5209	12.9837	13.0881	14.4162	14.5509	13.5145	13.8428	13.9015	13.9062	13.5681	13.583	12.7017	12.9571	13.0183	12.7209	13.0855	13.34	12.8134	12.614	13.7947	13.7621	13.0155	13.0637	13.4976	13.6389	13.225	13.2951	13.551	13.6643	13.4779	13.7582	13.8693	14.067
122	P18490	P18490	pcx	14.1065	14.0357	14.4751	14.1461	14.9991	14.183	14.8929	14.1775	15.3406	14.3742	14.7177	12.9203	14.7275	14.4128	14.7454	13.4831	15.0597	14.7208	14.8928	14.7138	15.9703	15.2471	15.3489	14.1981	15.3611	14.6176	14.5009	14.9684	15.2843	14.8013	10.6016	16.3767	14.7072	14.3916	14.7507	10.5806	15.2682	14.4248	14.8616	13.6568	15.1276	14.0076	15.1905	14.1713	15.3721	14.6613
124	P19109	P19109	Rm62	12.6683	12.6951	11.8783	12.2661	11.9137	11.863	11.8472	12.1565	11.5605	11.977	11.826	11.6748	11.9561	11.905	11.8297	12.0093	12.4863	11.9814	11.519	11.759	12.3427	12.2309	11.7464	12.1107	12.127	12.1096	11.8987	12.198	12.136	12.3795	11.2	12.135	11.9487	11.9095	11.7829	11.964	11.836	11.6263	11.9617	12.3827	11.8547	11.8695	11.9155	12.2719	12.0607	12.155
125	P19351	P19351	up	11.4795	11.0021	11.2486	11.3633	10.4702	10.4767	11.2353	11.1291	10.6181	11.2534	10.8347	9.98164	10.442	10.7728	10.0569	10.3913	10.3672	10.5788	9.53838	9.7459	10.822	9.11858	10.3834	10.4233	10.7626	8.8638	9.45774	10.621	9.84865	9.48276	9.66502	9.2883	9.15906	10.6232	10.7755	10.1369	9.7348	11.2048	9.76103	10.3566	11.113	10.4839	10.1448	10.8126	9.90926	10.532
126	P19538	P19538	ci	12.5507	14.7241	14.8959	14.664	14.7119	14.6438	14.9962	14.925	9.86333	10.3365	10.295	10.3016	11.4644	10.484	9.94475	9.44008	13.6753	13.8598	11.2405	11.62	11.6291	10.2666	13.2792	12.8411	10.9151	10.517	10.11	9.99525	9.76207	10.4717	10.7271	10.4205	10.2006	10.0035	9.50082	10.6493	10.5913	11.4656	10.3467	10.1808	11.2687	9.19217	9.32428	10.6494	11.3214	10.4111
127	P19889	P19889	RpLP0	14.8404	15.075	15.2024	15.4282	15.3474	15.2025	15.3248	15.4109	15.5212	15.6131	15.4582	15.3218	14.9433	14.9947	15.3364	15.454	15.5665	15.5608	15.0345	15.4224	15.3023	15.3536	15.2277	15.2053	14.879	15.1078	15.0162	15.0214	15.2355	15.1788	14.6553	14.4969	15.7416	15.5907	15.8636	15.9928	15.9521	16.1192	15.9073	15.9359	15.3624	15.389	15.6465	15.568	15.4369	15.3613
128	P20028	P20028	RpI135	13.0409	13.0988	13.4149	13.3259	13.2904	13.3202	13.1632	13.3327	9.82572	10.3753	9.81174	10.1511	11.1715	9.78884	10.9349	11.7731	12.5009	12.1823	12.1111	12.2524	12.544	12.2917	13.2249	12.2892	10.8663	11.752	10.2188	10.7897	9.78354	10.5515	10.7961	11.8713	9.94163	9.90937	11.2337	9.38154	9.33708	10.8933	11.8175	10.9611	11.1054	11.1879	12.4175	10.3064	9.99586	11.2395
129	P21187	P21187	pAbp	14.2425	14.2951	14.2138	14.2591	14.2433	14.3179	14.1375	14.4455	13.6737	13.6037	13.6644	13.5391	13.4319	13.5541	13.7695	14.106	14.3638	14.4058	14.0119	14.1725	14.1703	13.8495	13.9264	13.7396	13.7794	14.0267	14.0446	13.8518	14.1343	13.8609	14.2196	13.1335	14.5321	14.4217	14.6682	14.6621	14.6232	14.6239	14.8161	14.6876	14.0261	13.8975	14.2529	14.3002	14.1795	14.1394
130	P22700	P22700	SERCA	10.3955	12.0436	10.0938	11.1214	10.9122	11.5603	11.8077	11.192	10.0478	9.33399	10.8851	11.7093	11.129	13.2894	9.93509	10.046	12.7278	11.2919	13.8262	13.5662	10.6137	10.6291	10.5762	11.1085	10.2131	10.8059	17.1222	10.8738	8.99663	15.1517	9.75942	10.04	10.0111	10.3537	10.8113	9.99558	9.95735	16.7904	10.3664	9.80514	13.469	9.70006	9.7618	9.33728	10.2501	10.1693
131	P22769	P22769	Prosalpha4	13.015	13.2571	13.2868	13.5469	13.2321	13.2589	13.1668	13.1851	13.0209	12.6097	12.8883	13.4015	12.6462	13.0309	12.369	11.9514	12.8582	12.9434	12.5206	12.4749	12.4792	11.8643	12.7799	12.6383	12.4297	12.5069	13.0553	12.3859	12.5854	12.6371	9.68752	12.5846	12.4661	12.3058	12.1499	12.6775	12.4883	12.8973	12.4232	10.3528	11.6204	12.514	12.6095	12.283	10.8219	12.3065
132	P22807	P22807	slou	10.0741	10.4458	10.8044	10.4313	10.5161	10.5404	10.7895	10.9967	10.3024	10.954	11.0104	10.8963	9.50324	10.1048	10.5898	9.92398	10.0493	11.033	9.69563	11.1404	9.31066	9.7536	10.0721	11.1136	12.1022	10.8506	10.8678	9.88763	10.7913	11.3633	11.1747	10.6502	10.4009	10.7068	10.6922	9.9761	10.5462	10.4552	11.3905	9.43361	9.58577	10.6572	10.0231	9.97425	9.82113	10.6732
133	P22977	P22977	Cp16	11.0917	10.9105	10.5808	11.1502	11.501	11.5358	11.0139	10.2043	10.3547	10.611	11.0929	11.0477	10.3489	9.93117	10.7577	10.186	11.8394	11.4267	9.20732	11.4492	11.1777	9.26329	11.4037	10.1995	9.13895	10.2823	10.1702	11.2148	11.4465	11.5195	9.80851	10.0462	10.9656	11.4382	10.872	9.87718	11.5002	11.6715	11.2538	11.0507	11.4072	9.6201	11.5646	10.7229	11.2219	10.3095
134	P22978	P22978	CG4456	11.035	10.8807	13.5027	10.2637	13.5426	13.9443	13.4505	13.6346	13.6784	10.6385	13.9149	10.8199	9.15762	10.6916	11.2918	11.4687	8.79014	10.7849	9.83339	10.5525	13.8902	13.2019	11.0398	13.5918	14.8245	10.6558	13.6511	10.1684	13.6851	14.3069	11.0203	14.6282	13.2112	10.2327	10.3967	10.7277	11.4503	10.4098	8.78825	10.4429	9.94673	9.73655	10.1255	12.9802	13.7421	10.3625
135	P23128	P23128	me31B	15.3331	15.5746	15.6043	15.7364	15.5988	15.6319	15.6211	15.5235	14.0936	14.2313	14.0372	13.9742	14.0896	13.9482	14.3446	14.7025	15.1092	15.0903	14.722	14.9197	14.5949	14.4586	14.5624	14.48	14.489	14.6351	14.4609	14.531	14.4345	14.3802	14.077	14.0906	14.9779	14.7564	14.7024	14.8805	15.0731	14.9994	14.8953	14.9874	14.5812	14.689	14.6427	14.7288	14.5876	14.5675
136	P23226	P23226	Map205	11.5427	11.2874	11.6933	12.1845	12.2117	12.1229	11.863	11.9767	13.1989	13.4124	11.2702	11.9985	13.3563	13.2985	14.8686	15.274	13.0131	12.541	12.2043	10.9806	11.4811	12.2551	11.372	11.4199	11.1935	9.66551	11.2256	9.66174	12.4767	12.366	11.3319	10.3072	11.6933	10.3386	11.8762	11.7826	11.6602	12.2736	11.8257	11.8604	10.1894	9.52001	11.2744	11.5143	9.31807	11.1614
137	P23257	P23257	gammaTub23C	14.5844	14.1604	14.2563	13.8171	14.1973	13.9225	13.6632	13.6338	13.1214	12.9799	13.1171	12.7095	12.704	12.8378	10.7551	13.8757	12.5813	13.0782	12.945	13.0123	12.5062	10.9417	13.3405	12.9095	12.4178	13.5263	12.6038	12.455	12.82	12.8591	12.9302	11.9597	13.1398	13.415	13.2363	12.9785	13.4656	13.1436	13.244	12.9268	12.6274	12.4015	13.0397	13.4493	11.2884	12.5774
138	P23257;P42271	P23257;P42271	gammaTub23C;gammaTub37C	12.7703	13.2915	12.9953	13.0224	12.2142	12.6515	12.9041	12.3447	10.3882	11.9259	12.1012	11.1819	10.1703	11.4968	12.2151	12.2525	12.5368	12.4392	10.9452	12.1341	11.3761	9.94396	11.9715	11.7043	9.71534	11.55	10.2894	11.0868	10.9877	11.5935	11.5921	11.6386	12.4467	12.0576	12.0172	12.152	12.0521	11.6115	12.903	11.7637	12.4639	10.4555	12.003	11.9488	11.3853	9.54284
139	P23572	P23572	Cdk1	12.8938	13.1971	13.0856	13.4773	13.0923	13.3354	13.2872	13.2213	11.7504	9.4802	10.5089	11.374	11.1556	11.9041	10.4243	11.5281	12.6113	12.3327	12.0756	12.3951	11.9232	12.0701	11.959	11.9994	11.4391	11.151	12.2217	11.6826	9.3352	11.9093	10.485	10.0253	11.7711	9.92734	10.1201	9.96171	9.37278	11.9362	10.6417	11.37	11.8646	9.5654	9.19859	11.1781	10.4209	11.0285
140	P23573;Q9VP22	P23573;P48609;Q9VP22	Cdk12;Cdk2	10.3199	10.3894	9.89455	9.77395	10.0671	10.9586	10.322	10.6505	11.3602	10.2961	9.92095	10.1101	13.0645	13.4747	10.2075	12.0724	12.4088	10.1885	10.7173	10.5156	12.0441	12.1201	11.2421	11.3526	12.0844	11.7527	11.9126	11.0992	13.1929	13.1415	10.3567	9.22852	11.4466	11.1508	10.3332	9.29859	11.9362	11.5528	9.27684	11.2384	10.751	10.4606	10.4873	10.6232	11.0006	10.3341
141	P23757	P23757	Poxm	13.2016	12.7908	12.9344	13.2184	12.5484	13.1005	12.6494	13.3154	10.6735	10.9458	10.3964	11.9639	11.0085	10.5407	10.1023	9.50263	10.1654	12.5172	11.5321	12.0006	13.0732	11.0945	9.21687	12.6334	10.159	10.259	10.2838	10.8609	12.0946	11.9974	11.6467	11.346	9.46109	11.3091	9.77802	10.142	12.0199	12.4223	12.0585	12.4432	12.5062	12.3664	10.2717	12.1471	12.224	12.2459
142	P24156	P24156	Phb1	12.429	12.8481	12.5003	12.5213	12.4945	12.5872	12.5357	12.5111	10.8405	10.8013	10.8263	9.95856	11.2285	11.0558	9.60415	10.8563	11.6726	11.3771	11.7374	12.2552	11.5505	11.9483	11.3008	10.307	11.3453	11.6302	10.85	11.345	10.6566	11.7189	10.4025	11.5725	9.95777	11.3934	10.1494	11.0608	10.7735	11.5243	10.3723	11.0179	11.4175	11.6166	9.69013	10.8208	11.4094	10.8739
143	P25007	P25007	Cyp1	12.3574	12.2831	12.4806	12.6495	12.226	12.559	12.389	12.5342	12.0793	12.6006	12.0497	12.2829	11.9116	9.64249	12.288	12.2634	12.5106	12.8428	12.611	9.69981	9.5554	12.5166	12.0236	12.5356	11.627	10.7214	11.5021	10.7273	11.8043	10.4775	12.4671	11.8401	11.9077	10.5253	11.569	12.2213	12.145	12.2809	11.5445	11.6112	11.5723	10.3477	12.0339	12.2486	10.0962	11.6673
144	P25028	P25028	fs(1)Ya	14.2926	14.3262	14.3887	14.4975	14.3756	14.365	14.487	14.4604	10.0327	11.1564	12.0523	11.5633	10.1281	10.841	11.8628	10.0748	13.9399	13.8313	13.7863	13.9075	13.8051	13.6681	13.3627	13.2895	12.8009	12.9266	11.0041	11.8738	12.8259	12.6745	12.3791	12.5187	10.4797	10.536	11.6184	10.2909	11.0964	11.5066	10.3889	10.7071	11.2728	11.1998	10.6038	10.6837	10.6872	9.32328
145	P25161	P25161	Rpn3	14.0819	14.193	14.0393	14.3942	13.9999	14.024	14.0312	14.2031	13.4487	13.5668	13.3534	13.4498	13.4471	13.3979	13.3693	13.7493	14.02	13.9969	13.6889	13.8644	13.8421	13.8633	13.5836	13.8624	13.4912	13.566	13.893	14.0106	13.6148	13.5013	13.3322	13.3711	13.7171	13.6178	13.311	13.7022	13.6848	14.0124	13.6748	13.8005	13.9032	13.7225	13.7591	13.7774	13.7394	13.5234
146	P25228;Q9VP48	P25228;Q9VP48	Rab26;Rab3	13.3814	12.3157	12.0889	12.4191	11.5541	12.1539	12.6569	12.6892	9.78923	9.20519	12.6697	12.4701	13.1549	13.4838	9.97569	12.4987	12.0214	12.3321	13.7981	14.2835	12.2289	10.391	13.0372	13.3355	9.44083	12.2472	12.9223	13.5011	15.2115	15.0214	12.6827	12.9692	11.0173	10.0194	10.9128	12.3211	12.256	13.3052	11.6963	11.5412	10.1189	11.8935	11.8031	14.253	10.5031	11.7573
148	P26270	P26270	Rpn8	12.7631	13.0075	12.7139	12.2311	12.4815	12.6848	12.8419	12.3883	9.89457	12.56	11.4393	12.2878	12.0603	11.935	12.5441	12.2982	12.1764	12.411	12.3057	12.4587	12.7055	12.4453	12.6484	12.3138	12.4744	12.2147	13.185	12.2203	12.3602	12.3427	10.8046	11.881	12.1495	12.0736	12.2047	12.6872	12.6643	12.0099	12.2502	12.3969	12.2713	12.4045	12.147	12.4291	12.1801	12.3858
149	P26686	P26686	B52	13.013	13.28	13.1355	13.0668	12.8967	13.0902	12.8109	12.9164	10.1918	10.6997	10.6135	9.99833	10.3541	12.3499	11.5636	12.2002	11.6226	11.1995	10.4549	12.4931	11.7025	11.5382	11.2868	10.1859	9.81164	10.6372	11.1948	10.1531	9.71638	9.19669	10.1187	9.56287	12.0883	12.0981	9.9776	12.2268	12.3142	12.0614	12.0563	11.4398	10.1246	11.8998	12.1902	12.1187	12.08	12.4185
150	P26802	P26802	Dbp73D	12.4429	12.3871	12.6901	12.5928	12.699	13.0081	12.7675	12.9485	11.711	11.7571	12.1811	11.7572	12.2528	12.2451	12.2086	10.7075	13.569	13.0028	12.3269	12.0569	12.6336	12.8081	12.4424	12.9167	12.3049	12.3805	12.7873	12.6257	13.0119	12.977	10.3628	12.197	12.8409	12.2248	12.8533	12.8093	13.5788	13.0742	13.3929	13.1534	12.695	12.5557	13.2358	12.8905	13.0026	12.6854
151	P27619	P27619	shi	12.4917	11.989	12.0981	11.888	11.8304	11.9319	12.4454	12.1273	9.58816	10.2665	9.05853	10.3069	10.7617	9.50998	10.3528	10.5955	11.9221	11.447	10.5664	11.4717	9.87197	10.0557	10.5468	11.0286	10.7775	10.9204	11.0736	10.3241	9.08397	10.9786	10.6269	9.78762	9.89872	10.3472	10.4897	10.6917	9.60133	11.5518	9.81227	11.0931	10.2264	10.5629	11.3735	11.0621	9.78076	10.5274
152	P27864	P27864	Rrp1	10.6409	10.626	10.7163	10.36	11.782	11.5197	9.7148	10.8143	13.754	14.1009	10.4432	10.4621	11.8056	11.6604	14.3238	14.6296	12.0879	12.0241	11.1473	11.8935	11.1587	10.0141	10.7963	10.6905	9.94488	9.91944	10.7907	10.4605	10.786	10.6509	11.3037	10.3761	10.2648	10.7288	10.707	9.87707	10.0783	10.2457	10.3834	11.2795	11.0844	9.82855	9.81043	11.3207	11.1364	10.5381
153	P28668	P28668	GluProRS	10.8969	11.6013	10.9844	10.5988	10.9017	11.1504	11.2408	10.6084	11.3466	11.2884	11.3242	9.79708	10.7918	10.1311	10.7251	10.7325	12.0284	11.714	10.8079	9.98508	11.5455	11.6135	9.39318	11.2541	10.0307	11.5722	9.96214	11.7086	10.2763	11.1104	10.1644	11.0689	10.4601	11.0581	11.3176	12.0973	10.9046	11.8384	11.3876	12.0606	11.1632	11.6265	11.248	11.919	10.8592	11.4108
154	P28750	P28750	exu	10.525	11.7537	12.4105	12.0055	12.3362	11.9561	12.1358	12.0396	10.4658	9.83994	11.2023	9.77142	10.1952	11.6275	9.65038	11.2751	12.3333	12.3619	12.3262	12.3162	12.3047	12.1522	12.0442	11.5336	11.7555	12.4432	12.0473	11.6398	12.3054	12.3846	11.7004	11.5031	13.1881	12.8141	12.8858	12.8959	13.3607	13.3075	13.0771	13.3191	12.3143	12.5121	12.8311	12.8346	12.5834	12.5322
155	P29052	P29052	TfIIB	14.619	14.643	14.4305	14.5922	14.0607	14.6945	14.6746	14.4582	10.3677	14.7405	14.6255	14.6308	11.7418	10.0397	10.2322	15.0035	10.4539	15.0222	14.5229	9.64244	9.78557	13.175	10.2439	10.3709	15.351	9.60807	10.8701	14.8535	11.1866	15.1108	10.7689	10.6857	14.9397	14.7126	13.6919	10.6777	10.6882	14.7664	14.4702	10.4566	9.70544	14.7143	9.88629	13.3577	11.7502	14.7111
156	P29310	P29310	14-3-3zeta	13.0338	12.5644	13.1746	13.19	13.1932	12.8823	12.7221	13.1368	9.43873	10.5962	13.4357	14.0828	13.4006	13.2845	10.4495	12.2047	13.3016	13.0175	13.3809	13.4212	14.0886	13.8864	14.5989	14.1732	13.5928	13.8057	15.5342	14.7453	13.7243	13.3692	14.409	13.9832	8.85196	9.12763	13.244	13.3347	13.8093	14.1083	12.1189	11.9341	13.6276	13.4513	12.5918	12.2489	14.4158	14.3936
157	P29310;P92177	P29310;P92177	14-3-3epsilon;14-3-3zeta	12.7325	12.7886	12.9712	13.1441	12.8503	12.9026	12.805	13.1525	11.4194	11.8339	12.6916	12.2348	14.404	14.8525	11.6361	12.5851	12.5346	12.6579	13.4336	13.805	12.7804	12.2689	12.563	12.4324	13.1805	13.386	14.2347	14.0383	14.8413	14.7966	13.4855	13.4355	12.3316	12.1322	12.0944	11.7296	14.7943	14.9239	12.2305	12.0239	10.6101	10.2647	12.287	12.1806	12.3999	12.5637
158	P29327	P29327	RpS6	14.7414	14.9526	14.8255	14.9074	15.0766	14.8834	14.7516	14.8685	14.5253	14.6993	15.2582	15.1533	14.7513	14.587	14.5386	14.6783	15.1082	14.9148	15.1194	15.1473	15.1447	15.1012	14.8388	14.8548	14.5579	14.6031	14.3652	14.471	14.9336	14.8923	14.2292	14.3771	15.3153	15.1082	15.7213	15.6384	15.3782	15.336	15.5703	15.6572	14.9789	15.0946	15.3972	15.4728	14.6766	14.7202
159	P29613	P29613	Tpi	12.8502	13.0141	13.0124	12.6832	13.2419	12.7771	12.8475	12.5054	13.9825	13.7601	13.7126	13.6993	13.647	13.1946	13.6703	13.8479	12.6033	12.7577	12.5895	12.6336	12.5516	12.3804	12.4001	12.1493	12.4612	11.7896	12.7403	12.5973	12.2584	12.6106	11.6518	12.0404	12.6951	12.689	12.7815	12.6383	13.0337	12.8365	12.8486	12.2816	12.515	12.997	13.2138	13.0621	12.9139	13.0448
160	P29742	P29742	Chc	12.7614	12.3505	12.2471	12.3864	12.4569	12.559	12.552	12.4591	12.683	12.2326	12.4034	12.3921	11.9973	12.6217	12.5256	12.7847	12.1788	12.4688	12.4132	12.9466	12.1666	10.1409	9.52924	10.1498	12.7304	12.5093	10.5797	12.4314	12.9264	10.1965	9.94574	12.206	12.6256	12.4723	12.6735	12.4153	13.0733	12.9553	12.5251	12.6091	12.542	12.9144	12.7158	12.8042	12.6174	12.547
161	P29843	P29843	Hsc70-1	18.4633	18.606	17.6097	10.9403	17.6581	18.4291	10.9006	10.2945	8.88739	10.3174	17.4168	10.6999	9.69254	10.1929	17.5571	10.4084	17.4518	18.0435	18.0202	9.16353	9.88572	9.97225	10.8668	17.3276	17	17.3357	16.7831	10.4571	9.93001	11.0597	10.8647	10.3045	17.2933	17.3542	16.9753	10.5947	10.0138	17.5322	10.7257	17.505	10.88	10.4331	9.8984	16.8932	16.2757	16.5204
162	P29844	P29844	Hsc70-3	17.5607	17.8717	17.7368	17.823	17.7265	17.7158	17.7789	17.7486	18.1359	18.2455	18.0033	18.0924	17.6072	17.7731	17.9321	18.1377	17.6391	17.4998	17.2566	17.4589	17.4826	17.286	17.0352	16.9314	17.1161	17.1166	16.9748	16.8812	17.5338	17.4492	16.7054	16.6787	17.2365	17.1263	17.3861	17.5111	17.1847	17.2344	17.173	17.1044	16.5851	16.6575	16.9496	16.9536	16.8548	16.7055
163	P29845	P29845	Hsc70-5	14.672	15.0067	14.9604	15.0261	15.1285	15.0034	15.0604	15.1171	15.1976	15.3263	15.2471	15.265	14.6562	14.7869	15.2149	15.2868	14.8185	14.7411	14.1388	14.3114	14.3916	14.3852	14.0886	14.0185	14.2146	14.36	14.0374	13.9616	14.5104	14.4857	14.0193	13.7412	14.3566	14.1934	14.5322	14.6481	14.4375	14.6005	14.4255	14.4531	13.7966	13.7694	14.4649	14.4746	14.2877	13.9988
164	P31009	P31009	RpS2	14.7985	15.1761	14.7237	14.9077	15.2517	15.2702	15.0303	14.897	14.3681	14.3734	14.95	15.0997	14.8557	15.0166	13.7708	14.2293	14.874	14.8055	15.5227	15.6155	15.7778	15.4796	14.9967	15.0147	14.4114	14.5023	14.5342	14.5214	15.3928	15.3333	14.7286	14.742	15.4171	15.3236	15.8755	15.8473	15.4518	15.586	15.9029	15.4865	15.2623	15.1495	15.8051	15.6125	14.7312	14.6245
165	P31409	P31409	Vha55	12.4475	12.3734	12.4898	12.5387	12.5289	12.0308	12.1537	11.9752	11.8101	11.7408	11.4378	11.8522	10.7365	11.5106	11.5636	12.0626	11.7656	11.9373	11.3176	10.7558	10.3134	9.7874	10.3399	11.7398	9.95718	11.7002	11.6565	10.4813	11.8438	10.4095	10.3229	10.7548	11.2542	12.1878	10.932	11.0433	11.3563	11.1268	11.7081	11.0556	11.9938	12.2414	8.86791	11.7332	11.808	12.0351
166	P32100	P32100	RpL7	15.0858	15.0988	14.8889	14.9634	15.0115	15.1455	14.9317	15.0702	15.0549	15.1708	15.1608	15.2646	14.7886	14.9123	14.8334	15.0765	15.0597	15.2546	15.1318	15.3872	15.4427	15.2669	15.0862	15.0198	14.7423	14.9212	14.8834	15.0562	14.8461	14.9587	14.774	14.4637	15.4792	15.4404	15.7803	16.0312	15.4258	15.6266	15.7528	15.7982	15.1607	15.29	15.6343	15.6596	14.9992	15.0436
167	P32234	P32234	128up	10.6745	10.3204	10.8012	10.9648	11.1923	10.6841	10.2848	10.4231	10.7167	9.40549	10.1264	10.6716	11.2067	9.58944	9.64985	10.2432	10.0195	10.2293	9.90955	10.3549	9.91874	11.3982	11.2902	10.0929	11.1106	10.7182	10.0825	10.3447	10.8385	10.8711	9.89828	12.1803	10.3224	10.0719	10.4525	10.0213	9.83247	9.85497	10.4108	10.6741	10.183	9.7838	9.97036	10.8343	10.4511	10.9376
168	P32748	P32748	Dhod	12.8835	12.6634	12.6916	12.7655	12.9974	12.6545	12.7241	13.0314	10.9039	11.1677	10.0912	9.53395	9.81232	9.41043	9.91489	11.39	11.8834	12.1757	12.419	11.793	11.2835	11.7042	11.7926	10.2951	10.1491	9.6728	11.7991	10.6705	12.5882	12.2723	10.1158	9.38244	9.55133	9.45488	11.5679	10.0436	11.7623	11.5564	11.89	10.4179	10.8205	11.0334	10.7139	11.3914	10.2799	10.8795
169	P33438	P33438	Glt	11.797	13.1245	10.919	10.0193	9.70334	11.9407	10.4151	12.1437	9.24528	9.69705	10.4047	8.80666	10.8389	10.6592	10.4846	11.8961	9.48176	9.34443	12.5032	10.5076	10.088	9.11644	10.8579	12.1664	12.3496	10.0541	12.4529	12.4855	10.6613	12.3529	10.8782	9.9447	12.8727	12.2686	13.0387	13.07	12.631	12.2564	10.9841	9.50422	11.4764	9.22433	10.4367	11.9672	10.3983	10.9401
170	P35128	P35128	ben	13.0437	13.0172	13.3046	13.1557	13.1753	13.2006	12.9496	13.1775	11.0526	12.0606	10.12	9.62586	11.2343	12.8245	11.3033	11.5415	10.6616	12.4031	10.8365	10.5137	8.57743	12.2322	10.8052	9.77753	10.7277	11.1325	10.534	10.6482	11.9759	10.0944	10.3879	11.1548	11.552	9.2718	10.3891	12.0968	12.1373	9.56563	9.43622	10.4069	10.6841	10.8157	10.5175	10.0371	9.61188	10.6385
171	P35381	P35381	blw	15.3896	15.5616	15.3722	15.5307	15.5073	15.4865	15.5842	15.6315	13.4841	13.6561	13.6376	13.7223	13.7962	13.9233	13.4395	13.7149	14.5956	14.5997	14.1966	14.4297	14.3377	14.3967	14.2764	14.0834	14.0233	14.1909	14.0641	13.9607	14.3649	14.4547	13.609	13.8384	13.7465	13.7072	13.6521	13.7566	13.8827	14.2673	13.7961	13.8067	14.0444	13.9858	13.7222	13.7426	14.0835	13.8564
172	P35415	P35415;P35416	Prm	10.9317	9.77241	10.5818	10.4091	10.2679	10.8342	9.05917	10.9969	9.56228	9.78335	9.77278	10.2397	10.6182	9.47966	10.5153	10.8478	10.4926	10.6958	14.1264	11.3118	10.8456	9.91396	12.8197	9.85153	9.84398	10.9739	10.4935	10.8928	9.11149	10.8988	11.0334	11.1681	10.9604	10.3096	9.76746	9.84357	14.8919	10.7015	10.3474	11.0971	9.54125	10.2123	9.45949	10.2929	10.2784	9.76062
173	P35600	P35600	Gnf1	12.115	11.6393	12.155	12.0833	12.1952	12.1246	12.398	12.1105	11.4552	11.0618	11.5918	10.782	10.4148	10.0617	11.8343	11.4973	11.8246	11.6955	10.4253	11.8399	11.859	9.64595	10.3704	11.5399	9.82053	9.93966	11.4891	11.7062	11.5843	11.6282	10.4738	10.9374	10.2898	11.071	11.5191	11.8393	11.6365	11.9325	11.3462	11.1598	11.1489	11.0242	11.2272	12.1664	11.67	11.5055
174	P35875	P35875	Parp	12.8679	12.7789	13.134	13.1392	13.231	13.123	13.096	13.2935	12.3188	12.1168	12.5003	12.2931	12.1529	12.4416	12.062	12.374	12.5533	12.5788	12.4627	12.4898	12.5006	12.2465	11.6248	12.6564	11.635	12.3555	12.3946	12.5702	11.9309	12.0536	10.954	9.73268	12.3857	12.4063	12.5591	12.9355	12.4368	12.5776	12.4417	12.4252	12.1706	12.4735	12.3074	12.451	11.9539	12.3838
175	P36179	P36179	Pp2A-29B	11.5703	12.1781	11.738	11.7453	11.9686	12.0588	11.5416	11.5311	10.786	11.2612	11.4348	11.06	10.8966	11.8627	11.468	11.5432	11.488	11.9257	11.7648	11.8445	11.1695	11.4044	12.1365	11.2474	11.3217	11.723	11.2157	11.0442	11.2342	11.1963	10.663	10.6967	9.75869	11.552	11.0038	11.5129	10.8875	11.319	9.95017	10.7021	10.9325	11.0392	11.5161	11.3377	10.5657	10.3459
176	P36241	P36241	RpL19	14.3422	14.3543	14.0431	14.2906	14.5527	14.4427	14.4265	14.0954	14.2587	14.1147	14.5682	14.5915	14.2451	14.1522	14.3059	14.5821	14.5688	14.4103	14.5526	14.7245	14.5808	14.1432	14.0625	14.5761	13.7072	14.1802	13.792	13.9304	14.4269	14.135	13.5628	13.136	15.0012	14.8326	15.0624	14.9949	14.8699	14.854	15.056	14.9478	14.2804	14.4045	14.7178	14.6929	14.0021	14.0178
177	P36872	P36872	tws	12.4885	12.6084	12.297	12.3048	12.2014	12.3914	12.193	12.267	11.5136	10.3873	11.2724	10.4381	10.9487	10.2247	11.8405	9.58729	12.4629	11.9628	10.571	10.3169	10.5947	9.68701	11.9577	11.4413	11.4591	9.08604	10.362	9.7533	12.1567	11.8867	10.8312	10.5902	11.377	10.9385	10.5596	11.2726	10.7394	11.5882	10.687	9.66935	10.0882	10.2869	11.2496	10.1168	9.96249	10.9886
178	P38979	P38979	sta	15.2274	15.305	15.2205	15.2323	15.4121	15.3044	15.2899	15.1182	15.1783	15.3104	15.0712	15.1743	14.848	14.8711	15.3471	15.4188	15.082	14.9613	15.0281	15.4944	15.5582	15.6661	14.9323	14.7151	14.6669	14.7884	14.451	14.6795	14.8702	14.4221	14.2468	14.1176	15.6335	15.4166	15.4193	15.2936	15.7586	15.7369	15.6075	15.6829	14.9413	15.1753	15.6726	15.5886	15.3923	15.2193
179	P39018	P39018	RpS19a	14.6924	14.8657	15.0651	14.9901	14.8046	14.9182	14.9278	14.8238	15.1675	15.2525	15.0888	15.0956	14.5482	14.6713	14.5429	15.2029	15.1877	15.0849	14.952	15.0087	14.5664	14.6162	14.4501	14.6802	14.0463	14.2594	14.0846	14.2407	14.3688	14.3349	13.8566	13.4397	15.5182	15.5111	15.1377	15.295	15.3747	15.4888	15.4375	15.4718	14.4158	14.5421	14.8909	15.2043	15.0007	15.0526
180	P40304	P40304	Prosbeta6	11.4089	9.90718	12.0434	12.0363	11.5238	11.0091	11.6503	11.7079	10.0985	9.87197	9.04081	11.1371	9.49629	11.1284	11.0817	9.70747	11.4426	11.8167	9.79484	10.6173	10.0699	11.5842	9.79711	10.4495	9.92549	10.2851	10.0951	11.1487	10.8118	10.1503	10.0495	10.2274	9.85866	9.96229	10.2564	9.50764	11.3898	11.9491	11.3246	9.55525	10.7131	9.88949	11.1941	10.3655	11.3178	10.1528
181	P40688	P40688	swa	12.5225	12.8003	12.2899	12.5454	12.6106	12.9102	12.7515	12.3649	10.6321	9.94667	9.64853	9.948	10.3732	10.2414	11.4271	10.3282	12.1753	12.3757	11.6305	12.0188	12.1573	11.1683	10.0812	11.5775	11.0682	10.378	10.6089	11.0818	11.1791	10.3591	9.84936	10.7417	9.28004	10.575	9.79229	10.7079	10.3303	9.26743	10.3374	9.66357	10.4495	11.0098	10.4847	11.1194	10.9805	11.0372
182	P41042	P41042	RpS4	14.5859	14.7317	14.7654	14.7275	15.0358	15.0179	14.7041	14.8316	14.9534	14.9762	15.1596	15.0339	14.8917	14.9581	14.8929	15.0702	14.6925	14.76	15.0564	15.5839	15.0874	15.0923	14.6793	14.6317	14.4844	14.4945	14.6234	14.5633	14.7666	14.8493	14.2144	14.1111	15.2999	15.2616	15.5503	15.6075	15.3899	15.5364	15.5184	15.5934	14.773	15.0933	15.2926	15.4206	14.6324	14.4885
183	P41073	P41073	Pep	12.8576	13.1109	13.2323	13.1467	12.9542	12.8387	12.6214	12.8514	10.6187	10.9385	10.325	10.0801	10.1735	11.566	11.3799	11.1392	12.1555	12.5383	10.2441	11.5683	9.31073	10.1596	10.8017	9.35459	9.36777	10.9403	8.51362	12.3126	11.8616	10.7758	10.2065	9.23299	12.6744	12.2867	12.1334	12.2517	12.1357	12.1727	11.7493	12.2298	9.85712	12.008	11.6569	12.3817	9.91457	11.9407
184	P41092	P41092	RpL27A	14.0801	14.417	13.8936	13.7111	14.268	14.3717	13.6253	13.7536	13.3026	13.6051	14.1155	14.2379	13.8398	13.8912	13.5114	13.4751	13.9804	13.8496	14.3039	14.4547	14.6022	14.4958	14.1633	13.8012	13.3162	13.4432	13.7746	13.6158	14.0493	14.0048	13.4956	13.346	14.3276	14.1595	14.9273	14.9897	14.3102	14.5109	15.1481	15.2504	14.1913	14.4602	14.8149	14.7458	13.6087	13.47
185	P41093	P41093	RpL18A	15.0749	15.2858	15.2696	15.4334	15.2635	15.4403	15.2627	15.2734	15.3399	15.2747	15.466	15.4539	15.136	15.2572	15.0201	15.1178	15.4698	15.6098	15.4384	15.543	15.4541	15.3492	15.3563	15.252	14.9029	15.1004	14.9346	15.0605	15.2494	15.3521	14.8218	14.4798	15.8128	15.7408	15.8949	16.2337	15.8176	15.9279	16.0934	15.9994	15.464	15.5511	15.8915	15.7835	15.3294	15.2175
186	P41094	P41094	RpS18	15.4797	15.3519	15.1773	15.0765	15.4633	15.3375	15.1539	15.0872	14.4695	14.5934	15.1107	15.1212	14.741	14.8564	15.1117	15.1896	14.9229	14.8893	15.2242	15.2944	15.3104	15.1667	14.8809	14.9017	14.4485	14.4194	14.6189	14.6253	14.9129	14.8649	14.3565	14.0793	15.3579	15.2107	15.7662	15.8874	15.438	15.4499	15.7378	15.7527	14.9162	14.9546	15.4438	15.4864	14.5602	14.4371
187	P41126	P41126	RpL13	15.8589	15.9479	15.8311	15.8185	16.0629	15.9529	15.8421	15.9509	15.7061	15.7766	16.0688	16.0625	15.5546	15.6367	15.5629	15.6778	16.0627	15.8923	16.0366	16.0575	16.1052	16.053	16.0333	15.8702	15.4603	15.7109	15.8724	15.4007	15.9494	15.7453	15.5365	15.5932	16.4093	16.1734	16.7081	16.8095	16.3359	16.4637	16.6171	16.7075	16.0446	16.089	16.4315	16.4481	15.8794	15.6935
188	P41374	P41374	eIF2alpha	13.5675	13.3719	13.6824	13.5469	13.7963	13.6297	13.5832	13.5461	12.2965	12.5462	12.3815	12.3397	12.6668	12.456	12.8486	12.6438	13.5832	13.4026	13.049	13.0086	13.227	13.2458	13.2295	12.8786	12.9176	13.3132	12.8425	12.9332	12.9883	12.9655	12.7641	12.6769	12.878	12.7074	12.7279	12.7543	13.0224	13.0101	13.047	13.1474	13.1408	12.6995	13.1948	12.9872	12.8576	12.6874
189	P42124	P42124	E(z)	12.8926	13.4892	11.0994	13.3355	10.3197	13.5601	13.3071	13.5863	12.0247	10.1688	12.2737	9.46724	9.97924	9.87869	13.1142	13.1283	13.7314	10.3739	9.73989	13.5718	13.2297	13.1503	14.1547	13.8757	13.9163	9.74232	14.655	14.392	13.3995	10.0093	10.7046	13.3426	13.6847	9.74352	13.563	13.7172	13.8058	13.8621	10.4929	13.8989	14.7672	14.9358	14.3918	14.3075	14.2703	14.0871
190	P42271	P42271	gammaTub37C	14.0168	14.4332	14.4318	14.1436	14.3037	14.4157	14.3318	14.54	13.7268	13.763	13.4388	13.2965	13.1267	13.377	13.652	13.7812	13.3198	13.397	13.4221	13.5246	13.1758	13.4707	13.59	13.6613	13.3731	13.2472	13.337	13.2567	13.4091	13.3427	12.7247	12.8792	13.0779	13.2351	13.3737	13.5579	13.3994	13.4599	13.0239	13.376	13.2534	13.2764	13.3981	13.6807	13.4534	13.2739
191	P43248	P43248	spel1	12.5818	12.7343	12.7045	12.8647	12.6559	12.8381	12.8005	12.9245	9.44093	10.7901	10.4096	10.7234	9.83023	10.5335	10.5083	11.0082	11.2446	12.0942	11.0513	11.6094	10.2569	10.3077	11.1956	10.7664	10.4403	11.5432	11.2361	10.2025	11.4853	10.7039	13.4445	10.5757	10.2922	10.2042	10.6767	10.4183	10.1268	9.51984	10.6083	11.3777	11.3171	10.3294	9.92827	10.3286	10.8432	10.1062
192	P45437	P45437	betaCOP	13.3649	13.4868	13.436	13.5876	13.7622	13.6636	13.6428	13.6569	11.5853	12.0938	12.31	11.5901	11.2295	11.864	11.9027	12.2186	13.238	13.1145	11.9945	12.3347	12.9027	12.5907	12.1757	12.3479	12.3352	11.9462	12.0824	12.7794	11.8938	12.6209	12.1522	11.6985	11.3309	11.8539	11.9429	11.6529	11.901	12.5654	12.1918	10.6711	12.0753	12.2548	12.3184	12.4367	12.0538	12.5161
193	P45594	P45594	tsr	10.755	13.3117	13.2296	13.0605	12.3349	12.3815	10.1311	12.4248	13.0752	13.5095	12.756	13.5843	12.4768	13.3875	13.0053	13.4383	12.3675	12.8225	12.4697	13.2081	12.2892	10.8604	10.0243	13.8423	10.9146	9.69094	11.2646	13.5742	9.49111	10.9465	10.7205	13.4203	10.04	12.1086	11.7835	13.3712	12.6383	13.1929	11.8771	12.4672	13.1376	13.2283	9.95343	13.1809	12.2112	13.0018
194	P46150	P46150	Moe	11.8806	11.4701	12.2789	12.202	12.2136	11.8464	11.9707	12.3567	11.0279	11.5786	10.7667	11.8806	12.5176	12.9147	11.7314	11.5914	12.9534	12.2463	12.4342	12.1166	12.0288	11.599	12.0708	10.1703	12.787	12.8972	12.2032	11.9361	13.5737	13.5567	10.2163	10.0625	12.4089	11.7395	12.4357	12.372	13.3319	13.5473	12.219	11.4208	12.4103	11.1999	11.6008	12.124	12.1999	11.8479
195	P46222	P46222	RpL11	14.8135	14.9458	15.0599	15.2149	15.0973	14.9949	15.1323	15.2223	15.1881	15.3225	15.1314	15.3445	14.8044	14.8357	15.1413	15.4382	15.1648	15.3191	15.2336	15.4258	15.2393	15.2202	15.0386	14.8072	14.7875	14.9527	14.9484	15.081	15.076	14.8867	14.58	14.4296	15.6391	15.473	15.7877	16.0389	15.6899	15.7882	15.6742	15.8455	15.1945	15.313	15.5722	15.5204	15.1268	15.0165
196	P46223	P46223	RpL7A	14.2178	14.392	14.0435	14.1441	14.427	14.3368	14.3839	14.4928	13.8821	14.0469	14.213	14.6836	14.0463	14.1177	13.8934	14.1806	14.2989	14.3659	14.7307	14.7794	14.9561	14.7085	14.2356	14.4562	13.7363	14.0328	14.0228	14.0363	14.1085	14.4663	14.0134	13.7733	14.3074	14.4285	14.9016	15.3594	14.4449	14.7041	15.0117	15.0291	14.4906	14.8239	14.89	14.9902	14.1805	14.23
197	P47938	P47938	dhd	12.8176	12.9833	14.0286	14.4374	13.6857	13.7679	12.7161	13.0517	15.7696	15.9816	15.2041	15.4162	15.122	14.8254	14.1302	14.3797	13.2231	12.9464	13.4348	13.2783	12.8853	13.1424	12.5185	12.8252	11.0875	11.6214	12.0742	12.674	12.265	12.0105	9.78264	10.1234	13.3513	13.3281	12.7942	13.3547	13.6432	14.0275	13.0399	12.5568	13.0867	13.4397	13.2766	12.8932	13.6157	13.2758
198	P48149	P48149;Q7KR04	RpS15Aa	14.9316	14.8078	14.9429	14.9683	14.8224	15.0609	15.0164	14.9311	14.9692	15.0367	15.0467	14.781	14.6871	14.9119	14.9481	14.9932	15.0537	15.1037	15.0724	15.1328	15.0148	14.6345	14.8284	14.431	14.6819	14.828	14.9797	14.4825	15.0404	14.7254	14.0926	14.1995	15.4785	15.306	15.6336	15.3204	15.4217	15.4664	15.3492	15.3244	14.6798	14.8605	15.2124	14.8804	14.9039	14.4614
199	P48159	P48159	RpL23	14.7092	14.3358	15.9452	15.7059	15.7363	15.1847	15.4347	14.9381	15.4484	15.4811	15.5702	15.9157	15.2674	15.5494	14.6813	15.2959	15.6389	15.7918	15.549	15.3667	14.8221	15.2023	14.9081	14.9996	14.8669	14.9572	15.2793	15.3973	15.1305	14.6681	15.0581	14.5274	15.8681	15.6024	15.7744	15.7968	15.8325	15.3506	15.9338	15.8213	15.2307	15.3814	15.6519	14.9873	15.117	14.8979
200	P48588	P48588	RpS25	15.9319	15.8454	14.5019	15.1255	14.3361	14.0551	14.7	14.578	15.3145	14.9448	15.0655	15.6289	15.0581	15.4973	15.0893	15.3476	15.192	14.12	14.6571	15.4029	15.1163	15.5001	14.6773	15.2792	13.9504	13.8569	13.8357	13.8474	14.7613	14.2062	13.4802	13.2552	15.4479	15.6976	15.2693	14.9253	15.277	14.8148	15.3081	14.7786	14.4674	14.1608	14.8142	15.6574	14.2482	15.5914
201	P48591	P48591	RnrL	13.2744	13.0777	13.3632	13.5212	13.2645	13.3601	13.407	13.5193	12.6773	13.3915	12.4929	12.8036	13.2326	12.4664	13.1664	13.5808	13.1502	13.0368	12.5833	12.2602	12.8658	12.8218	12.6722	13.0709	12.734	9.93386	12.7461	12.4467	12.8557	12.2723	12.5786	9.88757	11.7823	11.2657	12.5026	12.4638	12.7438	12.7899	12.2581	12.172	12.8247	12.152	12.383	12.5457	12.3902	12.087
202	P48598	P48598	eIF4E1	13.3935	13.0202	11.6209	12.6895	12.4821	12.7382	12.4657	12.8064	9.82999	11.313	10.6439	10.698	10.2477	11.2458	10.2357	10.9999	12.1262	12.2956	12.3426	12.5145	11.7063	12.0534	10.6232	10.6225	9.83249	10.1911	11.3074	10.7023	11.2792	11.5206	10.6078	11.076	11.4005	12.0004	10.7241	11.3124	11.6824	11.9284	11.5523	10.7476	10.1625	9.90575	11.529	11.6941	9.68524	10.027
203	P48601	P48601	Rpt2	15.407	15.6466	15.3019	15.3548	15.4694	15.5644	15.533	15.4233	15.0061	14.787	14.7726	14.7445	14.9084	14.8672	15.1031	15.048	15.3523	15.3253	15.1495	15.1207	15.171	14.9108	14.8533	15.2656	14.9185	14.7614	14.7713	14.5497	14.9975	14.8898	14.4054	14.7746	14.7738	14.8229	14.7214	15.0458	14.9687	15.0617	14.9323	14.9369	14.8529	14.8096	15.2831	15.3393	14.7723	14.832
204	P48603	P48603	cpb	11.6758	11.0097	12.1763	11.7779	11.6975	11.5262	12.1521	12.0455	9.84655	10.007	11.1954	9.93801	10.0424	10.1666	11.2868	10.2185	12.296	12.6805	12.1467	12.3311	12.0961	11.993	12.7276	12.4209	12.2745	12.447	12.7252	12.602	12.3326	12.342	11.5237	11.8979	12.2375	12.4838	11.6593	12.205	12.1449	12.3271	12.0503	12.3805	12.1753	12.9894	12.2285	12.1723	12.6266	12.1728
205	P48605	P48605	CCT3	12.6417	13.085	12.7972	13.0558	13.1032	13.0843	13.1289	13.058	11.7908	12.317	9.81281	12.0288	12.2995	11.9642	12.1074	11.8923	12.2495	12.312	11.9003	12.2117	11.3463	12.2324	12.074	12.1417	11.916	11.9067	12.3138	11.5043	12.2064	11.6446	11.2784	10.1519	11.6681	10.2178	11.859	11.8829	10.8122	11.7466	11.3368	11.6068	10.9555	11.6222	11.7641	12.1612	11.5513	11.5201
206	P49455	P06754;P49455	Tm1	10.5426	10.3695	12.8905	12.6266	12.9855	13.075	11.7928	11.8006	9.34075	10.2572	14.7673	14.5371	15.0317	15.085	13.1581	13.046	14.4863	14.6113	15.9781	16.256	15.3329	14.7691	15.3955	15.202	13.3828	13.6149	13.1499	13.3299	15.8354	15.852	13.4727	13.5644	12.6386	10.6053	13.5789	13.7008	14.012	13.8799	12.9149	13.1266	14.4315	14.2739	13.4091	12.8495	14.7163	14.7098
207	P49630	P49630	RpL36	14.8089	14.9492	15.0466	14.9768	14.9875	15.0341	14.8526	14.9835	14.5745	15.0053	15.1888	15.1037	14.6919	14.869	14.659	15.048	14.9595	15.1816	15.1146	15.308	15.0127	15.0222	14.75	14.9813	14.5914	14.6003	14.6438	14.7268	14.6163	14.8479	14.178	14.2625	15.323	15.2843	15.7766	15.9124	15.518	15.725	15.6047	15.6807	14.8369	15.1915	15.4969	15.4437	14.928	14.962
208	P49762	P49762	Doa	18.9205	18.8069	18.9925	18.8023	18.9851	18.7478	18.9118	18.7911	19.2911	18.9324	19.184	19.2158	19.2048	19.2109	19.1463	19.3015	19.2294	19.0813	19.2626	19.2618	19.372	19.1866	19.2175	19.0913	19.4367	19.3095	11.1509	19.2001	9.44149	18.508	10.5154	19.1689	18.9604	18.9288	19.0006	18.8462	18.9703	18.905	18.9877	18.8236	19.3082	19.2304	19.0127	18.9333	19.3077	19.1511
209	P50882	P50882	RpL9	13.9041	13.8593	14.4495	14.2253	13.8709	14.0741	13.8856	14.1261	14.2271	14.3769	14.5481	14.4691	13.4332	13.82	14.1484	14.5534	14.625	14.5171	13.1188	13.9139	13.8903	14.2473	14.1576	13.9596	13.7194	13.8858	13.9855	14.109	13.9134	14.0239	13.2303	13.4726	14.5252	14.3345	14.4217	14.8767	14.5869	14.8248	14.7174	14.813	13.9821	14.2052	14.4718	14.4246	13.6332	13.7597
210	P50887	P50887	RpL22	15.2638	15.2663	15.3139	15.2972	15.5579	15.4544	15.2994	15.4487	15.7641	15.66	15.442	15.5108	15.1974	15.3994	15.916	16.273	16.0136	16.0017	15.4063	15.4552	15.408	15.3669	14.8429	15.1378	14.9272	15.0352	14.8483	14.9441	15.4078	15.2611	14.8124	14.8851	15.2055	15.3072	16.0367	16.2118	16.0672	16.0316	16.156	16.0836	15.4262	15.3151	15.7399	15.6949	15.4689	15.1692
211	P51592	P51592	hyd	12.5878	13.0041	12.7372	12.9997	12.9231	12.872	12.8556	12.8213	10.1986	9.86327	10.3192	9.94233	10.7655	11.7679	10.0464	9.93203	12.7886	12.8956	12.5673	12.6414	12.6329	12.6857	12.7474	12.0375	11.9675	11.8853	12.2672	10.6891	11.9245	12.0691	11.483	16.5397	10.7662	11.6612	10.1487	11.6735	11.7172	12.0359	11.6628	11.2343	11.8082	11.0667	10.3025	11.2962	10.2269	11.3925
212	P52029	P52029	Pgi	10.7697	11.447	10.3521	11.2764	10.6134	11.731	11.9053	12.0619	10.5034	12.375	10.0748	12.8459	12.3209	12.6932	11.5467	12.5838	11.3831	11.5798	10.777	11.9168	10.696	11.5724	9.71002	10.6125	10.2927	12.0713	11.864	11.6804	11.3902	11.9804	9.82813	10.0038	10.6279	10.8865	10.497	11.8561	11.2518	11.6599	9.5806	11.9088	10.2465	10.9959	12.2078	12.3925	9.84664	10.5677
213	P52295	P52295	Pen	13.4565	13.4046	13.0342	13.2663	13.1687	13.1009	13.0353	13.1051	11.9461	12.1676	10.4035	11.6679	11.9116	11.9632	12.7608	8.82081	12.3167	12.8877	11.9206	12.6297	12.8451	12.5149	12.6466	12.4651	10.4563	10.5443	12.1474	11.6923	12.2083	12.3843	10.6421	10.3349	8.78784	11.1602	11.608	9.37538	11.8786	11.4468	10.3631	10.983	10.6687	12.0016	11.6178	10.5577	9.97613	11.0336
214	P52304	P52304	polo	11.4158	10.9667	10.8381	10.6875	9.69367	10.4444	10.0066	9.97845	9.57317	10.1511	9.6177	11.288	10.9906	9.52341	10.9011	10.7032	10.4429	12.3139	10.2719	10.3433	10.2252	11.1168	10.9913	11.3898	10.4547	10.6337	11.7487	9.31115	10.1236	9.91163	10.0622	9.89711	11.0277	8.51579	10.1295	9.47916	10.718	10.7435	10.8486	10.35	9.98725	10.5565	10.7944	9.55137	10.2962	10.3694
215	P52905	P52905	iotaTry	15.9687	15.9099	15.5023	15.7113	15.5521	15.7522	16.2253	16.377	16.3044	16.3327	15.6183	15.7049	15.9617	16.0923	16.2572	16.5494	16.5659	16.1856	16.4127	16.3751	10.1876	15.8078	9.21584	16.0764	16.5077	16.5192	16.8669	16.7167	10.552	15.9069	10.1584	15.6769	16.0881	15.9256	15.6129	16.1544	15.8593	16.0844	15.3183	15.5391	15.9388	16.221	16.0776	16.1181	16.0474	16.1624
216	P53034	P53034	RfC4	12.1679	12.5066	12.7788	12.5732	12.7154	12.7639	12.7979	13.0213	11.9411	12.6585	12.2387	12.3741	11.9959	9.80912	11.8852	12.6195	12.0385	12.5272	9.45079	10.4609	10.2755	12.1459	11.7108	10.8982	12.1357	9.90083	11.6606	10.1662	9.45584	12.7668	10.8035	10.0471	11.6705	10.2513	12.2435	12.492	12.2693	12.0615	10.2368	12.2312	11.6931	11.6536	12.0233	11.8321	11.5362	10.087
217	P53501	P02574;P10981;P53501;P83967	Act57B	16.8592	17.2286	17.2306	17.3778	17.3735	17.247	17.4337	17.5847	15.8981	16.1847	16.1827	16.2601	16.9905	17.1305	16.6655	16.8401	17.8485	17.9332	17.6378	18.0381	17.747	17.868	17.7985	17.8393	17.6772	17.8922	17.8129	17.8493	18.9153	18.99	17.0088	16.8185	17.6801	17.6965	17.552	17.7669	18.2256	18.4388	17.7397	17.7827	18.2281	18.4349	17.9054	18.0096	18.0706	18.0112
218	P53997	P53997	Set	15.4414	15.682	16.2828	16.3412	16.1827	16.4075	15.0718	15.167	15.1084	15.4684	15.2186	15.4284	14.5672	14.6358	14.5558	14.9232	16.6858	16.8623	15.9309	16.2933	15.2998	15.7749	16.0904	16.2368	14.7774	14.9707	15.1255	15.5484	14.3877	14.6651	14.2571	14.5128	16.033	16.1786	14.9924	15.1557	16.0632	16.2442	14.9048	15.1086	16.7033	16.972	14.92	15.4016	16.5819	16.8211
219	P54358	P54358	PolD1	12.7133	12.7995	12.6255	12.8234	12.897	12.9949	13.1311	12.8393	11.3246	11.2439	10.0531	10.5507	10.2859	11.1113	9.60455	11.7394	11.8858	12.2029	11.0645	11.9064	11.6534	11.7263	11.5826	12.0946	9.99886	11.6828	11.9431	10.1307	11.5937	11.85	10.6215	9.72007	10.8121	10.7643	10.8281	11.5013	11.4879	11.2006	11.3769	10.7066	10.6912	9.42294	11.3075	11.0896	10.9136	11.1037
220	P54362	P54362	g	12.8072	12.8452	12.7219	12.9699	12.5805	12.5403	12.6324	13.0937	9.82327	12.5694	10.5172	12.7675	13.0799	12.9774	12.8349	13.6495	12.3511	12.8177	13.0057	12.8515	10.7969	9.91149	11.1446	12.5079	12.1451	12.6822	10.6929	12.8649	12.2604	10.1839	11.27	10.5097	12.6865	12.1533	12.2425	12.5903	12.162	13.1535	12.5559	12.9507	13.4329	13.2141	12.6634	9.49469	13.2134	13.2073
221	P54367	P54367	CkIalpha	12.6993	12.6571	12.9227	13.0138	12.9954	12.6933	12.7951	12.7192	9.41228	9.45261	10.7538	9.77644	10.4767	10.6098	9.28098	10.9137	9.97325	11.6868	12.16	11.8557	9.70081	11.7829	10.7889	9.98339	11.0404	11.4547	10.1602	9.76275	11.647	11.8381	10.0463	11.4813	9.93535	11.8997	10.2762	10.2361	10.4398	11.3803	11.9166	11.1162	9.93818	10.1612	11.3209	11.8275	10.2103	10.0699
222	P54385	P54385	Gdh	14.1572	14.1925	14.6089	14.6379	14.3778	14.4572	14.3656	14.435	9.035	11.9786	11.9193	12.1794	12.7139	12.0397	12.357	12.5466	13.2633	13.4135	12.8031	13.2872	13.1689	13.1616	13.0564	12.8879	12.2913	12.8703	12.8331	12.4768	12.9164	12.8248	13.1107	12.3421	12.3176	12.198	12.4791	12.395	12.2418	12.5909	12.5442	12.0883	12.5905	12.5232	12.3378	12.2346	12.2462	12.706
223	P54397	P54397	Fkbp39	15.2758	15.389	15.0092	14.9413	14.8255	14.8273	14.9102	14.8381	14.3942	14.3856	14.3133	14.354	14.6457	14.7378	15.5277	15.5281	14.6765	14.6002	14.1869	14.233	14.2229	13.8031	14.2123	13.9514	14.1914	14.0365	14.3963	14.0383	14.467	14.5942	13.1779	13.1301	14.2704	14.2116	14.1419	14.2246	14.3505	14.3223	14.2815	14.1271	14.6495	14.4902	14.0199	13.9333	14.3525	14.2517
224	P54622	P54622	mtSSB	14.2952	14.4797	14.6733	14.693	14.6966	14.5173	14.6114	14.7588	12.5605	13.1591	13.1559	13.7659	12.6475	12.8472	13.1054	13.3947	15.4407	15.7454	14.6438	14.9664	15.6666	15.6667	15.0459	15.3723	14.7015	15.0071	14.7995	15.3891	14.5642	14.8066	14.3844	14.0736	14.8998	14.9148	14.624	14.809	14.6394	15.1049	14.7375	14.8539	14.6922	14.7828	14.6693	14.7572	14.8699	14.9225
225	P55035	P55035	Rpn10	13.1	13.4201	13.3101	13.1259	13.1449	13.3017	13.1357	13.5368	13.1391	13.3698	13.3729	13.0863	13.299	13.124	13.1633	13.4603	13.3574	13.1403	13.4232	13.5321	13.1365	13.1318	12.9785	13.1243	12.8516	13.0587	13.3289	13.0541	12.9656	13.0158	12.5155	12.2642	13.3484	13.1603	13.2858	13.0141	13.1073	13.3122	13.0978	13.1731	13.1504	13.2629	13.2136	13.2525	12.9563	12.8958
226	P55824	P55824	faf	11.474	11.7724	11.6147	11.6232	12.4239	12.2373	12.0938	12.0307	10.1769	10.1518	10.5663	10.9135	11.055	10.4043	9.65178	11.1449	12.209	11.0707	9.82716	10.2078	11.4966	10.5615	10.8174	9.66448	10.022	9.97716	10.4768	9.64357	10.4112	10.4192	10.9601	11.6902	9.44756	10.1238	10.6583	10.7349	11.8258	9.33166	10.9985	10.6039	10.9007	9.67092	10.1884	10.9089	11.2472	10.6842
227	P55828	P55828	RpS20	14.1742	14.4875	14.9064	14.6829	14.5932	14.6282	14.6868	14.7596	14.8116	14.9586	14.6909	14.8118	14.3424	14.2939	14.8878	15.0236	14.8802	14.9168	14.6477	14.7651	14.5338	14.4935	14.3815	14.4528	14.0494	14.3956	14.3467	14.3312	14.5258	14.6195	14.0395	13.6743	15.0329	15.0192	15.2695	15.4831	15.1825	15.447	15.1758	15.19	14.479	14.7432	14.9426	14.9733	14.5175	14.5415
228	P55830	P55830	RpS3A	19.2897	19.7459	19.9407	20.1525	19.753	19.9617	20.0805	20.0964	18.6559	18.6588	21.5842	21.6918	21.03	21.3813	20.3146	20.4858	21.4076	21.4956	21.6423	21.9617	21.7875	21.8002	20.4759	20.1618	21.1733	21.1761	19.7567	19.9958	21.8882	21.6948	21.1322	20.704	19.9653	20.0356	20.7977	21.0069	20.9938	21.0969	20.5565	20.4469	21.1622	21.2716	21.1228	20.9631	21.8353	21.6955
229	P55841	P55841	RpL14	15.1874	15.3393	15.2679	15.2394	15.3449	15.374	15.1667	15.128	15.0966	15.2074	15.4883	15.2585	14.9473	15.0822	15.3495	15.3022	15.4253	15.2614	15.2915	15.47	15.5669	15.3587	15.2558	15.1967	14.8076	14.7393	15.0868	14.8728	15.3163	15.142	14.7895	14.7621	15.7911	15.4117	16.1954	16.0129	15.8117	15.7852	16.0925	15.9482	15.4893	15.5139	15.7616	15.7503	15.1645	15.0865
230	P55935	P55935	RpS9	14.819	14.8365	14.8254	14.9274	15.0983	15.1581	15.0647	15.0125	14.9857	14.8728	15.0725	15.1915	14.7596	14.7643	14.1351	14.2941	15.1433	15.1502	15.1952	15.37	15.2332	14.9389	14.863	14.6255	14.5643	14.7271	15.0203	14.7865	15.0962	14.8672	14.5444	14.4376	15.4734	15.3408	15.6769	15.8596	15.4633	15.4753	15.6319	15.5817	15.1346	15.0359	15.4266	15.3845	15.0692	14.7348
231	P56538	P56538	eIF6	13.0536	13.3015	13.5962	13.6112	13.5499	13.4721	13.3544	13.1768	12.4753	12.0951	12.1817	12.7628	11.8032	12.5565	12.5652	11.9565	13.7028	13.5193	12.7393	13.163	13.343	13.2124	13.0152	12.837	13.0129	13.6326	13.0534	13.12	13.4928	13.1278	12.2712	12.5738	13.5086	13.4435	13.4751	13.5996	13.7133	13.6527	13.6425	13.6465	13.3462	13.5979	13.0885	12.8269	13.1402	13.0836
232	P61851	P61851	Sod1	12.7537	13.2271	12.7113	12.9516	12.9821	12.9429	13.0483	13.1847	13.1029	13.2185	13.5366	13.1683	12.95	13.0813	13.4141	13.5859	13.2647	13.2484	12.9128	13.2104	13.0548	12.6106	12.9267	12.7191	12.784	12.8749	13.1812	12.9824	13.0247	13.0042	12.7329	12.5903	12.867	12.8682	12.8794	13.2293	13.155	13.3116	12.844	13.1719	13.26	13.399	13.2021	12.9815	13.2411	13.1334
233	P61857	P61857	betaTub85D	12.8665	13.3346	12.7208	13.0132	13.0408	12.7058	12.738	13.1838	9.91835	10.2142	10.27	10.8675	11.6703	10.7008	10.1139	10.5634	9.87788	10.8638	12.0938	9.8649	10.732	10.1195	9.85627	10.3851	10.6199	9.60867	10.04	10.4972	13.1693	12.8198	10.3747	11.6107	10.321	11.0101	11.0095	10.4878	13.0815	13.0201	10.8456	9.54084	10.8792	9.33301	11.0501	10.2364	10.6774	10.6262
234	P61857;Q24560	P61857;Q24560	betaTub56D;betaTub85D	17.0447	16.9486	17.1499	17.0292	17.1722	16.9959	17.1149	17.0523	14.5329	14.2043	14.4686	14.4438	14.3131	14.5001	14.6082	14.7348	15.8344	15.8365	15.4331	15.5225	15.0875	14.8837	15.0316	14.9237	14.9849	15.015	14.6413	14.5921	15.1226	14.9443	14.4135	14.4203	14.574	14.3939	13.9866	14.4754	14.5384	14.4356	14.261	14.2704	14.5428	14.6443	14.4232	14.1445	14.3667	14.2799
235	P62152	P62152	Cam	13.1382	16.0345	15.4828	16.8276	16.6422	16.3561	16.5008	16.0846	15.5401	15.7918	16.2764	14.9943	15.4504	15.7475	14.4522	15.4319	16.2759	16.728	16.837	16.7857	15.5772	14.2445	16.2986	15.1615	16.7957	9.26082	14.6327	11.2524	16.5404	16.9414	17.348	13.8386	15.5413	16.9508	15.3588	15.4373	16.019	16.9598	15.0413	14.7087	15.2399	15.9447	15.2766	13.7997	16.0776	14.7566
236	P80455	P80455	RpS12	12.8881	13.4184	13.9221	14.5788	13.9484	13.8474	13.807	14.1336	14.138	14.5833	14.147	14.1509	13.6044	13.6901	14.0497	14.0013	14.1372	14.2232	13.8661	13.889	14.0487	13.6477	13.8068	13.2996	13.0879	13.6899	13.6346	10.9277	13.7712	13.8936	13.0741	10.6913	14.3609	14.3943	14.0612	14.5839	14.7232	15.1894	14.0769	14.6711	13.9781	14.0174	14.0903	13.4361	14.313	13.5386
237	P82147	P82147	l(2)efl	15.0831	14.9082	14.8321	14.9863	15.0773	14.7736	14.9268	14.8072	9.93678	10.0418	9.75001	9.9074	11.1962	10.3107	10.0115	9.6694	14.3473	14.364	13.9437	13.9393	14.1126	14.1268	13.7317	13.509	12.6993	12.7463	12.3615	12.7597	13.1182	12.8906	9.09676	10.3159	10.8059	11.4936	10.4136	9.45094	11.0812	9.59127	10.6574	10.6181	11.7645	10.1093	11.7901	11.0042	10.6152	13.7333
238	P83098	P83098	Stlk	13.2828	13.401	13.6033	13.4756	13.44	13.615	13.5245	13.5235	10.3761	11.7977	10.0906	9.89865	10.8139	11.5335	9.56782	12.2145	12.8395	12.9153	12.9931	12.9307	12.3317	12.7295	11.96	12.481	11.2599	12.0967	11.4142	12.2819	12.1558	11.5512	11.3768	10.3065	9.28325	10.3514	10.5293	11.8324	10.5133	12.3098	10.0485	11.8411	12.1408	12.1789	12.0757	11.8891	10.3813	11.2583
239	P83949	P83949	Ubx	15.1052	15.1498	15.0533	14.2802	15.2607	14.5806	15.2197	14.6988	15.0247	14.5262	15.2772	14.9503	15.4262	14.9899	15.3096	14.3649	15.0658	15.1398	15.1478	14.9255	14.7816	10.6329	14.4799	14.8283	15.028	14.5812	15.6245	15.6504	15.3286	14.6521	14.4391	9.40929	15.0724	14.5529	14.6027	14.8343	14.8382	14.11	14.6472	14.2027	14.7285	14.6087	14.2082	14.3049	15.044	14.6805
240	P84040	P84040	His4	15.8109	16.1164	16.517	16.5325	16.7348	16.5822	16.3891	16.3766	14.933	14.9169	15.9435	16.0446	15.8301	15.7211	15.215	15.2709	16.7259	16.6895	16.7254	16.983	17.2732	17.1329	16.2004	16.1678	15.8309	15.9384	16.0295	16.0523	16.392	16.2625	15.6677	15.4827	16.9405	16.5426	16.2305	16.1656	17.0761	17.3606	16.4781	16.4671	16.9619	16.77	16.9973	16.9407	16.4391	16.3063
241	P84051	P84051	His2A	13.3887	14.096	14.0884	14.1244	14.3775	14.7613	14.1407	14.3002	13.9879	14.1216	14.2742	14.3594	14.3724	14.4479	13.8397	13.9331	14.3348	14.619	14.664	14.5803	14.4472	14.095	14.0088	13.6106	12.9614	13.4996	13.6214	13.5002	13.8469	13.5675	12.8839	10.1751	14.2892	14.2408	13.4995	13.4488	14.8736	14.5712	13.8155	13.5353	14.1799	14.2098	14.3746	14.0637	14.3502	14.1277
242	P91660	P91660	l(2)03659	11.4181	12.3227	12.1268	12.0773	11.2582	12.1266	12.478	12.1178	11.9484	12.1535	11.79	11.7121	11.669	11.4413	12.3973	12.2881	13.3482	13.4051	14.1099	13.8973	13.4239	13.0372	13.2064	13.4094	13.3869	13.4412	13.6283	13.8181	13.1487	13.2892	11.8493	11.0036	12.8298	12.6997	12.2664	12.0925	12.3017	12.0464	12.3174	12.2516	12.744	12.916	12.2285	11.9636	12.2458	12.3006
243	P91926	P91926	AP-2alpha	11.5846	11.7983	11.9349	11.8016	12.2001	11.6875	11.8432	12.177	11.1554	10.1648	11.8249	10.9709	11.5368	11.9761	9.80461	11.9924	11.7601	11.6514	9.56672	10.8071	10.9696	10.6732	11.4725	10.8619	9.03873	9.5835	9.9747	9.61439	10.2287	10.0962	10.6096	9.54936	11.4986	10.1001	12.0899	11.9292	10.1383	11.9722	11.3973	9.34587	9.68518	10.6617	10.4658	11.1179	9.78149	10.8203
244	P91938	P91938	Trxr1	11.214	11.3473	11.5902	11.675	11.6875	11.829	11.8119	12.1417	11.929	11.7204	11.7522	12.1084	11.7753	12.0373	12.1099	12.6249	11.7682	11.7757	11.0348	11.4074	11.0077	10.5476	11.7821	11.8539	12.004	11.5599	12.2902	12.0175	11.615	11.6756	10.6728	11.8441	11.9463	11.7669	12.4406	11.9011	11.8482	12.4612	11.7816	11.9179	12.1519	12.1055	12.2028	12.3385	12.3166	11.8275
245	P92177	P92177	14-3-3epsilon	14.7781	14.1493	14.6719	14.7616	14.4612	14.5134	14.7177	14.778	14.2245	13.8957	14.158	14.0748	15.9079	16.5616	13.713	13.9024	14.2622	14.537	15.0192	15.6467	14.6484	14.6295	14.4683	14.3712	14.8906	15.3603	15.5743	15.4774	17.219	17.1073	15.6778	15.121	13.4343	13.9636	13.7454	13.9585	16.6336	16.5151	13.7474	13.1562	13.6418	13.8545	13.7885	14.1689	13.8961	13.4824
246	P98159	P98159	ndl	12.0891	12.6264	12.2949	12.2938	12.4361	12.0044	12.189	12.3783	9.96092	9.76973	10.9991	10.327	10.2559	9.69621	9.02957	9.68973	10.6505	11.4204	10.9163	10.005	10.5731	10.0713	10.8861	10.6602	9.36771	10.2425	11.4503	10.6207	10.0563	9.71624	10.8351	9.80964	9.74021	10.4915	9.88716	9.96684	10.0889	10.0056	10.2784	10.6868	10.3313	9.46912	9.33485	10.9229	10.4319	10.7636
247	P98163	P98163	yl	12.589	12.7674	12.8669	12.8239	12.8876	12.7093	12.6237	12.6047	11.4759	10.6181	10.1129	11.8299	12.0366	10.7124	9.67272	10.3907	12.6945	12.2497	11.6649	12.109	12.2885	12.4152	11.7388	10.2611	10.2736	12.162	10.7909	10.9867	12.0246	12.1794	11.1699	9.94032	11.4945	9.6557	10.1895	11.7108	11.6142	11.7526	11.3979	10.6589	10.2852	10.9949	10.4779	9.43369	8.33187	11.2289
248	Q00174	Q00174	LanA	12.5862	12.5607	10.2535	11.1197	10.2402	9.95268	11.9701	12.0608	9.42826	10.2318	8.74486	9.60384	10.6019	9.0001	10.4909	9.8256	11.8929	11.061	12.0971	11.8613	11.9474	10.2989	9.91925	11.6643	10.0528	10.8151	12.4218	12.4178	9.77322	9.92476	10.4584	9.59826	12.0226	12.0463	12.7173	12.8416	13.0619	12.9717	9.79942	10.0782	9.46994	11.3607	12.031	11.8495	10.6942	10.7506
249	Q00637	Q00637	Sod2	12.3138	11.6627	11.7207	12.5859	11.2653	12.3278	11.4431	12.5708	11.761	12.9771	11.9999	12.735	12.0396	12.215	12.176	12.913	10.9202	12.0042	11.5631	11.8675	11.8542	11.8338	12.0774	11.8781	11.581	12.0828	11.8916	11.624	11.2662	11.7674	9.83471	10.1754	12.1943	11.909	11.5728	12.8908	12.0046	12.7425	11.5222	12.1978	11.8663	12.4403	12.089	12.3864	12.5236	12.2637
250	Q00963	Q00963	beta-Spec	13.6266	13.6552	13.4565	13.3293	13.2674	13.4054	13.2841	13.5854	11.8101	12.5927	11.7644	12.2898	12.1175	12.5215	12.4931	13.1095	13.336	13.5139	12.4071	12.3041	12.927	12.5837	13.3805	13.375	13.5948	13.9662	13.8983	13.9591	14.2712	14.0793	13.3883	13.2778	13.3601	13.041	13.1147	13.4469	13.7142	13.9951	13.4886	13.5035	13.7317	13.8166	13.0997	13.3742	13.6752	13.5949
251	Q01604	Q01604	Pgk	10.3404	10.3408	10.3791	10.0613	10.9029	9.4943	9.54083	11.4875	10.8813	11.4053	10.4817	10.3498	12.6785	12.3689	12.1384	9.8549	10.5086	10.0084	10.2815	10.1444	11.1845	10.6536	9.85657	10.4121	10.0238	10.0677	10.8421	10.55	14.6789	14.5881	10.0347	10.5841	9.01098	11.2297	10.4287	10.5023	13.0049	12.8812	10.6925	9.74305	9.86614	10.1044	10.8045	10.5844	10.3317	9.9477
252	Q01989	Q01989	jar	10.6204	9.85357	10.1968	10.7406	10.6236	10.1406	11.6051	10.8142	11.2628	9.8913	10.2178	10.168	10.7274	10.8744	10.7875	12.5191	12.5474	10.1772	10.5533	10.1061	11.7681	9.6694	11.6363	9.14342	11.7582	9.33701	11.0745	10.8357	9.22152	11.7709	11.0897	9.71141	9.83591	9.57062	11.8213	12.3381	11.7698	11.388	10.1303	10.1394	10.4202	11.754	9.60071	9.65622	11.432	11.7175
253	Q02645	Q02645	hts	12.7713	12.8701	12.9669	12.9844	12.7412	13.0413	12.8191	12.969	10.6224	11.2169	10.2298	11.472	10.2463	9.40462	9.38693	9.07282	10.2824	12.5473	10.9926	12.584	11.9258	12.6341	9.79792	11.6951	11.1514	11.3185	11.1576	9.99992	10.0413	9.68357	10.0405	9.85645	11.0351	10.1385	11.1028	9.91334	9.26234	11.6203	10.6564	10.0868	9.65621	9.97562	10.0468	10.6907	10.5497	10.108
254	Q02748	Q02748	eIF4A	13.4441	13.0301	13.6395	13.6799	13.4119	13.4303	14.1782	14.2139	13.0998	12.8694	13.1024	12.7642	13.57	13.4857	13.2298	13.134	13.3752	12.675	12.8829	13.6646	12.5563	12.9741	12.692	12.9325	13.0719	13.2438	13.8685	13.6602	14.6114	14.1915	13.4172	13.1338	12.746	12.662	13.0905	12.7362	13.6134	13.4375	12.6065	12.509	12.7828	13.0659	12.8314	13.0628	13.2142	12.7684
255	Q03334	Q03334	RpS13	15.0536	15.295	15.603	15.288	15.3271	15.1796	15.2774	15.3164	15.5873	15.7017	15.3869	15.6902	14.9464	15.1428	15.2262	15.735	15.4201	15.2708	15.3541	15.4671	15.5067	15.218	15.1824	15.1431	15.0135	14.9798	14.8786	15.1902	15.3092	15.2717	14.7337	14.546	15.6259	15.5324	15.7623	15.815	15.7208	15.7489	15.7737	15.6779	15.226	15.1138	15.575	15.7017	15.2177	15.2381
256	Q04691	Q04691	Fbp1	14.2041	14.2418	13.7771	13.827	13.7617	13.3916	14.1593	13.7303	9.89962	9.17578	14.698	14.0735	10.251	14.4512	15.8746	14.9007	10.4805	10.4428	9.7489	13.0639	14.5053	16.4525	10.1031	11.0058	10.3263	11.1165	15.4328	9.59381	10.6228	14.2054	10.5983	10.051	10.4568	9.8731	14.199	14.2406	13.6881	13.8149	14.2201	13.757	14.9898	10.8923	10.5324	14.0697	10.4085	14.0048
257	Q05344	Q05344	Ssrp	16.3536	16.544	16.5483	16.6357	16.7071	16.6835	16.7454	16.7575	16.4675	16.544	16.6407	16.6194	16.4529	16.5157	16.7806	16.849	17.1958	17.1219	16.8868	16.8359	16.9255	16.7149	16.9472	16.7617	16.495	16.4468	16.7312	16.6819	16.5857	16.4896	15.8506	15.7771	16.9414	16.7786	17.0059	17.0783	16.7318	16.712	16.7022	16.7595	16.8412	16.789	16.6892	16.582	16.4998	16.3944
258	Q05825	Q05825	ATPsynbeta	15.3848	15.4724	15.1777	15.3139	15.1642	15.3227	15.5131	15.5067	14.3987	14.3104	14.4312	14.3155	14.6335	14.8155	14.2218	14.488	15.0255	15.0872	14.6464	14.8348	14.7883	14.7095	14.9769	14.8919	14.8489	14.9912	14.8971	14.9951	15.1012	15.1352	14.7547	14.8221	14.4728	14.3643	14.486	14.4834	14.7628	14.8641	14.4516	14.5995	14.7492	14.8134	14.5116	14.4426	14.9244	14.633
259	Q05856	Q05856	SmB	13.0446	13.578	13.5384	13.6911	13.4505	13.1337	13.469	13.0436	13.6496	13.9573	13.8231	14.1257	13.3153	13.4973	12.9616	13.05	13.1264	13.3441	12.8884	12.3417	13.1107	13.3151	10.8222	12.5678	12.6424	12.9076	9.85695	13.1296	10.5628	12.9068	9.23679	11.1598	13.3301	13.1814	13.0941	13.1936	13.5241	13.7303	13.2402	13.2779	13.0045	12.5255	13.4111	13.5444	13.5615	13.445
260	Q06559	Q06559	RpS3	15.6432	15.6721	15.7607	15.7569	15.7007	15.6552	15.6299	15.5835	15.1785	15.1608	15.1783	15.2227	14.7623	14.9919	15.0903	15.2831	15.5603	15.5496	15.3292	15.4449	15.3878	15.2571	15.0972	15.0257	14.8085	15.0067	14.868	14.9197	15.1963	14.9872	14.6524	14.6295	15.4927	15.5481	15.7344	15.8485	15.7141	15.5876	15.6444	15.5096	14.997	15.0371	15.3544	15.376	15.1439	14.9575
261	Q06943	Q06943	HmgZ	11.9149	12.2935	11.341	11.438	9.99012	11.0434	10.229	10.0757	12.0068	11.5526	12.1187	10.3108	12.1404	9.99063	10.3333	11.9391	10.1479	10.4515	10.4242	11.0753	10.4743	9.69909	9.80071	11.4908	9.95779	11.2266	11.689	9.13077	10.2121	10.4554	11.6248	9.97567	10.7571	11.1133	9.24413	11.25	10.8325	9.74612	9.71976	10.5975	10.9696	10.7671	10.4702	10.4686	10.0948	11.0361
262	Q07171	Q07171	Gel	10.7236	11.2954	11.4053	11.84	11.2198	11.5773	9.94544	11.313	11.6303	10.2658	10.8592	10.4605	10.6762	9.93901	10.5338	11.3224	11.2813	10.5065	11.0646	11.3228	10.5178	10.5723	11.6265	11.8442	11.2314	11.2423	12.0361	11.4774	12.0346	11.3764	11.1686	10.1488	11.4227	10.3341	11.3488	11.7367	11.9963	11.891	11.2302	12.0271	11.6971	11.5549	11.9277	11.4779	11.7171	10.9855
263	Q08473	Q08473	sqd	13.6214	13.9398	13.9439	13.7917	13.7569	13.8342	13.7097	13.83	11.7506	11.1144	10.3827	12.1284	12.3543	12.5874	13.0265	12.7827	13.1328	13.1853	12.4777	12.5304	13.4076	13.2777	12.6645	13.2245	12.1277	12.6647	12.0447	11.3851	12.8411	13.2056	12.4144	12.7396	12.1513	12.1551	12.2364	12.4142	12.6756	13.0597	12.6102	12.2375	12.1773	12.9192	12.4767	12.6685	12.2177	12.9058
264	Q09332	Q09332	Uggt	11.4526	11.7805	12.0802	11.9851	12.0978	12.0946	11.7258	11.8135	10.9241	9.44214	9.75195	11.3368	11.0928	11.5369	10.79	11.2195	11.1828	11.3029	11.6004	11.3386	11.5713	11.417	11.2122	9.90472	11.3029	11.3291	9.53543	10.6501	9.51941	11.4739	10.6869	10.5769	11.0996	10.9754	11.4452	10.7088	11.1491	11.2933	11.0701	11.0402	10.834	10.9672	11.1658	11.0125	10.7048	10.2979
265	Q0E940	Q0E940	eIF3b	12.984	12.9961	13.0358	12.7967	12.8035	12.8655	12.671	12.9331	12.945	12.5028	12.8993	12.7572	12.3616	12.7282	12.9075	13.0514	13.0392	13.1723	12.9909	13.118	12.7972	12.7378	12.6283	12.5351	12.5986	12.9071	12.7551	12.6634	12.5103	12.7741	12.8908	9.9268	12.9297	12.4214	12.5336	12.862	12.886	12.9586	12.758	12.8837	12.6195	12.6196	12.9235	12.748	13.1807	13.1743
266	Q0E9B6	Q0E9B6	RpS11	15.136	14.7456	14.8581	14.6224	14.8702	15.0657	14.6372	14.8757	14.4565	14.8389	14.6242	14.8036	14.3683	14.4874	14.2349	14.6518	14.569	14.9645	14.8534	14.822	15.1062	14.9277	14.6854	14.6764	14.4682	14.5687	14.4416	14.2776	14.6132	14.788	14.2845	14.3055	15.1028	15.0519	15.6909	15.5811	15.2334	15.4591	15.5359	15.6815	14.6581	15.1507	15.2473	15.1146	14.3041	14.3992
267	Q23973	Q23973	mtrm	13.8976	13.9622	13.9449	14.2677	14.1064	14.0273	13.9366	13.5824	12.9032	12.5585	12.9445	12.4059	10.297	10.069	12.5847	10.1556	12.9809	13.0558	12.5187	13.1491	12.8784	12.9644	12.7592	11.1834	9.49099	10.6125	12.4374	10.1455	12.4315	12.7957	10.7765	9.33756	9.37627	9.31381	11.1822	18.9599	11.1648	12.4821	10.079	10.1533	19.4043	19.0024	11.679	10.9122	10.0149	10.5288
268	Q23978	Q23978	Myo31DF	12.3439	12.0501	12.5496	12.0942	12.1011	11.9788	12.0222	12.0233	11.2317	10.5872	11.1716	10.8312	10.9698	10.6915	9.55629	9.86435	11.7109	12.3005	12.2179	11.5354	12.0113	11.8748	12.4555	12.1857	11.6415	11.5308	10.3164	12.0885	12.1982	12.1036	11.3811	9.7501	11.9856	11.6064	11.9468	11.4807	12.113	12.0922	11.9016	11.9356	12.3758	12.6796	12.2337	12.1697	12.3455	12.3914
269	Q24009	Q24009	BicC	11.9904	13.0062	12.5229	13.0754	12.6568	12.6473	12.2703	12.1816	12.0557	10.3711	10.1812	8.81521	10.867	9.9938	9.24084	10.7587	11.6743	12.0577	9.84051	10.2922	12.2014	11.1961	10.3121	9.91138	10.2044	10.2364	11.5328	10.1368	9.72922	10.7192	10.1232	10.634	10.2013	11.0741	9.06861	10.3351	10.144	11.0761	8.95682	10.0899	10.0814	10.4798	9.34672	10.0311	10.6293	11.2377
270	Q24133	Q24133	DnaJ-1	14.0881	14.1398	13.9552	14.3133	13.8838	14.0583	14.5031	14.2832	10.5966	13.3439	9.81322	9.86636	10.7045	9.64727	10.2795	12.9526	13.7973	13.6614	13.086	13.1034	13.5895	13.3288	13.5989	12.8036	10.5038	9.86976	12.4177	11.9554	13.3877	11.3612	9.70307	11.1624	10.6566	10.7098	10.7671	12.0234	9.78738	12.2163	10.9973	11.5586	10.5037	10.2867	11.7246	9.31932	10.5063	11.3426
271	Q24154	Q24154	RpL29	14.0422	13.8739	10.6546	13.7911	13.7483	13.651	13.5531	14.3491	14.0255	14.0541	13.6252	13.3216	9.55574	13.1206	13.3688	11.3961	13.815	13.5286	10.4454	13.2281	11.7595	9.56598	13.6082	13.2816	10.0009	13.315	11.1868	10.9415	13.4431	13.4272	9.24706	9.77432	13.7013	13.943	10.0364	14.1456	14.0791	14.3508	13.9563	14.106	13.6011	13.7879	13.3497	13.2887	14.2278	14.1135
272	Q24185	Q24185	hook	14.9022	14.919	14.5183	9.6179	15.2001	15.2097	14.3404	13.8713	9.04243	11.4078	10.7116	10.1461	16.2599	16.4991	14.3979	15.151	10.7454	9.88364	18.0586	17.9546	16.0062	10.1425	9.82063	10.3791	10.1899	10.3699	14.1736	14.7934	10.5325	10.423	10.6362	10.1149	16.0983	16.0526	15.0305	15.0399	10.1082	14.0221	8.8385	9.75487	14.3752	9.66323	15.5515	15.3436	10.1058	15.1717
273	Q24186;Q9VFE4	Q24186;Q9VFE4	RpS5a;RpS5b	14.4943	14.6843	14.7004	14.5746	14.7091	14.8544	14.8504	14.8302	14.7005	14.692	14.5519	14.8027	14.1908	14.3467	14.8092	14.7074	14.2928	14.8963	14.9195	14.6518	14.6281	14.7499	14.8261	14.3553	14.3457	14.4331	14.8779	14.7505	13.8486	14.1053	14.5456	14.6419	14.3697	14.5201	15.1397	15.4119	14.8334	15.2565	14.7969	14.8925	14.4624	14.48	14.81	14.6845	14.9786	14.6218
274	Q24208	Q24208	eIF2gamma	13.6905	13.765	13.8501	13.8322	13.7643	13.9011	13.8631	13.8621	13.0598	13.1436	13.5282	13.3732	13.7737	13.2064	13.2434	13.2547	13.6418	13.6922	13.098	13.3265	13.267	13.3687	13.3238	13.2572	13.0621	13.219	12.7751	12.9711	13.2091	13.2352	12.551	12.7648	13.0424	12.8528	13.1386	13.2628	13.1776	13.3401	13.1053	13.0911	13.0509	12.9552	13.2713	13.1681	13.1628	12.9491
275	Q24246	Q24246	sw	10.3085	11.6745	9.99608	11.3129	11.7126	10.3268	11.6348	11.5177	10.5277	10.3068	10.7712	10.7151	10.3838	10.3315	11.0787	9.89761	10.9916	11.325	10.4446	9.64126	10.9392	10.0806	10.3539	9.62807	9.55581	9.70319	10.1163	10.5496	10.117	11.3347	10.55	10.4775	10.7086	9.74857	9.06317	9.62681	10.1101	9.38316	9.60298	10.521	10.5714	10.3715	10.9782	10.4085	11.0512	10.3226
276	Q24278	Q24278	CngA	14.7141	10.8337	15.2005	15.2946	14.6968	14.9294	15.0222	14.9967	14.0589	14.7861	9.58842	16.0645	9.99621	15.9259	15.2777	10.6657	15.6526	15.991	16.2547	11.1489	15.9746	10.8014	16.2232	10.4456	15.8973	9.53811	11.1332	10.1941	16.1867	9.78631	11.7593	9.81255	14.9825	10.0514	15.3893	15.6375	10.8649	15.7322	15.195	15.4399	10.0235	10.4476	15.3766	15.5412	11.8587	10.0386
277	Q24432	Q24432	bi	13.47	13.4461	13.3562	13.3317	13.3271	13.2347	13.4135	13.7381	13.8521	9.31124	10.4941	13.8806	14.0569	13.4793	13.6731	13.4364	13.9029	13.871	14.2389	14.4652	13.7756	13.4656	9.37098	12.8458	11.4128	10.7444	10.7535	13.6028	14.0473	13.8731	9.85382	12.8491	13.8585	13.8378	13.1556	13.8274	13.0298	13.4582	13.567	9.98232	13.0638	13.2813	13.5554	10.8519	13.472	12.8542
278	Q24492	Q24492	RPA1	15.7324	15.8229	15.9742	15.9847	15.8624	15.9276	16.0644	16.1529	15.0252	15.2895	15.8524	15.9254	15.0028	15.391	15.5496	15.851	16.3937	16.2702	16.1663	16.348	16.5405	16.3037	16.3057	16.2275	16.0177	16.0722	16.1265	16.1498	16.2421	16.0432	15.6047	15.5876	16.1298	16.0078	16.2076	16.3747	16.209	16.3919	16.3247	16.2198	16.0687	16.4899	15.939	16.115	16.2057	16.2192
279	Q24560	Q24560	betaTub56D	17.9603	18.1499	17.9992	17.9571	18.1405	18.242	18.1071	18.2369	15.0979	15.3932	14.9543	15.0991	14.9418	15.3409	14.9501	15.2407	16.3511	16.6768	16.4364	16.5495	16.5017	16.3673	16.2012	15.9726	16.1701	16.2392	15.8383	16.0614	16.0518	16.2617	15.7647	15.6689	15.5745	15.4839	15.1575	15.5898	15.2889	15.5784	15.1529	15.3707	15.6261	15.8555	15.6237	15.5102	15.963	15.7343
280	Q24562	Q24562	U2af50	12.9366	13.3713	12.5303	12.6597	12.9633	12.8748	12.9789	13.1186	13.2244	13.4837	13.1519	13.1452	12.9033	13.357	13.5184	13.3696	12.6486	12.2498	12.9524	12.2871	12.1768	12.9249	12.0186	12.6864	12.4578	12.4594	11.9564	12.816	12.8652	12.5583	11.1367	11.928	12.7207	12.7557	13.3591	13.0772	13.2337	13.3739	13.4617	13.3434	13.3456	13.2962	13.5091	13.2636	13.7327	13.3436
281	Q24572	Q24572	Caf1-55	11.9708	10.223	12.2001	11.8827	12.0143	12.6438	12.0991	12.3276	10.9627	10.1194	10.3382	10.6495	12.0706	11.9256	11.3805	12.0409	12.7958	12.3499	12.7317	10.3498	10.8839	11.8136	10.832	9.36058	11.7968	13.0094	10.6746	9.55552	10.4741	10.7085	10.3922	9.7848	12.7111	9.60861	9.69257	10.1786	9.89039	12.2408	10.148	12.6233	8.3582	10.3999	9.11876	10.3458	11.7373	12.0772
282	Q24573	Q24573	retn	12.2635	11.9034	12.3064	12.6813	11.8429	12.2517	12.8318	12.8257	12.0843	11.4802	13.9033	13.7703	14.2257	14.4308	12.0571	12.8474	13.3696	13.4211	15.6572	15.5336	14.0047	14.0558	14.1895	14.6328	13.2966	13.3895	13.6821	13.3628	14.6487	13.9566	11.7815	13.6251	13.616	13.1544	12.7325	13.5332	12.9081	13.4935	12.5563	12.3843	13.5715	13.4306	12.8423	13.185	14.291	15.0738
283	Q26365	Q26365	sesB	21.831	21.9932	21.4346	21.6031	21.2886	21.3805	21.3992	21.4842	18.845	18.8217	18.8446	18.9279	19.0776	19.2904	18.7758	18.9015	19.5282	19.579	19.3474	19.5804	19.5813	19.5672	19.1904	19.027	19.3589	19.4937	19.3453	19.3292	19.5582	19.5164	18.3145	18.5982	18.927	18.9825	18.6348	18.6691	18.4941	18.7982	18.6045	18.7007	19.2198	19.1367	18.7193	18.6518	19.2334	19.0886
284	Q27237	Q27237	CG5504	14.8178	14.7503	14.4774	14.6244	14.5442	14.6428	14.5935	14.6907	12.2753	12.5541	9.61293	12.3543	9.98671	11.5729	12.4226	12.7145	13.5217	13.6119	13.4168	13.5753	13.5218	13.3645	13.1722	13.1884	13.1487	12.983	13.0025	13.1354	13.1352	12.9838	13.2144	12.9079	12.2413	12.1865	12.4723	12.096	12.0539	12.3198	12.3956	12.2629	12.6193	12.3595	12.4734	12.3834	12.475	12.2172
285	Q27268	Q27268	Hel25E	15.7903	16.061	16.1885	16.3081	16.1628	16.1827	16.3745	16.3333	11.1592	11.3216	11.4237	10.9854	11.832	11.684	11.9969	10.8993	12.2546	11.6372	11.598	12.1455	10.2816	11.3096	12.8187	9.81465	11.7935	11.4593	11.5158	11.3384	12.8665	12.7062	12.1759	11.0192	9.59605	10.0041	11.202	9.28409	11.923	12.2322	11.0448	10.5409	11.5282	10.9462	11.2495	10.451	11.3197	10.1728
287	Q27294	Q27294	caz	10.7581	14.1379	14.9242	14.8807	14.7466	14.9012	14.5605	15.516	15.2577	16.1365	14.6965	15.3341	15.1348	9.71666	9.8771	15.3698	15.3033	16.2251	10.3306	15.1771	14.9375	9.37818	10.6554	14.613	10.1035	10.663	15.6942	9.99614	15.466	15.4376	9.87604	9.4093	9.55405	15.5139	15.5213	16.2315	9.9355	15.5929	15.7106	16.1044	15.0236	10.1991	10.947	10.4584	10.4978	10.5728
288	Q27297	Q27297	spn-A	12.5865	13.0208	13.0908	13.1846	13.2284	13.0539	13.2127	13.2674	11.6782	10.3561	12.0467	10.8622	9.53697	11.0253	11.0916	10.7692	12.0131	12.3487	11.5715	11.9064	11.4287	12.1904	10.5604	9.40036	9.77334	10.1873	10.4919	10.6716	11.5809	11.0528	10.6204	10.4348	9.37339	9.81836	10.047	9.54864	9.50108	10.6036	10.5614	10.2084	10.3789	10.4162	10.4704	10.6456	11.4379	10.2979
289	Q27331	Q27331	Vha68-2	10.6217	11.3507	10.2476	10.777	11.1154	11.6887	10.3299	11.3023	9.82532	10.7827	9.45563	10.8548	11.5717	10.6162	9.5278	10.7495	11.4489	10.0255	10.8597	11.8768	10.5874	9.56594	11.0811	11.0709	10.2831	9.32599	9.7352	11.7402	13.0378	13.3694	9.19094	10.8137	10.8674	10.604	10.9591	10.7822	11.6531	10.3234	10.7387	11.6012	10.8847	11.199	10.8444	10.3886	9.75765	9.28099
290	Q27415	Q27415	Nlp	12.6515	12.7995	12.8501	12.7027	13.0145	13.0588	12.7227	12.5355	11.3809	11.4702	10.5447	11.4962	11.4158	11.5925	10.9583	11.9697	12.2078	12.1091	11.9911	12.2901	12.9826	12.6167	12.2337	12.0426	11.0111	11.4989	10.1232	12.0098	11.6678	11.0919	11.1955	10.4579	12.0282	11.9518	12.2224	11.6973	12.1255	12.1727	11.5246	11.58	12.0467	11.3494	11.2471	11.7182	11.942	11.9713
291	Q27601	Q27601	Prat	10.6702	10.9381	11.3913	11.1767	11.9431	10.8551	11.9768	11.6225	12.0279	11.5617	12.1928	11.1863	10.6813	11.1967	11.7891	12.2206	10.7497	11.2316	10.6293	9.4882	10.7817	10.4375	11.2666	9.99957	8.87629	10.5808	10.3178	10.3049	10.683	10.2598	11.3789	9.97183	10.9386	10.0071	11.6702	11.8412	11.3481	11.3602	10.9061	10.952	11.1794	10.6474	11.9777	11.6268	10.2887	10.1959
292	Q27869	Q27869	Pcmt	11.1585	11.2871	10.6411	11.2729	10.0492	11.6375	11.1114	10.5123	10.1957	10.801	11.4937	9.92287	11.3138	9.50978	10.458	11.4827	11.7886	10.6582	11.4987	9.651	10.2929	10.7329	10.6201	10.6226	10.6251	11.1314	10.227	10.9888	10.3639	8.36275	9.26511	10.4085	11.0961	10.9747	10.2686	10.5458	10.2282	11.0157	10.8532	10.7224	10.8627	10.0973	9.47412	11.1039	9.73763	10.6062
293	Q27884	Q27884	PpV	13.3246	13.7298	13.7459	13.7742	13.5599	13.6	13.3026	13.6265	10.2034	10.0916	9.16973	11.255	10.0652	10.423	9.39642	11.4024	13.1652	12.7849	12.7307	12.9255	12.5754	12.4446	9.63804	12.6267	11.9417	12.0921	10.5028	11.5412	12.3749	12.1166	11.8903	9.82318	11.4881	11.3953	11.6598	11.6755	11.6521	11.0076	11.5182	9.18684	11.4102	11.5254	10.0541	11.4965	10.5964	11.6995
294	Q3KN41	Q3KN41	Nrx-1	16.8057	17.3352	16.6062	16.6259	16.4967	16.4816	16.5797	16.5085	16.6934	17.3444	17.1033	17.2567	16.9391	17.2348	16.8126	17.2857	17.0546	16.8288	16.9878	17.2641	16.8367	17.0857	17.2721	17.2697	17.2314	17.292	16.7536	17.0025	17.1138	17.2436	17.3594	17.5524	16.967	17.1273	16.9445	16.8668	16.8871	16.9345	16.9551	17.2033	16.7906	17.0497	16.7513	16.7545	16.4205	15.754
295	Q59E04	Q59E04	7B2	10.6896	15.2244	14.7886	15.1296	15.0376	15.168	15.4775	15.0863	15.6603	15.3404	15.681	15.0085	15.5636	15.7451	15.605	15.3386	15.6612	15.4957	15.0786	14.918	15.6331	15.214	15.7482	15.1699	15.5926	15.7272	15.9988	15.8493	15.5736	15.0027	10.0299	16.0852	14.9876	15.034	15.5495	11.1999	15.4182	10.4786	15.2734	14.9117	15.8107	15.2268	14.9706	14.5963	15.6201	15.3466
296	Q6J5K9	Q6J5K9	armi	9.97854	12.4584	11.8643	11.8813	11.8282	11.0871	11.5208	11.736	10.6583	10.0874	10.5372	9.77237	10.4447	9.83351	10.0683	11.0236	11.0486	11.3343	11.2071	11.499	10.1687	10.6133	11.7901	11.5841	10.0545	10.7175	10.2356	10.5828	9.22495	10.4351	10.2708	9.62395	10.6938	9.94902	10.5684	10.1184	9.93942	11.1239	9.86445	10.3535	11.2186	10.5032	10.191	9.50112	10.6577	9.22537
297	Q6WV17	Q6WV17	Pgant5	13.5441	14.1157	13.7853	13.865	13.2287	13.8228	13.5726	13.7758	9.27607	9.57535	10.3434	10.6838	10.1309	9.94194	9.54589	10.2959	13.3087	10.1644	13.0459	10.4352	11.121	10.0539	10.7756	10.4915	11.4102	10.0193	10.2983	11.2481	12.6746	9.86542	9.94838	10.3314	13.2862	10.527	11.0494	9.78772	13.4061	10.6606	9.59401	9.42915	10.5545	8.47011	10.0778	10.1208	10.191	10.9541
298	Q7JUN3	Q7JUN3	Abcd1	11.3869	11.6377	11.6175	11.7466	11.0621	11.6986	10.8364	11.7734	10.9595	9.75749	9.96534	8.94092	11.0945	10.033	9.88834	9.65679	11.3597	11.0903	10.0333	11.6934	10.7987	9.39618	10.6641	10.8705	10.3129	10.3355	9.40782	10.4082	11.5307	10.4113	9.60755	11.2256	10.694	9.82073	11.2636	9.89213	9.86994	10.4949	9.12912	9.90072	9.21098	10.4706	10.223	9.9529	10.0637	9.88342
299	Q7JUX9	Q7JUX9	trmt10c	12.1497	12.4618	12.5827	12.6831	12.2369	12.1731	12.1217	12.4881	9.62879	10.5928	10.5012	10.5084	9.83808	10.4741	10.701	10.2405	10.0726	11.7393	10.1623	9.85571	9.56522	11.5144	11.1129	9.96708	11.3728	9.74506	10.1401	10.3881	9.37564	9.8941	11.2659	10.675	9.97616	10.0618	10.0672	9.11181	10.2512	9.99595	10.4815	10.3901	10.9297	10.6611	9.60517	10.3458	10.3239	9.70531
300	Q7JUY7	Q7JUY7	ced-6	10.7987	12.0869	11.3971	12.1431	11.8231	11.4593	11.5383	11.4736	10.477	9.31038	10.0301	11.2556	9.31088	10.7558	11.5642	10.7226	12.1182	11.1265	9.74527	10.3557	11.125	9.33247	11.4486	9.80326	9.67166	9.36296	11.1058	11.6318	11.6984	11.7332	9.90832	9.99704	11.0226	11.1013	10.71	10.2784	11.8074	11.5693	11.3589	10.8393	10.3308	10.7165	11.759	11.5597	11.5494	11.9793
301	Q7JVA5	Q7JVA5	Cep89	14.6727	14.5734	15.2924	15.1148	15.0327	14.8528	14.5225	14.4465	15.4368	15.0362	16.1075	15.8003	16.2515	16.4672	15.4242	15.7922	15.8968	16.0083	16.6084	16.3292	15.7779	15.4206	15.7336	15.4977	15.6703	15.52	13.6156	13.0523	15.7754	15.5091	15.959	16.0819	15.9875	15.9892	15.6655	15.7985	14.7255	14.916	15.7701	15.4333	15.0396	15.0491	15.0268	15.0392	13.9718	14.3693
302	Q7JVI3	Q7JVI3	eIF3m	13.7931	13.8462	13.8198	13.8987	14.0666	13.8397	13.8491	13.9614	13.0997	12.9993	13.1125	13.7018	13.53	13.5522	13.2568	13.4929	14.0548	13.7889	13.4898	13.8198	13.7751	13.6968	13.9593	14.121	13.3877	13.6816	13.6511	13.2301	13.5767	13.2892	10.7828	13.6011	13.4725	13.5779	13.5215	13.7514	13.8349	13.8377	13.438	13.5113	13.4671	13.6737	13.6907	13.9666	13.8295	13.5821
303	Q7JXA8	Q7JXA8	rhi	9.81238	10.2505	9.36986	14.2624	10.3357	10.2138	10.1926	9.14476	9.31876	10.1459	10.1643	9.79935	10.5274	11.4954	9.34613	10.3684	11.0009	9.91222	10.2313	9.86204	10.9134	10.1389	15.2034	10.2134	10.8727	10.5536	10.2396	9.97753	10.8826	12.8867	10.1492	9.90027	17.7194	17.5951	17.4944	17.5391	17.7123	17.6826	17.6231	17.5151	16.8892	16.9522	17.5626	17.4717	17.2556	16.9761
304	Q7K0D8	Q7K0D8	Nup50	13.6742	13.7359	13.7495	13.9598	13.4858	13.6731	13.3018	13.54	9.26847	10.6768	10.5992	9.97228	12.7804	12.2226	11.6123	12.1977	12.9959	13.3353	11.7929	12.299	12.9577	12.9889	12.108	12.9364	12.2525	12.333	10.332	12.5803	12.8274	12.3188	12.3137	10.2055	9.87228	11.6468	10.9593	12.271	11.6261	12.8791	9.82192	12.0954	9.18411	12.0107	12.0809	12.3477	12.1432	12.1747
305	Q7K2G1	Q7K2G1	Rpn13	13.1388	13.6467	13.7033	13.5717	13.6072	13.5312	13.5419	13.6903	12.7583	13.1975	12.7154	13.6846	12.9034	13.0064	12.562	13.2389	13.5349	13.4562	12.4957	11.9898	13.1231	13.1072	13.0597	12.9053	12.9422	13.8559	12.855	13.1733	12.5329	12.9411	9.95827	13.2543	12.9443	12.8396	12.7287	13.2134	12.9651	13.209	13.0568	13.3563	12.7116	13.1561	13.2011	13.1602	13.1837	13.1695
306	Q7K2X8	Q7K2X8	Nup44A	11.175	10.6526	11.0788	11.7788	11.5329	11.4601	9.76977	10.6308	9.93845	10.4879	9.58172	10.2085	10.5946	10.1441	11.2317	10.1955	10.521	10.499	9.70103	12.346	10.7979	9.34966	9.76969	10.2009	9.75649	10.7253	10.3137	10.2886	9.59238	10.3679	11.0296	10.1095	10.3375	9.67473	9.73375	10.5957	9.92294	9.27205	10.1886	9.83586	10.6529	10.1148	10.4867	10.7128	11.0525	10.9595
307	Q7K4H4	Q7K4H4	NO66	11.4512	12.3175	11.936	12.5466	12.1663	12.3172	11.4356	12.3487	10.6607	10.5649	10.4187	10.9781	10.8538	9.8083	10.6172	9.78508	12.354	10.0686	10.011	11.4755	10.2344	9.32769	11.3512	10.7858	10.6614	13.5787	11.5896	10.7235	9.74676	10.2776	10.3507	10.1029	11.323	11.5543	11.5377	10.4661	9.50202	10.2412	10.8923	10.7298	10.9224	8.57188	11.626	11.1344	12.244	12.0535
308	Q7K556	Q7K556	Ttd14	17.692	17.7392	17.309	11.0286	16.345	16.4213	17.5915	10.222	17.8332	18.0753	9.51475	11.464	10.3165	17.608	17.734	17.8808	17.4984	17.7631	9.54969	10.0485	9.76282	9.92488	9.80939	9.77685	9.61653	9.11682	10.3158	17.8279	17.7198	10.8817	10.1994	10.9243	17.3762	17.2419	17.5732	17.6738	16.4358	17.5304	17.6349	17.3836	17.7095	18.0019	17.6009	17.723	10.3444	17.5486
309	Q7K566	Q7K566	Bmcp	9.89903	11.3676	11.5118	11.2256	10.2876	11.8031	11.0322	10.934	9.9122	9.54576	10.0059	11.0292	10.2076	9.60805	10.5531	9.36869	10.4039	11.0445	10.2027	10.3222	9.14388	9.37879	10.2167	9.1784	10.6974	10.5191	10.8935	10.4782	10.428	10.4161	10.5356	9.76322	10.5921	9.71548	11.1066	10.4165	10.5591	11.171	9.92865	10.5939	9.50902	10.4642	9.92877	9.37984	10.7229	10.1459
310	Q7K5K3	Q7K5K3	Pdhb	12.7911	13.1457	12.3913	12.863	12.5025	12.8133	12.8098	12.5579	12.0197	11.7692	11.6973	11.8964	11.4991	11.6878	12.0519	12.285	12.2428	12.389	12.2268	10.5874	11.9627	11.8263	12.147	11.7678	11.6305	11.9984	11.7493	11.7154	12.2046	11.6991	11.7232	10.9875	11.1656	11.7054	11.71	11.928	11.8549	11.8777	11.8821	11.7685	12.2045	12.1087	12.0049	12.2645	12.2166	11.5779
311	Q7KA83	Q7KA83	Trf2	10.444	10.4929	12.6358	11.0962	10.4955	10.3894	9.17489	10.6254	10.4983	9.69826	10.82	10.2241	11.2609	10.9626	11.3661	9.49094	10.1199	12.5014	10.3687	13.7962	9.32503	10.6797	10.5144	10.1432	11.064	10.6232	10.3914	10.143	10.7605	9.90296	11.3737	10.1136	10.5211	10.9517	9.93935	9.5312	9.71206	10.4994	9.98644	9.27455	12.5406	10.5892	13.6863	13.5704	13.6857	13.4074
312	Q7KLV9	Q7KLV9	Rpn6	13.5453	13.6857	13.7412	13.824	13.5298	13.5168	13.8557	13.6661	12.6051	13.2447	12.7242	12.8956	12.8218	12.6959	12.9114	12.8811	13.4568	13.5387	13.3787	13.3332	13.1616	12.9501	13.2669	13.1436	13.0704	13.0281	13.1156	12.9858	13.0326	13.2859	12.5509	12.7485	13.1464	12.958	12.8209	13.2651	12.9096	12.888	13.0043	13.1268	13.0708	13.1804	13.2873	12.7669	13.13	12.7812
313	Q7KN62	Q7KN62	TER94	14.2414	14.4801	14.3417	14.401	14.3888	14.2563	14.3124	14.55	13.6773	13.7662	13.8021	13.663	13.6092	13.935	14.2095	14.0653	14.4879	14.2368	14.1054	14.3219	14.1612	13.8972	14.4613	14.0313	13.9265	14.0888	13.856	14.2691	14.9721	14.4939	13.7551	13.8561	14.4543	14.2621	14.272	14.3693	14.5697	14.7054	14.4226	14.4564	14.4474	14.6029	14.5388	14.5521	14.5072	14.3756
314	Q7KNA0	Q7KNA0	CG8230	15.387	15.2666	14.5204	16.8863	15.3536	15.3342	15.5936	15.5682	10.0632	14.1379	15.3768	10.6218	15.8293	15.833	14.4733	15.5455	15.0369	15.7354	16.5311	16.4122	16.0138	15.2891	10.0416	15.8019	15.4948	9.75456	15.5006	10.0745	15.2018	9.49941	10.9553	9.94646	15.5792	15.5958	15.0595	11.1746	14.7947	14.9744	15.2397	9.90144	15.9643	11.1438	16.0555	16.1387	16.5111	16.5588
315	Q7KRU8	Q7KRU8	Fer1HCH	12.9647	12.8408	13.7702	13.9499	13.6453	13.5278	13.0595	12.8844	13.7307	13.6571	13.5215	13.4191	12.711	12.3966	12.8374	13.3535	13.4495	13.4847	13.3446	13.1798	13.0605	12.8329	12.6309	12.7219	10.2584	10.6855	12.4286	11.7437	12.144	12.6205	10.7418	12.1151	13.4245	13.2861	10.2069	11.4095	13.102	13.1632	13.2254	13.0186	13.3896	13.4403	13.2376	13.5405	12.9811	13.2113
316	Q7KVQ0	Q7KVQ0	CG4038	13.6035	13.838	13.3381	13.3668	13.404	13.6103	13.2542	13.2614	13.6416	13.7463	13.821	13.9619	14.1479	14.2472	13.4235	13.9279	13.0612	13.3584	13.2088	13.2951	13.6652	13.5062	13.1456	12.8463	13.0846	12.9996	12.9258	12.696	13.5681	13.1232	12.434	12.6766	12.6394	13.0691	13.1208	13.4351	13.1766	12.9705	12.9704	13.1749	13.2229	13.1955	13.0954	12.8093	12.9212	12.8925
317	Q7PLI2	Q7PLI2	Nipped-B	10.1723	11.7812	11.915	11.2548	11.4346	11.3769	11.1291	11.0878	10.6919	9.85758	10.3142	9.88396	10.294	9.00649	10.5322	10.2629	9.62779	10.3686	9.51493	9.82333	10.7819	8.7439	9.83119	10.4506	10.188	10.2393	9.56644	9.56033	9.97931	10.5844	10.2545	9.50989	10.5618	9.16564	10.7199	10.1231	10.1426	9.67577	9.663	9.24871	9.51019	10.1451	9.90049	10.2401	9.81665	10.8197
318	Q7PLK0	Q7PLK0	AGO3	13.034	13.2204	13.1425	13.198	13.0762	12.8027	13.1783	13.0157	9.22715	9.92525	11.0712	11.1981	10.8205	10.3755	10.1331	9.55878	10.187	10.7559	11.2019	11.6156	10.7429	9.87755	11.7624	11.8285	11.1335	9.38019	11.2402	11.7885	11.8174	10.0367	10.1347	10.3324	10.81	10.8285	12.3658	10.2786	10.1323	11.7461	10.2963	9.72764	10.0059	10.1317	9.52063	10.1485	10.0457	10.6206
319	Q7YZH1	Q7YZH1	rno	10.9421	13.2131	10.6519	11.19	13.7259	12.1176	10.5371	10.6711	10.786	10.4101	10.5712	9.4351	10.0534	10.3256	9.5574	13.2123	10.6193	9.93806	11.0358	9.88514	13.1663	10.564	10.363	10.1131	9.54714	10.1425	10.4624	10.6706	10.4053	9.67065	14.4654	11.1266	9.75271	10.5332	9.22295	12.0903	9.71219	10.1707	10.2978	12.6141	11.0271	13.7077	10.4502	10.1273	9.53095	13.6237
320	Q86BJ3	Q86BJ3	pip	17.8148	19.8544	16.9061	16.3549	18.7445	18.3906	19.3141	18.5536	20.2528	18.7618	18.8413	18.6666	20.214	20.2216	20.0498	20.4228	18.6645	19.306	20.5703	20.846	21.17	21.0649	19.1431	18.5495	20.3083	20.6256	20.4152	20.5389	19.6272	17.9434	21.1223	20.5838	18.3262	19.2129	18.4816	19.7166	17.8723	16.6966	10.2977	19.318	20.3872	20.0113	20.7487	20.4296	20.0374	20.6536
321	Q86PD7	Q86PD7	isoQC	15.0661	15.3899	15.0217	15.0592	15.1413	15.1972	14.9772	15.0915	14.4523	14.8046	14.5965	14.7749	14.3917	14.472	14.6003	15.0038	15.1408	14.9747	14.7958	15.0938	14.5515	14.66	14.5937	14.4194	14.7791	14.7775	15.0486	15.146	14.7468	14.7167	14.2626	14.0107	15.2773	15.2138	14.5399	15.023	14.9379	15.2196	15.0965	15.2168	15.6253	15.7465	15.5438	15.4971	15.5312	15.5482
322	Q8I0G5	Q8I0G5	gammaCOP	13.6288	13.8647	13.9257	13.9144	14.1831	13.6616	13.7998	14.118	9.24291	9.9038	10.0749	12.2839	9.63718	10.1738	13.0892	13.1888	13.5202	13.3089	12.9753	13.5911	13.3468	13.3483	13.0859	13.4896	12.9107	13.4415	13.6447	13.6578	12.9384	13.42	10.0801	13.1734	12.9027	12.9111	12.6806	13.0593	13.1203	13.5353	12.6995	12.8409	12.9833	13.3636	12.9335	12.9359	10.3213	10.7085
323	Q8I8U7	Q8I8U7	Nipped-A	11.6623	11.5232	11.421	11.501	11.9618	11.6702	11.9065	12.1503	10.5739	9.9133	11.2261	10.4603	10.4129	8.83584	9.38845	10.4694	10.4666	9.77582	10.9692	9.20105	9.31436	10.8865	10.5106	9.88515	10.8694	10.3254	10.6945	10.266	11.6971	10.5281	10.4503	9.90458	9.30872	11.8261	10.1969	9.63962	10.372	9.3148	10.3409	9.51275	10.4538	10.1382	10.0344	10.351	10.0615	10.2452
324	Q8IH18	Q8IH18	4E-T	12.8203	13.1988	13.1534	13.1059	13.1412	12.935	13.0523	12.8663	10.9554	9.65992	12.1742	9.90842	10.2363	10.5913	11.5394	11.0859	12.6134	12.4966	12.6875	12.8276	11.9185	12.8926	10.6288	12.5982	10.7382	9.53557	10.41	9.94791	11.6172	10.7306	10.7337	9.85432	10.7442	11.1134	12.64	10.3663	9.41911	10.1186	10.2145	9.79886	10.0032	10.6496	10.3141	10.9163	11.7744	10.0705
325	Q8IPX7	Q8IPX7	Rrp40	15.2804	15.3891	15.2684	15.2714	15.5519	15.5362	15.4589	15.4981	14.1083	14.2192	14.0544	14.1293	14.1226	14.1031	14.4999	14.6702	15.9942	15.7835	15.5281	15.7007	15.5611	15.4265	15.4176	15.3284	15.8878	16.0995	16.2965	16.2179	15.4371	15.4111	14.8548	14.8749	15.5448	15.5098	14.8953	14.8177	15.4281	15.7005	15.305	15.2994	16.4436	16.4296	15.9951	15.9298	15.991	15.9641
326	Q8IQK4	Q8IQK4	Nxf3	16.4262	16.5911	16.7553	16.829	16.8448	16.8195	16.7486	16.7616	9.65545	11.9257	8.50518	10.4819	9.79838	9.77156	9.50664	9.93005	9.55589	12.1	14.9587	10.1903	10.5039	11.1777	14.2182	17.7078	11.3871	10.9177	10.1021	10.9426	10.0742	10.0609	10.2937	10.5625	8.69135	9.4439	9.75013	10.9819	13.5163	10.2248	10.1732	10.6078	14.1216	10.0275	9.91561	10.439	9.57681	10.8328
327	Q8IQV9	Q8IQV9	Nup205	11.8533	12.8511	12.5142	12.7452	12.8172	12.5052	12.4826	12.487	11.7984	12.726	10.3898	9.55879	10.4691	10.603	11.5905	9.9652	11.6552	12.1765	12.2045	12.3454	12.298	11.9172	12.1497	11.5606	10.8121	13.2308	9.93867	9.97028	12.2164	11.7452	11.2062	14.3898	9.80822	13.1721	10.1439	10.0733	12.4536	9.76845	10.8261	11.4367	10.1378	10.526	11.2916	10.3973	9.92563	9.83014
328	Q8IRG6	Q8IRG6	dre4	16.7149	16.8419	16.7123	16.8954	16.9162	16.9295	16.8587	16.9817	16.412	16.5348	16.656	16.7852	16.4164	16.5095	16.643	16.9724	17.392	17.3501	17.0205	17.223	17.167	17.1398	17.0632	17.1225	16.6646	16.8045	16.95	16.9598	16.7865	16.7729	16.1443	16.007	17.0092	16.9335	17.1794	17.3388	16.8303	17.0045	16.8571	16.8735	16.9778	17.1807	16.9849	17.0103	16.8627	16.7555
329	Q8IRJ8	Q8IRJ8	thoc7	13.6267	13.4955	13.9452	14.5637	13.7862	13.6955	13.982	13.9268	10.5623	13.1247	13.3078	12.4877	10.4081	10.5977	13.2894	13.0468	12.6988	10.0006	10.0599	11.9941	9.99221	11.8062	10.1079	10.7729	10.2183	9.87029	11.0559	10.0688	9.86224	11.916	9.97229	9.6607	9.85537	10.191	12.4109	12.8732	12.8517	12.3541	10.5492	10.3205	10.3456	12.3873	12.3915	12.4192	11.2119	10.5687
330	Q8MLY8	Q8MLY8	RpS8	14.1522	14.5652	13.2888	13.5804	14.1845	14.3228	13.276	13.4293	13.1222	13.2153	13.7054	13.9368	13.4013	13.7582	13.6468	13.9553	13.4999	13.8579	14.4465	14.4329	14.6717	14.5709	13.8146	13.9117	13.298	13.1857	13.7587	13.5204	13.9989	13.879	13.5863	13.3579	13.8922	13.6487	14.8286	14.8359	14.2375	14.3129	14.9636	14.7294	13.9459	14.0993	14.6608	14.8652	13.4507	13.5939
331	Q8SWR2	Q8SWR2	CG17365	13.8155	15.5188	16.3116	15.2148	16.0478	15.7386	16.3288	15.7411	17.8191	17.223	17.2538	16.7985	17.3631	17.1809	17.5884	17.5181	16.3996	15.445	17.2364	16.6191	16.1462	15.828	16.6669	16.4212	15.7714	15.3849	16.2621	16.0645	15.9657	15.025	15.2118	14.7866	16.1382	15.7347	16.7464	16.4902	15.807	15.8829	16.1565	15.2598	16.736	16.6759	16.5206	16.0486	16.0925	15.4456
332	Q8SWR8	Q8SWR8	Atx2	13.1101	12.5031	12.8531	12.7977	12.8183	12.8382	12.9864	12.97	12.9938	12.2081	12.5831	12.7174	12.5005	13.5155	12.7471	13.1608	12.8526	12.7719	13.8231	13.7381	12.7979	12.7254	12.6056	12.3244	10.3162	9.4763	9.91215	12.9531	13.5489	10.2517	13.5429	10.3428	11.7007	12.8166	12.0297	12.5131	12.5694	12.4304	12.378	12.5419	11.9943	12.0364	12.5369	12.6246	9.85719	12.1811
333	Q8SXD4	Q8SXD4	stx	12.7403	10.4743	13.0535	9.8097	13.175	13.0871	13.1814	12.9983	11.0101	12.7047	8.7155	11.5351	14.2769	14.4529	12.5572	12.4648	13.7192	9.70667	9.33357	9.63815	13.6446	9.81738	13.2383	13.0278	10.1513	14.4788	12.791	11.1853	10.2004	12.9125	10.0243	13.803	10.1658	13.0094	8.54965	10.8014	12.7893	12.6942	10.9873	13.4832	12.8944	12.8237	13.0152	13.1777	13.2699	10.5993
334	Q8T3U2	Q8T3U2	RpS23	13.7943	14.4555	14.1678	14.2936	14.1865	14.1791	14.3651	14.4226	14.121	14.3338	14.2797	14.3081	14.0625	14.3383	14.4058	14.9388	14.0843	14.0107	14.5708	14.6193	14.6022	14.6184	14.1852	13.9401	13.59	13.8371	13.8659	13.8437	14.2979	14.365	13.6151	13.4449	14.4278	14.0194	14.8886	14.9465	14.4126	14.9943	14.8503	14.967	14.3872	14.3484	14.5066	14.8288	14.0499	14.0006
335	Q8WTC1	Q8WTC1	bonsai	11.2028	11.8705	12.1917	11.7656	11.4984	11.4498	10.4651	11.0334	10.8869	11.726	11.1243	11.9475	11.322	10.1439	9.96044	11.8229	11.9739	11.5516	11.3242	11.7025	11.5581	11.5086	10.6918	11.5851	10.6841	10.2396	9.58682	9.96767	11.3195	11.0678	10.3689	9.95394	10.4597	11.4203	11.2469	11.7776	10.8164	11.8669	11.5006	11.7249	11.0511	11.3389	10.5599	11.315	11.5561	10.9865
336	Q94517	Q94517	HDAC1	12.7243	12.7855	12.7091	13.0465	12.7856	13.1087	13.1975	13.3338	11.9267	12.2582	11.7496	10.3959	12.5505	11.7494	12.1814	12.5667	12.4912	12.9014	12.5211	12.5598	12.6145	12.9425	12.728	12.4161	12.2897	12.8128	9.47812	11.2427	12.784	12.744	12.5626	9.58784	12.4935	12.5709	12.4733	12.6547	12.4457	12.6218	12.5909	12.3735	12.116	12.3715	12.3886	12.5739	11.9267	12.5834
337	Q94518	Q94518	Nacalpha	13.3295	12.7712	13.1888	13.3677	13.1773	13.1772	13.2894	12.8823	12.7723	12.5869	12.6424	12.3914	13.4507	13.438	12.8738	12.8133	14.0058	14.1007	13.7189	13.9844	13.6425	13.3845	13.7445	13.5155	12.6883	12.7093	13.1263	12.9489	13.075	12.5279	11.6878	11.3043	13.3829	12.9964	13.2876	13.1479	13.2802	12.8957	12.7149	12.2683	12.9006	12.7637	12.6549	11.998	12.656	12.8538
338	Q94523	Q94523	SdhA	13.415	13.4398	13.5018	13.5131	13.3226	13.5151	13.4951	13.5062	12.9893	13.0906	12.4143	13.1181	12.4124	12.4856	12.8267	13.2349	13.4045	13.2776	13.1248	13.312	13.2204	12.8565	13.2546	12.8755	12.9997	13.3366	12.917	13.1126	12.9349	13.1751	11.3552	12.8518	12.8162	12.2909	13.0449	13.2858	12.9372	13.2166	12.9511	12.9065	12.7325	13.3418	13.1071	13.1259	13.0324	13.0544
339	Q94526	Q94526	Ork1	12.0513	11.3301	10.8121	11.4281	10.148	10.5315	10.3514	10.9188	10.1502	11.0306	10.8754	9.21614	9.71474	10.0728	9.59502	9.75831	11.1095	9.849	11.0625	10.4566	9.58705	10.8923	10.3027	10.5445	9.87697	10.921	11.0636	10.3709	11.681	9.88773	9.88869	9.48955	9.12212	10.5966	9.6353	10.0013	10.2995	9.8537	10.0669	10.7773	9.63012	10.2032	10.7178	10.0559	10.8598	10.0068
340	Q94920	Q94920	porin	12.4921	12.6591	12.2365	12.4856	12.1039	12.3031	12.1412	12.1994	10.0241	10.0086	9.90521	9.53081	12.2979	12.6323	9.61201	11.7724	11.2766	11.6685	11.606	11.3268	9.99207	10.2814	11.1792	10.9093	10.4531	10.1503	10.1629	10.044	11.1513	10.2697	10.8158	10.4441	11.5255	10.9652	9.18867	9.76724	10.8173	10.0732	11.0862	10.2415	10.911	10.7328	9.52457	9.97814	9.25445	9.72591
341	Q95029	Q95029	Cp1	17.6133	17.3737	17.3085	17.4474	17.5545	17.2034	17.8207	17.4861	14.2271	13.7095	14.5372	13.955	14.1292	13.8945	14.5767	14.8387	17.3207	16.7943	16.293	15.9785	16.7749	16.0853	16.3173	16.0742	15.6743	15.3176	14.7501	14.7979	15.9001	15.0411	14.7334	14.986	15.0736	14.445	15.0079	14.6975	15.0512	14.4775	15.235	14.5898	14.9164	14.9278	14.7658	14.5793	14.7237	14.6198
342	Q95083	Q95083	Prosalpha5	11.5168	10.7085	12.12	11.9513	12.5619	11.9625	10.7969	12.3407	10.8194	10.0269	12.864	12.5071	12.8709	12.7822	9.95851	12.252	12.6662	13.207	13.733	13.7515	12.808	9.68229	13.5265	13.3603	10.7701	12.5679	13.0656	11.1464	13.6995	13.4556	12.9737	10.6617	10.1742	11.9593	10.1635	12.1383	12.8259	12.6825	9.77977	10.4559	9.98161	12.4774	12.4771	9.98425	9.68788	12.3292
343	Q95RJ9	Q95RJ9	ebi	14.8132	14.9328	14.6338	14.7436	14.6434	14.5503	14.7137	14.7296	14.8854	15.0398	14.9638	15.0948	14.5941	14.5109	14.9623	15.3242	14.5976	14.6202	14.4353	14.6408	14.4762	14.3187	13.8111	13.8832	14.2562	14.4152	14.0272	14.0655	14.4108	14.3912	13.7704	13.1983	14.4529	14.5203	14.47	14.6733	14.4156	14.3411	14.3784	14.4123	13.9551	14.1342	14.4263	14.5248	14.4792	14.3759
344	Q95RX5	Q95RX5	Kcmf1	13.2711	13.5075	13.6922	13.6015	13.663	13.6641	13.6417	13.629	12.1512	11.419	9.95523	11.2396	11.1177	10.1308	9.95021	8.83426	12.9576	12.6735	12.8296	13.4471	13.3505	13.0451	9.42688	12.591	9.83665	10.2651	10.1403	10.1463	12.4098	10.183	9.68593	11.0113	11.1345	9.77073	11.5107	10.6591	11.4798	10.483	9.71214	11.012	11.023	9.79773	11.1485	9.76022	11.0453	9.94353
345	Q960N3	Q960N3	cort	10.5798	10.5767	11.0357	10.6968	10.8418	11.1154	11.0051	11.3996	10.4781	11.4859	9.90437	10.3829	9.39793	9.45825	10.1496	9.06324	10.5215	9.18799	8.84161	11.3888	10.9215	11.7429	10.1018	9.95336	10.9445	10.1966	9.88395	10.3693	10.0719	10.18	10.0249	9.79595	10.614	11.4601	10.3159	9.28134	11.2676	11.1006	11.0703	11.0451	10.8247	10.7048	9.69637	10.429	9.21066	10.5275
346	Q967S7	Q967S7	gag	13.014	13.2779	12.7614	13.0012	12.5644	12.879	12.796	13.1647	13.1808	13.4627	12.8326	13.0288	13.6309	13.7084	12.832	13.2566	12.9956	12.6586	13.503	13.8019	11.1939	11.7241	12.7439	12.8288	11.7479	12.8728	13.1445	13.7441	12.6225	12.8751	10.1496	11.6358	13.4333	13.1447	13.0557	13.1078	12.7288	12.9411	13.1275	13.2894	12.4325	12.0745	12.2688	12.4401	11.7908	12.296
347	Q99323	Q99323	zip	12.6517	12.7368	12.6254	12.9758	12.5402	12.9319	13.1675	13.4174	12.8141	12.9233	12.4603	12.7729	12.6799	12.8168	12.8376	13.2365	13.4592	13.4625	12.9825	13.1702	13.6604	13.6138	13.3192	13.477	12.9675	13.2602	13.2869	13.2558	13.358	13.5866	12.7066	12.8811	13.2361	13.4005	13.6913	13.8775	13.6557	13.9786	13.6839	13.7968	13.9522	14.191	13.9324	13.9472	13.823	13.7542
348	Q9GQN0	Q9GQN0	Ranbp16	13.0202	13.2127	13.6177	13.592	13.6803	13.6322	13.5847	13.5223	10.2172	10.7399	9.30682	11.8459	10.2742	10.3282	10.1252	11.1445	12.7918	12.6583	12.5957	12.6027	12.6213	12.6875	12.3527	12.7031	11.6218	12.0846	11.9355	10.7945	11.9472	12.0886	9.82984	11.3772	9.8606	10.6756	11.9624	10.6591	11.3641	11.0364	9.67442	10.7221	13.7348	10.9305	9.84572	12.1412	11.8313	12.6213
349	Q9I7D3	Q9I7D3	Capr	11.1631	11.7507	11.7014	11.8518	12.0394	12.1521	12.212	11.6643	12.16	11.9373	10.0737	9.53355	10.5627	9.69691	11.6719	12.0614	11.5285	11.3988	10.8551	11.3571	11.4124	12.0312	10.973	12.4656	11.9044	11.3175	9.69932	9.72724	12.0044	11.7409	13.1067	10.3974	11.9281	12.4032	11.3973	12.411	12.135	12.3797	12.189	12.0679	10.4936	10.6014	11.6605	12.5319	10.0836	11.9405
350	Q9NDJ2	Q9NDJ2	dom	8.59542	12.971	10.809	9.51624	9.83229	12.541	12.5966	11.8341	9.30201	13.6116	11.1131	13.3759	10.5022	9.52171	13.4713	13.5219	10.4494	10.3828	14.2393	11.3366	14.2626	13.9258	9.8539	10.2501	14.0788	10.3492	11.0318	10.6345	13.8968	13.7549	9.98384	10.3437	13.8127	10.0507	10.044	13.6881	10.1125	13.5822	11.073	13.938	10.3794	13.9413	13.7532	10.8409	11.4126	10.321
351	Q9NJH0	Q9NJH0	eEF1gamma	13.0383	13.2441	13.3422	13.5227	13.2547	13.3063	13.2064	13.4496	13.0598	13.2321	13.0339	13.3001	12.6851	13.0141	13.3688	13.7288	13.4637	13.6603	13.036	13.287	12.956	13.0873	13.1388	12.9587	13.2817	12.8704	13.2272	12.9383	13.3388	12.8659	13.034	12.9986	13.4666	13.3733	13.2909	13.6925	13.7114	13.9844	13.7687	13.6783	13.5829	13.6456	14.0512	13.8913	13.5961	13.6306
352	Q9U3Z7	Q9U3Z7	hoip	10.9773	11.7481	12.0518	11.9745	11.6288	12.1082	10.5212	11.8596	8.93493	11.5244	11.8152	11.6272	11.1789	8.84686	11.1653	10.6355	11.9635	11.6648	11.0309	12.0759	12.3345	12.4556	11.0798	10.7844	10.4409	10.2981	9.91257	10.2495	11.267	11.3959	9.96647	10.5457	9.1262	10.3293	11.1556	11.6975	11.7097	11.8796	11.4521	11.7443	11.1267	11.3713	11.7161	11.7559	10.2131	11.4562
353	Q9U9Q4	Q9U9Q4	eIF3h	13.1422	13.1553	13.3834	13.2021	13.5503	13.3869	13.4494	13.2811	12.8298	12.7746	12.7071	12.6363	12.7155	13.193	12.7365	13.1242	13.1045	13.4564	12.8745	13.0679	12.9748	12.7498	12.8345	12.5453	12.627	12.9421	12.552	12.7847	13.0161	12.755	12.5597	12.9705	12.7021	12.9459	12.7353	13.0493	12.924	13.2174	12.9515	13.0064	12.6492	12.658	13.1933	12.8981	12.9324	12.9405
354	Q9V3A4	Q9V3A4	Catsup	13.8233	13.9356	12.9737	13.5944	13.6088	13.3757	13.0357	13.536	13.4538	13.6715	13.9973	14.2097	13.1956	13.4454	13.216	13.5397	13.3249	12.9452	12.8325	13.2712	13.7648	10.1056	12.9818	12.9598	13.126	13.1767	13.5438	12.6722	13.3718	13.3705	10.4713	9.81678	13.761	13.4845	13.7236	13.4873	13.4658	12.8887	13.1179	13.4639	13.379	13.1975	13.3477	13.2351	13.2504	13.47
355	Q9V3D2	Q9V3D2	Coprox	9.95683	10.7085	12.6986	12.7831	12.443	12.7492	12.707	12.8221	10.5116	12.1405	12.4103	9.36792	10.3752	8.95367	10.2139	10.5228	12.4291	13.057	12.4348	13.3452	12.8761	12.3404	12.9889	10.8518	9.15857	10.4498	14.0803	13.2063	13.1034	9.71768	9.99019	12.8119	13.0252	12.6227	9.95615	12.6661	13.0845	9.86858	10.7557	9.69012	9.6256	12.7534	12.1356	9.71249	9.84963	10.464
356	Q9V3G1	Q9V3G1	RpL8	14.1081	14.4266	13.6741	13.6507	14.1102	14.3067	13.7854	13.8399	13.2749	13.7631	14.2569	14.257	14.0305	14.1006	13.4726	13.7848	14.3966	13.8891	14.6662	14.6472	14.955	14.7759	13.8938	14.1045	13.4252	13.8208	13.7456	13.7992	14.1556	14.2717	13.8258	13.7936	14.1422	14.2663	14.7295	14.9501	14.2739	14.4707	14.679	14.9802	14.4103	14.5193	14.7546	14.9888	13.7931	13.888
357	Q9V3G7	Q9V3G7	Rpn7	13.8523	14.1743	13.713	13.9596	14.0475	14.0809	13.8839	14.0722	13.2426	13.4983	13.3165	13.3509	13.475	13.465	13.5545	13.5627	13.9341	13.8956	13.2385	13.8108	13.7282	13.6525	13.8101	13.325	13.5113	13.5766	13.4151	13.648	13.58	13.5717	12.777	13.0929	13.4839	13.5087	13.4249	13.5766	13.5157	13.5401	13.3164	13.2078	13.515	13.9206	13.7917	13.4527	13.7978	13.5121
358	Q9V3H2	Q9V3H2	Rpn11	13.3814	13.775	13.5975	13.7825	13.7759	13.2382	13.8465	13.6008	12.8546	13.0265	12.8058	12.3697	12.8277	12.866	12.8886	12.793	13.5356	13.1992	13.2258	13.3032	13.223	12.9086	13.0339	13.0065	12.9753	12.5636	13.4012	13.2125	13.5575	13.5253	12.9904	13.176	12.844	12.5158	13.129	13.2394	13.4155	13.3993	13.1712	12.9419	13.1851	12.9593	13.166	12.9262	13.3206	13.241
359	Q9V3H8	Q9V3H8	Nxt1	15.0058	14.9957	15.3733	14.966	15.2901	15.0819	14.831	14.4885	7.77855	11.3556	9.32651	10.9955	9.97797	11.5903	10.0991	9.73235	10.3954	11.0956	12.6947	10.3554	10.6885	11.4933	10.5458	9.94843	10.8465	10.7967	10.2686	10.877	10.7655	9.21548	9.99098	10.369	10.043	10.5151	10.5625	9.54381	10.367	10.4845	10.5217	10.6537	10.6201	9.9135	10.0219	9.2684	10.1298	9.69031
360	Q9V3I2	Q9V3I2	Rab5	12.3105	11.5529	11.5567	11.4676	11.1274	11.4526	11.4788	12.1845	9.80617	11.3956	11.2013	10.7794	11.6463	11.4654	10.6437	10.8824	11.0885	11.4148	12.0553	13.0408	10.8266	11.8995	11.5419	11.7051	9.72284	9.829	10.876	9.85699	13.5947	13.9094	10.2105	9.61839	11.0031	11.0691	10.9863	10.5079	11.6081	12.0798	10.7919	10.591	10.6793	10.6765	10.1665	9.52469	10.2222	10.3259
361	Q9V3J4	Q9V3J4	Sec13	12.7734	13.0166	13.2223	12.9415	12.901	13.1346	13.0286	13.124	12.3595	11.9108	11.9733	12.0215	12.2925	12.3789	12.2134	12.6233	12.8511	12.895	12.0561	12.4415	12.812	12.0857	12.3694	12.67	12.4722	12.3616	12.0186	11.9761	12.5911	12.5973	12.2704	11.6314	12.3229	12.4851	12.2613	12.2263	12.5052	12.7932	12.6279	12.3981	11.832	12.2338	12.3945	12.3011	12.4047	12.354
362	Q9V3P0	Q9V3P0	Prx2	14.2789	14.615	14.7076	14.7813	14.7037	14.6456	14.6411	14.7611	15.0977	15.165	15.1256	15.2333	14.9268	15.2343	15.1583	15.2393	15.2306	15.3328	16.0018	16.2519	15.2324	14.98	15.5744	15.238	14.905	14.8786	14.7461	14.7959	16.5878	16.3882	14.7883	14.534	14.4064	14.5004	15.0106	15.0304	14.9564	14.9953	14.7303	14.7437	14.8373	14.7651	15.0717	14.8855	15.0056	14.9336
363	Q9V3P6	Q9V3P6	Rpn2	13.6315	13.8633	13.6017	13.6234	13.5934	13.5795	13.4706	13.5623	12.6566	12.8696	12.7761	12.5741	12.6072	12.801	12.7856	13.1451	13.516	13.4104	13.14	13.1834	13.4037	12.9276	13.1913	13.116	12.9301	13.0179	13.1032	13.1148	13.2915	13.0879	12.607	12.8174	13.1713	13.08	12.8466	12.946	13.143	13.3921	12.9358	12.8431	12.9466	13.0706	12.956	13.0392	13.0229	12.8019
364	Q9V3U2	Q9V3U2	NHP2	12.2512	12.523	12.5454	9.12709	12.4359	12.6397	13.0065	12.2533	13.756	13.2682	12.8286	13.144	12.6228	13.3216	11.303	12.8588	12.3328	10.2612	11.9218	11.7244	11.7794	12.7498	10.245	9.42892	10.1655	11.6788	10.7104	10.1208	12.1701	9.51502	9.64067	9.78567	9.73908	12.1278	9.73524	12.6859	12.4472	12.6941	12.4338	12.0682	10.8462	8.7091	9.48943	11.2954	12.514	9.81485
365	Q9V412	Q9V412	Steep1	13.5941	13.4563	13.2296	13.7336	13.4654	13.4609	13.4348	13.5051	14.5147	14.4273	14.3241	14.4912	13.9077	14.0859	14.1715	14.6718	12.9434	12.7977	12.7019	12.6268	12.593	12.3739	12.0686	12.6836	13.0272	13.0424	12.8568	12.8185	13.2818	13.4097	12.1146	11.8558	13.1486	12.9633	13.0221	13.5256	13.0141	13.2822	13.2254	13.181	13.0582	12.5951	12.8365	13.0096	12.689	12.9948
366	Q9V429	Q9V429	Trx-2	12.9463	13.4774	13.5048	13.415	12.9943	12.9668	12.2507	12.4232	13.1174	13.1238	13.1327	13.3395	12.9187	13.0981	12.8691	12.7827	12.8997	12.7746	12.5319	13.2732	12.6599	12.517	12.3951	12.7421	12.5314	12.7371	12.7645	12.9232	12.8511	12.6142	9.00387	12.1904	13.2451	12.834	12.6399	12.8502	13.5865	13.4747	13.0386	12.7989	14.0707	13.9774	13.0613	13.2465	13.9377	13.3662
367	Q9V438	Q9V438	CaBP1	13.4031	13.8061	14.2129	14.2366	14.2833	14.3601	14.3851	14.4228	14.7307	14.893	14.7905	14.8916	13.9679	13.986	14.6816	14.9493	13.6697	13.8277	13.9232	13.9471	13.8242	13.3941	13.527	13.5062	13.5644	13.6443	13.0432	13.4781	13.7817	13.4808	13.5008	13.3303	13.7478	13.7491	13.9596	14.2027	14.0069	14.0762	13.921	13.8899	13.4079	13.3051	14.1858	14.0978	13.3511	13.0399
368	Q9V496	Q9V496	apolpp	13.6792	13.9142	13.7303	13.9026	13.933	13.9432	14.128	14.0653	13.7435	13.9881	13.4013	13.7079	13.4714	13.2329	13.5176	13.7888	13.3551	13.3983	13.4884	13.7636	13.6644	13.494	13.7859	13.217	12.5763	12.7643	13.0473	13.4424	14.288	13.8708	13.1261	12.9976	12.8677	13.2677	12.9116	13.0929	13.0833	13.3492	13.0199	13.0192	12.9952	12.9216	13.0421	13.2723	13.6618	12.9455
369	Q9V597	Q9V597	RpL31	14.9337	15.9797	15.8661	16.0338	16.0566	16.1944	16.046	16.1168	16.3612	16.1496	16.0841	16.0849	15.7176	15.8625	16.2384	16.3551	16.298	16.3306	15.9269	16.0328	16.0946	15.9025	15.9382	15.9194	15.6278	15.9225	15.8526	15.7206	15.9481	16.0372	15.4439	15.1977	16.4166	16.4498	16.7147	16.5948	16.5549	16.7398	16.7508	16.5756	15.9394	16.2387	16.4395	16.3663	16.2064	15.9916
370	Q9V5C6	Q9V5C6	Prosalpha7	10.4059	10.0735	11.911	11.6981	11.5712	9.9124	12.8058	11.8614	9.16023	9.49436	10.8038	9.89104	10.6839	9.45408	12.4135	11.0736	12.6977	11.1497	10.2609	10.2302	10.7953	9.56604	10.0385	9.90513	10.0637	10.0023	10.4865	10.2916	9.72687	10.0751	10.9253	10.3501	10.3678	9.56439	11.0612	12.6078	9.86734	10.3567	10.1451	10.3789	10.8336	10.0423	9.91206	10.0323	10.7261	11.1166
371	Q9V5N8	Q9V5N8	stan	14.1203	14.3338	14.2265	14.4504	14.3179	14.5263	14.2126	14.364	14.8389	9.76777	14.926	14.8023	11.3656	14.8507	14.2676	15.3094	15.0102	15.1872	14.3854	14.8382	15.6643	15.4917	15.2609	15.3171	15.1571	15.0036	14.6689	14.6718	14.9927	15.2406	9.17188	10.9181	14.5598	14.7737	14.6627	14.9909	14.4684	13.5196	14.3283	14.3245	14.7768	15.0662	15.0485	14.7412	15.3004	15.2355
372	Q9V5P6	Q9V5P6	CG7637	12.0659	12.2485	12.2447	12.3883	12.0103	12.161	12.0838	11.6449	13.0574	12.9954	13.0197	12.8517	10.3908	11.8846	11.3843	12.4124	12.7493	12.1958	9.42964	11.9824	12.7525	11.7673	10.0807	11.3946	10.4939	11.0948	11.548	11.8078	11.1022	11.1498	11.5827	9.80672	12.1346	11.9831	11.1207	10.2631	11.8766	12.1702	11.8368	11.1024	9.67624	12.0028	10.6059	10.0491	12.2497	11.9824
373	Q9V668;Q9VWE9	Q9VWE9;Q9V668	SEC61G1;Sec61gamma	12.6812	13.1735	13.3181	13.1568	13.2294	13.4014	12.5271	11.8846	10.2441	10.6432	10.5917	10.2808	11.1091	10.5332	11.6398	9.64684	12.0059	11.7625	9.97108	10.5297	11.7491	10.8912	10.301	11.2553	10.5347	10.1487	9.79107	9.85316	9.80396	10.5942	10.7064	9.9201	9.24473	10.393	11.6036	11.2494	10.5729	9.80635	10.6791	10.4992	10.0212	11.2723	11.5924	10.4228	11.5199	10.3976
374	Q9V6K1	Q9V6K1	TppII	13.5943	12.3337	12.7838	12.5105	12.4104	12.8257	13.5878	12.8448	13.4343	13.4936	12.9748	12.8563	12.4888	12.6459	12.9683	13.4361	12.7585	12.1751	12.4442	12.2051	11.7727	12.1767	11.9006	12.7423	10.2937	11.9926	12.2243	12.1142	12.3803	12.1229	9.89747	12.0351	12.7338	12.2035	12.498	13.072	12.6933	12.9783	12.6501	12.5736	12.4519	12.5522	12.9662	12.7834	12.434	12.4656
375	Q9V719	Q9V719	Sin1	10.3799	11.7286	11.8535	11.7166	11.9376	12.0579	11.7525	11.633	9.83134	10.1203	9.96361	9.51127	10.0643	9.74766	10.2259	10.4305	10.0928	10.7058	9.89902	10.3031	9.41014	9.51203	10.2131	9.72224	10.87	10.8809	10.7232	9.44857	9.37724	9.3374	10.2298	10.0208	10.2918	9.81662	8.60592	10.6091	10.6014	11.6243	8.77577	10.3905	9.97412	10.9534	10.0927	10.1289	10.4108	10.2421
376	Q9V813	Q9V813	Mtap	11.8295	11.2272	11.8804	10.2821	11.2412	10.9889	11.2853	10.5351	8.98991	11.6442	11.9146	11.7196	11.574	11.6694	9.70787	9.92835	12.0104	11.6372	9.69847	10.37	10.054	10.6888	11.7203	10.7344	11.7254	10.4618	12.4251	11.985	11.8206	11.0392	11.3088	10.3873	11.9207	10.2946	12.3648	10.2918	11.8792	10.3852	11.883	10.6097	11.6659	11.2772	11.926	11.1251	12.1673	11.2945
377	Q9V9A7	Q9V9A7	Mccc2	14.2824	14.7749	15.6653	16.0201	15.3003	15.39	15.6571	15.8187	10.1662	9.75823	13.4935	12.2705	10.3839	10.6575	9.37217	11.886	15.603	15.8999	10.4852	11.0306	11.3923	10.38	9.88869	10.4612	9.81392	10.503	10.2121	9.60721	11.6772	10.3507	9.88367	15.7128	11.5413	9.74657	10.2878	10.1638	11.1962	11.5004	11.5166	10.2464	9.8975	10.3225	10.1466	9.91894	10.8227	9.89401
378	Q9V9J3	Q07407;Q09147;Q9V9J3	Src42A	12.9313	13.126	12.8098	13.236	12.9345	13.1476	12.9933	13.2236	13.3487	13.1024	13.1109	13.1726	13.7823	10.3611	12.987	12.7178	9.51262	12.3101	9.95302	12.9267	10.8353	10.5824	11.0721	9.78432	11.3023	13.0097	10.3011	11.3215	10.3712	14.0982	12.2728	12.5605	9.70136	10.3808	12.0316	12.0385	13.5641	13.6247	11.7392	11.7123	10.4788	11.5407	12.0925	11.0858	10.3126	9.72595
379	Q9VA00	Q9VA00	Zwilch	12.4052	12.2793	12.5037	12.5201	12.6551	12.7659	13.348	12.8656	10.7322	10.4021	11.029	10.5769	10.352	9.90296	11.029	10.1878	12.3705	12.4083	11.8691	12.2414	11.6495	12.3886	10.9105	11.6173	10.1867	9.89144	10.6465	9.61317	11.118	11.7556	10.2405	11.6082	9.47265	9.59663	9.90644	9.43391	9.45147	9.66602	10.4231	9.70708	11.2212	10.4626	11.2007	11.3459	11.6994	10.3879
380	Q9VA73	Q9VA73	aralar1	14.7067	14.9125	13.9789	14.0505	13.7381	13.7501	13.9707	14.0595	10.4192	10.1656	12.2101	13.269	11.3509	11.7131	9.92705	10.1391	13.4455	13.2019	13.3745	13.4318	13.1679	12.9149	12.662	12.2019	12.2743	12.4194	11.8105	12.2219	12.7849	12.2795	12.7287	9.64989	10.3338	12.0706	9.63874	10.3	10.5394	11.0297	11.2006	10.7734	9.92656	10.0169	12.756	10.7006	12.16	11.8509
381	Q9VA83	Q9VA83	Fer2LCH	14.0104	13.7191	13.9811	14.0995	13.8408	13.7389	13.8172	13.7154	13.6924	13.8123	13.6383	13.786	13.3124	13.5535	14.0215	13.95	13.9208	14.0343	13.4857	13.7845	13.7667	13.1681	13.553	13.4301	13.5004	13.1567	13.404	13.4214	13.4209	13.4782	13.2854	12.5566	13.6869	13.7341	13.5654	13.9803	13.6444	13.7181	13.7565	13.8035	13.8656	13.722	13.6681	13.7161	13.7798	13.469
382	Q9VA91	Q9VA91	RpS7	15.2263	15.4173	15.5209	15.6433	15.503	15.4255	15.3863	15.6542	15.5397	15.8327	15.4973	15.5886	15.1039	15.1653	15.5333	15.8387	15.6659	15.5546	15.3594	15.4941	15.3627	15.3077	15.1133	15.1953	15.0922	15.1268	15.1395	15.1432	15.2159	15.2057	14.8292	14.6239	15.7947	15.7603	16.0782	16.2736	16.0261	16.2679	15.9851	16.0623	15.3314	15.5073	15.7412	15.6577	15.4469	15.3943
383	Q9VAB8	Q9VAB8	ZIPIC	12.9067	12.1608	12.2394	11.8994	12.0612	11.9554	12.1853	12.0917	9.3503	11.9185	11.8854	12.1722	10.4079	11.8141	12.0488	12.5228	12.1536	12.3753	11.7929	12.1479	11.754	9.6184	11.889	11.093	12.7501	12.2198	12.2466	11.6561	12.0024	11.7433	10.1531	10.5701	12.5066	12.3733	11.9265	12.464	11.9466	11.95	9.75165	12.2557	11.9001	12.7467	11.3345	11.2787	10.5131	12.8478
384	Q9VAC8	Q9VAC8	Sas-6	12.3422	12.0203	12.2219	12.3036	12.1376	12.2718	12.1309	12.4699	15.3766	15.7971	15.1389	15.3047	14.9525	15.1986	15.266	15.5662	11.1043	10.6398	10.1791	12.4685	10.6046	10.762	10.5796	9.9018	9.91309	10.3555	10.3684	9.49442	11.6945	14.138	9.69002	11.2085	9.23097	10.6009	9.80076	10.441	9.65147	9.96204	10.3979	9.32187	12.1261	10.6285	10.2564	11.3938	12.5243	10.6192
385	Q9VAN0	Q9VAN0	CG11899	14.4507	14.439	14.8249	14.7749	14.8305	14.7442	14.9024	14.8562	15.9422	15.7967	15.4943	15.5187	15.1549	15.0504	15.5492	15.6746	14.879	14.7706	14.5734	14.6733	14.7104	14.3421	14.7079	14.673	14.2918	14.2101	14.5677	14.4405	14.0149	14.0669	14.2976	14.189	14.7233	14.3706	15.0489	15.0598	14.9475	14.9918	14.8372	14.8031	14.4321	14.4839	15.1034	15.0612	14.6698	14.3573
386	Q9VAP3	Q9VAP3	Ctl2	15.3827	15.3975	15.1153	15.3172	14.7657	15.3066	15.567	15.51	15.3588	15.4877	15.391	15.5959	14.9984	15.1586	15.201	15.4706	15.6988	15.9092	15.2928	15.4645	15.5459	15.4867	15.4246	15.5201	14.9391	15.4519	15.3006	15.532	15.3019	15.044	14.396	15.0032	15.5642	15.4389	15.6404	15.8793	15.2194	15.5456	15.2988	15.5403	15.6122	15.8306	15.4666	15.6842	15.2512	15.4789
387	Q9VAQ5	Q9VAQ5	CG11837	12.2554	11.6152	10.4618	10.7895	11.5957	11.7403	11.0888	11.399	11.8405	9.4886	11.8314	9.95286	11.8035	12.0726	9.38908	11.3083	11.1793	10.0887	11.0788	10.7035	10.6461	10.7517	10.584	9.71617	11.3111	10.1466	10.9619	10.3919	11.4734	10.0745	9.45721	9.69932	10.4884	11.0114	9.35411	10.6487	11.3004	10.7952	10.4461	10.1651	10.3087	10.6993	10.244	10.7388	11.3755	10.8407
388	Q9VAW5	Q9VAW5	larp	12.6912	12.4285	12.7046	12.5741	12.7835	12.7986	12.8808	12.8781	12.2516	11.6496	12.3031	12.4952	12.119	11.9519	12.1443	12.3554	12.9898	13.0264	12.3258	12.0512	12.9702	12.4437	12.0757	12.188	12.2323	12.4951	9.95411	12.1635	12.6498	12.2668	10.1423	11.696	12.4165	12.7056	12.4865	12.871	12.9184	12.9986	12.9659	12.8573	12.3585	12.0321	12.5756	12.8379	12.7279	12.4215
389	Q9VBB3	Q9VBB3	IntS12	12.6109	12.8796	12.2791	12.7529	12.4954	12.803	12.8119	13.1144	9.82644	12.7681	10.0732	12.2725	13.0098	10.934	12.6861	13.3931	12.2533	12.3	12.419	13.0421	10.4532	10.0249	10.6786	10.0533	9.76928	10.889	10.1973	12.5735	12.573	12.8671	10.3082	13.1955	11.8481	11.4157	12.11	10.551	11.98	11.7522	10.5617	12.1477	12.383	12.3811	11.9187	11.1443	10.2816	9.49118
390	Q9VBY8	Q9VBY8	stac	11.0312	10.3861	10.3411	10.5138	10.7215	9.44543	10.0369	11.5333	9.45669	10.7651	9.42799	10.6158	10.7716	10.0727	9.88416	10.2227	10.0793	12.5182	13.0518	13.2907	11.8331	12.9343	10.4859	10.6495	10.5484	9.18425	10.2797	10.0061	10.9148	10.2477	10.8555	10.4308	11.3178	13.1706	9.57904	10.6992	12.5919	12.5143	10.4233	10.1459	12.9569	9.81955	10.9343	12.7419	11.2459	10.1832
391	Q9VC07	Q9VC07	Trf4-2	12.8639	10.5644	12.6245	12.7216	12.6258	12.9076	12.486	12.8403	9.44597	9.26253	10.4441	10.3349	10.6124	10.6395	10.6295	10.555	10.5819	11.9645	9.36359	10.784	9.86998	9.66809	9.50643	10.9313	10.6861	10.1178	10.8966	10.8133	10.8223	9.81965	10.7498	11.0628	10.338	10.6701	11.0603	10.8965	9.71119	10.18	10.94	10.3285	10.176	11.0518	9.7824	10.716	11.4035	10.7519
392	Q9VC45	Q9VC45	asp	12.4095	12.0818	12.4626	12.5288	12.4749	12.5931	12.6873	12.6332	10.4269	10.9508	9.76228	11.3503	11.0956	9.76623	10.64	10.5999	12.4798	12.0681	11.4715	12.1941	12.1632	12.7644	12.172	11.9282	11.2117	9.82483	11.081	9.61557	11.5656	10.4143	10.0024	10.4047	10.4186	10.1382	9.62754	9.02814	10.4603	9.82268	11.2887	11.3723	10.7424	10.3906	11.2011	11.2595	9.60118	10.1227
393	Q9VCD0	Q9VCD0	GatB	13.2214	13.4981	13.7322	13.6256	13.7151	13.7621	13.6669	13.655	9.96254	12.9922	9.48562	12.8223	9.56174	12.9774	13.315	13.1684	14.6896	14.9012	14.1963	14.4158	14.5059	14.3293	14.5425	14.7624	14.3362	14.5318	13.8868	14.4884	14.1099	14.4127	14.0863	13.8795	14.2054	14.6738	13.9193	14.3276	14.7765	14.5999	14.1999	14.2209	14.1553	14.2998	14.2254	14.5533	14.1164	13.9365
394	Q9VCK0	Q9VCK0	eIF3d1	13.2198	13.2699	12.8472	13.1567	12.8552	12.7581	13.1243	13.2145	12.3432	12.6293	12.5409	12.7372	9.75006	12.0259	12.3279	12.2616	12.7601	13.2223	12.8156	12.8139	12.5942	12.2681	12.3628	12.9169	11.9025	12.7105	10.0173	12.2207	12.6608	12.5148	12.3045	11.8459	12.3433	12.3076	12.3051	12.5966	12.1007	12.4357	12.4373	12.3932	11.8968	11.8249	12.829	12.3384	12.1925	11.8387
395	Q9VCX4	Q9VCX4	mRRF2	14.447	14.1214	13.6902	12.8781	12.9793	12.8296	13.6254	13.004	13.0062	13.1669	13.1617	13.6515	14.0378	13.8024	14.0569	14.3308	9.46677	9.9117	13.0737	11.977	13.4246	12.9697	14.0933	13.9652	12.9618	12.9678	11.9808	11.5186	13.9975	13.6711	13.1617	13.194	13.8182	13.4155	13.3144	12.7571	12.5178	12.2333	13.6511	13.6875	13.3066	13.6509	13.454	13.7026	13.7411	13.817
396	Q9VDG2	Q9VDG2	Rlip	9.97355	10.6107	9.38129	10.7152	9.30909	9.55474	10.8296	11.6354	9.53004	16.8998	10.3516	10.7484	16.7673	18.3096	16.868	10.715	10.5365	10.1163	10.027	10.1472	11.7464	10.2869	10.7993	11.1917	18.3542	9.73132	11.0146	10.7743	17.7752	18.2343	10.2752	9.22832	10.9105	10.1535	9.98062	10.5586	16.5765	9.8103	11.1333	10.0978	10.678	11.1469	10.601	10.6679	11.3191	10.0186
397	Q9VEC3	Q9VEC3	Arp5	9.63556	15.7197	14.4359	14.8255	15.5924	15.1187	14.7741	14.6506	16.543	16.0895	14.9093	13.4905	10.1622	10.3256	16.8489	16.5959	14.9591	14.2624	15.2679	13.7695	10.832	10.2913	14.4271	10.2114	16.4792	15.6027	14.5765	14.3665	17.1067	17.2467	16.5108	15.6171	16.4102	15.9671	14.7372	14.9516	16.4783	16.4991	14.8142	14.8101	9.90389	10.8281	9.83521	10.5097	10.0131	10.4465
398	Q9VEG9	Q9VEG9	nrm	12.0527	12.8059	12.8104	13.0035	13.0803	13.0474	12.8614	13.3151	9.73291	10.0764	10.4321	10.0362	10.4858	10.6084	10.2832	10.6682	12.5046	10.6086	9.04773	11.2979	10.4182	10.6543	10.5438	10.4016	10.5298	12.3446	9.86202	9.9022	12.5919	12.5758	10.9042	10.3461	11.7638	11.1737	9.71984	11.2845	11.8724	11.5477	10.7465	9.64539	9.74198	9.80797	11.6381	10.5671	9.89942	10.4374
399	Q9VEJ0	Q9VEJ0	Prx3	11.6539	11.8587	11.6319	12.0649	12.1915	11.7285	11.8757	11.6543	12.1597	11.9854	12.1508	12.4382	12.2038	11.9218	12.1774	9.11489	12.4099	12.3525	12.7344	12.0877	11.8595	9.9706	11.1101	10.5553	11.5966	12.5783	9.9817	11.976	11.7032	12.1295	12.1319	10.9539	12.2753	12.0755	12.4049	12.4681	12.3461	12.2351	12.332	12.2366	11.973	10.0761	12.1595	12.1211	11.8566	10.7823
400	Q9VEX6	Q9VEX6	bor	14.2226	14.5835	14.1503	14.2293	13.9691	14.0358	13.9844	14.0889	12.804	12.9094	12.7589	13.0974	12.8653	12.9938	12.5842	13.0346	13.5753	13.4941	13.2639	13.4529	13.5049	13.3671	13.0977	13.1575	13.2469	12.9357	13.1877	13.2011	13.5093	13.3431	12.69	12.9956	13.2279	13.2093	13.3343	13.3537	13.0682	13.2176	13.1518	13.2542	13.2419	13.5089	12.9507	12.9645	13.372	13.2092
401	Q9VFB2	Q9VFB2	mRpS10	12.1306	11.9837	12.2825	12.4584	12.3207	11.544	10.3619	12.0111	9.86558	10.3471	9.82614	10.6495	9.92203	11.2812	9.64448	10.044	11.8373	11.6723	9.27847	9.89027	9.90306	11.1077	10.1467	10.1716	11.3447	9.91614	10.0529	10.7209	10.5673	9.77596	10.9697	11.0825	9.95394	10.1969	10.5152	11.4217	11.1724	11.6615	11.9193	10.3413	11.3332	11.4339	11.2645	9.87755	9.49832	11.3378
402	Q9VFC8	Q9VFC8	Glys	12.4183	12.054	12.3062	11.6448	12.5127	12.0669	12.6992	12.1954	10.4754	9.82921	10.1762	10.5035	11.0232	11.0963	11.435	9.81952	11.8464	11.9059	10.4136	11.6759	9.84289	10.8459	11.4341	9.67052	10.6161	10.3172	10.4672	10.9745	10.8843	11.7725	11.0612	10.4894	10.1785	10.7375	8.87253	9.78898	10.3045	9.38839	11.0522	10.0482	10.275	11.0004	10.4445	10.2917	10.0464	10.384
403	Q9VFF3	Q9VFF3	Rrp6	14.0872	14.2339	13.8519	13.8892	14.086	14.083	14.2056	14.213	12.9219	13.1194	12.9725	13.2253	12.9157	13.0465	13.2998	13.6034	14.7279	14.7098	14.2265	14.3814	14.287	14.1067	14.157	14.2911	14.5865	14.7463	14.6959	14.8196	14.2454	14.1984	13.8789	13.796	14.351	14.2718	13.6329	13.7478	13.9702	14.0454	14.0634	13.9784	15.0367	15.1083	14.6074	14.5718	14.7015	14.6042
404	Q9VG73	Q9VG73	CG5641	11.3228	11.5158	10.6737	11.8055	10.5915	11.1601	11.127	10.7352	10.0223	10.5542	9.94984	9.55591	11.0262	11.2219	9.02154	10.0786	10.193	9.41362	10.0333	9.46447	9.9539	10.2398	10.4569	10.0466	10.425	11.1767	10.7962	11.4822	10.6215	9.57578	10.8664	10.6237	9.19898	10.5168	9.36215	10.4988	9.06498	9.3758	9.50231	11.106	9.63471	10.4789	10.7063	9.21678	11.109	9.21075
405	Q9VG76	Q9VG76	CG17202	12.549	13.1089	13.1023	13.0432	12.84	13.229	12.5216	12.5628	13.5952	10.7779	9.48475	11.5829	11.1108	10.7097	9.75585	10.9509	12.6373	12.5682	11.5881	12.3953	10.7081	10.2894	10.6	10.6151	10.2146	10.7499	11.9109	9.42032	11.3228	9.48916	10.3524	9.69008	9.90954	11.0315	10.9509	9.38242	11.0931	9.79861	10.0461	10.6304	10.3952	10.2702	10.1463	9.44764	10.6297	10.0156
406	Q9VGP4	Q9VGP4	Ipo9	14.5324	14.6305	14.5419	14.758	14.648	14.7068	14.5987	14.6544	13.208	13.144	13.0337	13.1007	13.2835	13.182	13.1805	13.2379	14.2286	14.1288	13.7955	13.801	14.0194	13.8435	13.6998	13.6525	13.4472	13.5457	13.188	13.6882	13.7656	13.4331	12.9023	13.4678	13.0554	12.5906	13.0564	13.0771	13.2807	13.1148	13.0394	12.7699	13.1531	13.0359	13.0273	13.0538	13.2528	13.1589
407	Q9VH07	Q9VH07	pont	11.7893	11.9845	12.0889	11.7923	12.3525	12.1964	11.9328	12.1515	12.1347	11.5225	11.904	11.7119	11.0366	11.2094	11.7936	11.394	11.9466	11.2342	11.7267	11.6785	12.2801	11.7279	11.8534	10.5607	10.9092	11.8144	11.7487	11.6816	11.7862	11.3814	10.9725	9.96795	11.0791	11.7708	11.824	11.7039	11.4317	11.3326	11.4518	11.933	11.4607	11.4386	11.3601	12.2405	11.34	11.8294
408	Q9VH20	Q9VH20	TAF1B	10.1688	13.6558	14.13	10.9416	13.6947	9.82873	13.9838	13.5363	14.4082	10.3855	10.2452	9.18054	9.93458	13.51	14.2276	13.8244	9.92181	13.9004	9.94929	12.6903	9.18932	11.1791	10.1734	13.3229	13.8036	10.4567	10.5435	10.4311	14.301	14.0044	11.0353	10.0441	10.0032	13.4144	14.2891	13.8426	9.17968	13.9991	12.7766	12.908	13.9932	13.6028	9.73295	10.5867	9.07779	10.1567
409	Q9VHD3	Q9VHD3	GstZ1	12.2962	12.9678	12.5013	12.7984	12.4898	12.6061	11.3461	12.5908	10.9809	10.6951	11.0647	11.3886	10.5861	10.6251	10.4418	10.6715	11.7098	11.7851	11.0001	10.341	10.996	11.5259	10.3882	11.3518	9.80174	10.6451	11.4528	10.5181	9.06855	11.1952	10.8299	9.73541	10.6431	9.67943	10.238	10.5599	9.87589	11.7265	9.9783	10.7893	10.1663	10.3299	10.0998	9.99556	11.7321	10.686
410	Q9VHM6	Q9VHM6	Ouib	12.9707	13.4374	13.0344	13.5592	13.1394	13.1922	12.7972	12.8302	13.7136	13.7186	13.307	13.5171	13.3876	13.703	13.643	14.0521	13.5637	13.3145	10.683	13.3631	12.6372	12.9141	12.5386	10.1294	12.8591	10.218	10.5005	10.5702	13.0461	13.0119	10.0588	10.3611	13.2825	12.9608	13.0353	13.6697	13.198	13.2237	12.8417	13.1059	12.9975	13.2963	13.2226	12.8368	12.7535	10.3236
411	Q9VHP0	Q9VHP0	bel	12.6409	12.4714	12.8859	12.7999	12.6896	12.7229	12.6471	12.8026	11.8709	12.1238	11.546	12.2664	12.3796	12.4267	12.2865	12.411	13.1479	13.1024	12.1459	12.2715	12.4678	12.8241	12.671	12.0839	12.7462	12.8291	12.6851	13.0808	12.6836	13.0116	12.7215	12.7401	12.4144	12.5999	12.4672	12.7796	12.9902	13.1421	12.4806	12.6695	12.3844	12.6235	12.8651	13.1156	13.0101	12.5331
412	Q9VHU1	Q9VHU1	CG9630	9.90317	9.74979	9.7407	11.5017	10.7455	10.0524	11.0444	9.70369	9.57909	10.9792	12.0768	13.0269	13.0061	12.3245	10.0987	9.99773	12.6863	12.0984	13.8873	13.7788	10.0005	12.5269	13.2061	12.7869	12.4203	12.1786	10.4188	10.6154	12.5904	13.1274	10.3498	11.1219	10.568	11.503	10.4934	12.2907	9.53171	10.7328	9.05276	11.7049	10.1259	11.6884	9.70271	10.6227	12.6924	10.9218
413	Q9VI10	Q9VI10	SmD2	12.9038	13.093	13.2643	13.602	13.2766	13.2421	12.5333	12.8114	13.4253	13.582	13.3193	13.5946	13.4074	13.0508	12.4789	12.8243	12.8831	12.9828	12.2247	12.4992	13.0173	12.6124	12.2867	11.7524	12.7413	11.0063	12.2868	10.3093	12.8543	10.8606	10.5871	10.6718	13.2148	13.3481	13.0264	13.001	13.3933	13.1043	12.9486	12.8561	12.7737	12.6188	12.951	13.0769	13.2202	12.7039
414	Q9VI55	Q9VI55	Ufl1	15.2099	15.1687	15.2118	15.3863	15.2897	9.85151	13.9725	15.5102	14.198	14.9845	9.65976	14.6417	13.7579	14.2581	14.6913	15.0163	14.757	14.9257	10.5794	11.0642	14.9554	14.0286	14.4511	14.2819	11.0405	14.0958	14.1016	14.5723	14.4093	14.3583	10.8737	10.6183	14.5141	10.3323	15.2292	15.2192	15.0304	15.4754	14.9827	10.7904	14.5845	10.1297	15.0045	14.9688	14.4481	14.6891
415	Q9VIF1	Q9VIF1	Nbr	13.017	12.7235	12.9195	12.9133	12.8453	12.7256	13.0061	12.8079	9.55379	9.8024	8.51571	10.3627	10.362	8.93558	10.4508	10.7812	11.5216	11.7297	11.6734	11.2982	11.7578	11.5745	11.4245	10.92	11.4845	11.5561	11.2666	10.2806	11.4707	11.5596	10.6679	11.7846	10.3846	11.0757	10.175	10.1793	10.5458	11.033	11.305	10.357	10.413	9.72257	9.47137	10.8969	10.705	11.2187
416	Q9VIF5	Q9VIF5;17to20	del	11.0114	10.0167	14.8179	10	10.2378	10.0505	11.409	13.3141	10.517	10.144	10.3835	10.4933	10.0048	9.84934	10.554	11.6328	13.9523	10.7999	9.3364	14.538	15.1013	9.62817	10.7698	9.63657	15.4602	15.2173	15.1701	15.2846	16.2285	16.0173	15.6526	15.8632	17.6633	17.5704	17.2281	17.3899	17.4014	17.5052	17.0561	17.1807	10.7723	13.901	16.7067	15.8872	17.5896	10.5686
417	Q9VIW3	Q9VIW3	RanGAP	11.3813	11.8809	12.2337	12.3531	12.5116	12.529	12.1202	12.1348	11.6927	11.5864	12.0281	12.0523	11.7578	11.6966	11.6709	12.0275	12.0126	12.1526	11.4454	10.9847	11.8779	11.4388	11.5675	11.046	11.572	11.1969	12.2294	11.5408	11.2511	11.4429	10.692	9.73922	11.673	11.3568	11.726	11.6372	11.6784	11.5852	11.6521	11.5813	11.0663	10.8764	11.7055	11.8801	11.1262	11.1784
418	Q9VJ79	Q9VJ79	Pde11	12.1189	12.3365	12.758	12.8543	12.6508	12.6753	13.0346	12.9694	13.0269	13.1945	13.1917	13.2628	12.4578	12.8094	13.1327	13.1844	12.1365	11.9198	11.5756	11.5459	12.2986	11.8819	11.5465	10.6509	11.8175	11.7696	11.1538	11.9013	12.0392	12.0046	12.177	9.13251	11.506	11.0531	12.2851	12.4454	11.7823	12.021	11.8731	11.8428	9.817	11.5522	12.0845	12.5326	11.7263	10.2183
419	Q9VJB6	Q9VJB6	CadN2	10.4789	20.6472	20.3632	20.3004	20.29	20.3927	20.5745	20.5127	10.5232	20.3494	11.1745	20.8779	20.7678	20.8406	10.8542	21.0863	21.0229	20.7248	20.5715	20.6946	19.907	10.8584	9.3482	10.1042	21.107	21.1617	10.7486	21.0566	20.9642	10.8968	10.3666	21.6292	20.823	20.5034	8.90234	20.679	20.1986	20.821	9.65975	20.6465	10.4524	9.21894	19.5198	20.1664	20.1013	20.5613
420	Q9VJY6	Q9VJY6	RpL24	13.9386	14.0611	13.5322	13.6168	13.8324	13.8575	13.5695	13.5456	13.1207	12.9263	14.1297	13.6082	13.7118	13.662	13.578	13.7598	14.0646	13.9242	14.2778	14.2184	13.888	13.6837	13.3818	13.6293	13.2987	13.372	13.3838	13.3427	13.7986	13.4545	13.2454	13.1412	14.149	14.1148	14.6548	14.5751	14.0275	13.8836	14.4537	14.3184	14.0156	13.7996	14.0078	13.8733	12.9329	13.162
421	Q9VK34	Q9VK34	Sirt1	14.1104	14.24	14.1353	14.1936	14.1998	14.185	14.131	14.1547	14.2282	14.3088	14.0591	14.0114	13.7935	14.0745	13.9401	14.4014	14.2572	14.1939	14.0043	14.2608	13.9477	14.0206	13.8337	13.7464	14.0651	14.0901	13.9853	13.9464	14.1529	14.1119	13.8682	13.4404	14.3114	14.2381	14.274	14.5479	14.3808	14.3748	14.3196	14.3886	14.2245	14.2783	14.2596	14.0737	14.1105	14.1365
422	Q9VK45	Q9VK45	mTor	11.1948	11.7754	12.1184	12.2401	12.3579	11.9977	11.1205	11.8843	10.5709	9.84339	10.0071	9.76171	9.77957	10.144	9.49462	9.52951	10.9301	11.0171	11.0724	9.81722	10.761	10.2159	10.302	11.0803	10.4598	11.1805	11.777	10.1138	10.8077	9.98959	11.5756	10.7947	9.44289	10.0205	11.0264	10.1207	10.1475	10.8154	10.7844	10.0593	10.7396	10.8585	10.7939	11.9442	10.2071	11.6272
423	Q9VK68	Q9VK68	CG6153	15.4311	15.7866	14.5554	14.7203	14.8093	15.2918	15.1114	15.2544	15.5454	15.5337	14.9169	15.0865	15.0775	15.3018	15.599	15.9288	15.2375	15.4336	14.7847	15.0293	14.8576	14.9481	15.7001	15.7014	14.9673	15.2014	14.9778	15.0931	15.0934	15.3155	14.7925	14.3244	15.2444	15.3604	14.8414	15.2563	15.0837	15.2948	14.9882	14.8404	15.8003	15.9536	15.5404	15.33	16.125	15.5671
424	Q9VKD3	Q9VKD3	Nfs1	13.9287	14.1907	13.9439	14.0838	14.2976	14.0555	14.3766	14.1242	11.5128	11.7	11.0546	11.7043	11.4585	12.079	12.4015	11.8952	12.9783	12.8439	12.8236	12.9328	12.7043	13.1973	12.8275	12.4082	12.377	12.1832	12.6138	12.3323	12.4605	12.6026	12.0412	12.3523	11.5784	11.6312	11.7821	11.7006	11.3764	11.1611	11.2469	11.5718	11.5121	11.7489	11.6637	11.8889	11.556	12.2223
425	Q9VKK1	Q9VKK1	Ge-1	13.5054	13.0721	13.9022	13.595	13.6945	13.4031	14.1461	13.8518	13.6129	14.2515	14.0913	13.8866	13.984	14.1255	14.2744	13.9543	13.4411	14.197	13.9534	13.7947	14.2192	13.1663	14.2741	13.848	14.2622	14.1621	11.0811	14.412	14.104	13.7861	10.7563	14.4747	14.2674	13.8935	14.1077	14.0309	14.1034	13.7064	14.174	13.8434	14.2803	10.5955	14.3838	13.4994	9.87029	14.0597
426	Q9VKM1	Q9VKM1	piwi	13.0118	13.2297	12.9566	13.0857	12.8388	13.0491	12.8622	12.8789	10.9954	10.8972	10.369	10.0496	10.4554	10.8794	10.4074	10.5537	12.0085	12.4143	12.1236	12.4636	11.9863	11.5761	11.9342	11.0066	11.8904	11.9181	10.4944	12.3473	12.0411	11.8651	11.5929	11.232	11.8838	11.5915	11.4179	11.9277	11.6007	12.1021	11.8138	11.8091	10.4393	11.1588	11.7611	11.8805	13.176	11.4002
427	Q9VKU7	Q9VKU7	Grip75	12.6647	12.4122	12.1874	12.4961	12.1011	12.5207	12.1124	12.411	11.1117	11.7799	10.9318	11.9929	9.73174	12.1818	10.4342	12.1398	12.0455	10.6287	11.7871	12.4344	9.73479	10.8199	11.8824	10.329	10.1611	10.8827	10.691	10.8622	10.7764	10.7171	11.7521	10.9394	11.0629	10.5794	11.6333	11.9748	11.7463	11.7139	11.5445	9.60341	11.3315	10.4874	11.3809	11.7206	10.5906	11.0324
428	Q9VKY2	Q9VKY2	Cand1	14.1416	14.1896	14.4847	14.5527	14.5359	14.6236	14.5543	14.4961	12.3859	12.6173	13.1859	12.2823	12.2642	12.5691	12.4224	12.7392	13.5	13.3583	13.0556	13.0476	13.0609	13.3365	13.201	13.0205	12.7674	12.7072	12.4353	13.0087	12.7744	13.0775	13.0079	12.7022	11.9237	11.9253	12.1249	12.3364	12.5132	12.2432	12.3637	11.8818	12.0185	12.6018	12.3346	12.1094	11.8891	12.8368
429	Q9VL06	Q9VL06	Ufd4	15.052	15.5329	15.4312	15.6896	15.5476	15.5911	15.452	15.3716	15.4816	10.3311	10.2478	9.73904	9.5879	9.36498	15.1717	15.7475	15.3796	15.6713	15.1643	15.1396	15.0266	15.3519	14.594	14.8187	14.5052	15.4259	14.4069	15.4413	14.9356	14.7216	14.3977	14.9978	15.2105	15.3312	10.4209	9.80243	14.981	15.5599	14.8599	14.7587	11.0394	14.5094	14.5398	10.5477	10.5443	10.3227
430	Q9VL18	Q9VL18	eEF1delta	12.4181	11.8384	12.5176	12.3006	12.1331	12.2271	12.2737	12.2307	12.744	12.3356	12.0566	12.1659	11.8628	10.521	12.3562	11.9987	12.6099	12.361	12.0153	10.0286	10.9078	10.3498	10.646	10.6658	12.3752	11.1651	10.2476	10.4771	10.6206	9.18357	12.5526	10.2545	12.5494	12.0591	11.9742	12.0436	12.4308	12.762	12.2479	12.0905	12.4443	12.525	12.6619	12.6813	12.6904	12.0229
431	Q9VL25	Q9VL25	ath	12.814	13.1659	13.0755	12.567	12.8703	12.9734	12.9614	13.1193	10.9843	9.92429	9.60733	10.7551	11.8376	11.1799	10.4409	9.35563	10.4017	12.5189	11.4398	12.1414	11.7582	11.1388	10.1532	10.5202	12.616	11.9947	10.5678	10.7101	12.0591	11.712	10.6776	10.7676	10.0704	10.806	10.3468	11.546	10.333	10.1441	10.8476	10.3021	9.97393	10.384	10.6974	10.6104	10.5131	10.6604
432	Q9VLK2	Q9VLK2	CG13096	11.6143	11.9545	11.8179	11.4536	12.4111	12.5042	11.5212	10.5003	12.4761	12.8634	9.02636	10.1626	12.2996	12.3846	13.6455	13.8531	13.1204	13.2216	11.7061	12.2724	10.4666	9.8391	11.9949	11.7229	9.99029	10.7702	12.8548	11.0423	11.9468	11.842	9.7128	10.8539	12.0183	10.707	12.181	11.8252	12.2062	12.4442	12.6191	12.5098	10.0378	12.0632	11.6838	12.0401	12.3682	11.3237
433	Q9VLN1	Q9VLN1	Wdr82	15.382	14.7979	14.5841	14.3883	14.9303	14.778	14.9716	15.2304	15.8241	15.8649	15.3204	15.5751	16.066	16.1847	15.5374	15.6915	15.0374	14.9617	16.8409	16.8588	15.5852	14.9057	15.3219	15.1773	15.0493	15.3391	15.4485	15.602	14.9412	15.2817	14.2563	14.8858	15.6135	15.483	14.7725	15.1622	14.7677	15.2141	15.5392	15.3448	15.5039	15.3895	15.2246	15.5044	15.279	15.2398
434	Q9VLQ1	Q9VLQ1	wol	12.2844	12.5555	12.5324	12.7007	12.5319	12.4663	12.6645	12.7213	10.1802	9.64799	10.449	10.3688	10.9984	10.2123	9.46844	11.1971	9.92544	11.7553	10.4837	11.5826	10.4878	11.2015	9.93466	10.1227	10.504	10.334	10.3074	10.331	10.8715	9.83411	10.4616	10.1442	9.77073	10.4979	10.3986	9.98114	10.7892	10.0354	10.6812	9.85517	11.0993	11.0861	9.81305	9.82034	10.1182	10.7784
435	Q9VLR5	Q9VLR5	Ssb-c31a	15.3768	15.4468	15.275	15.1111	15.3932	14.9042	15.0661	14.6742	16.6562	16.673	16.2172	16.1246	15.8633	15.7758	16.0483	16.0823	14.6213	14.5039	14.5924	14.7131	13.7136	13.4762	14.077	13.9618	14.0153	14.0643	14.1303	14.1051	13.9296	13.5739	9.59323	13.8521	14.6671	14.7518	13.9075	14.1031	14.4851	14.286	14.4454	14.1975	14.5923	14.7385	13.5082	13.3216	14.8002	14.8637
436	Q9VLS1	Q9VLS1	CG8475	13.0934	13.3285	13.2271	13.1011	12.9445	12.8688	13.0175	13.2306	13.1999	13.4399	13.2379	13.44	13.1618	13.4259	13.4525	13.6163	12.7267	12.9427	12.6101	12.802	12.6657	12.5937	12.9351	12.5139	12.6156	13.2443	10.1854	12.8278	12.752	12.8548	13.0858	11.0223	12.7213	12.9607	12.8369	12.879	12.5624	12.6808	12.9337	12.7823	12.4474	12.4418	12.9225	12.9483	12.974	13.1174
437	Q9VLT5	Q9VLT5	poe	10.9043	11.3919	11.951	11.6552	11.7542	11.564	11.0567	11.5042	9.09883	11.0727	10.9474	9.99043	10.0199	10.108	10.8965	10.5998	11.4322	10.8565	11.1033	11.633	10.526	10.1492	11.3531	11.0509	10.4362	9.84982	10.6453	11.2491	9.855	10.3821	10.2229	10.5935	9.87553	9.85635	10.7371	10.4348	10.3759	10.6866	10.688	10.9048	9.71776	10.527	10.9524	9.83227	10.2226	10.3751
438	Q9VM75	Q9VM75	l(2)k09022	13.5397	13.6354	13.7846	13.7036	13.7051	13.6763	13.3212	13.3279	10.1568	8.8948	10.1089	10.2033	9.21885	9.37127	13.8521	9.76688	13.3402	13.3928	13.5056	12.4631	13.2251	13.6569	11.1338	10.1794	10.4672	10.3617	13.4622	10.1754	12.8198	12.0439	8.66907	10.0544	13.341	12.3361	10.0354	10.5608	13.1212	12.6199	11.0245	9.64353	9.99671	10.0176	10.2015	9.59496	11.0312	10.3875
439	Q9VMA3	Q9VMA3	cup	14.5021	14.7785	14.631	14.8548	14.6968	14.702	14.5678	14.7923	12.1516	12.516	12.5317	11.3392	12.2415	12.5243	12.5038	12.2781	14.4831	14.4223	14.0803	14.384	14.1691	14.067	14.0849	13.9973	12.4732	13.0951	12.8138	13.174	13.3007	13.0635	11.9624	12.4672	13.1652	12.5467	12.6522	12.7232	12.787	13.1914	12.8359	12.7478	12.9476	12.5705	13.0898	12.8162	12.9379	12.5695
440	Q9VMJ7	Q9VMJ7	Kdm5	9.76868	10.555	9.60359	11.3038	13.7123	13.7996	13.1115	13.6414	10.4089	10.0693	13.7419	10.3393	10.6179	13.3465	9.87876	14.1788	14.1605	13.8584	11.5089	10.1341	13.7634	10.8822	13.8589	8.92653	14.1241	14.256	14.356	12.9763	13.8385	10.626	9.98639	14.6003	9.59953	13.6018	13.2971	13.9849	14.1742	10.3996	13.5939	10.1215	14.1593	10.1028	13.8242	12.5771	14.2815	11.1307
441	Q9VN25	Q9VN25	eIF3a	13.2485	13.2954	13.2416	13.3476	13.4202	13.5246	13.4052	13.4161	12.6015	12.9212	12.9345	13.0305	12.739	12.9299	12.9823	13.0456	13.5937	13.6364	13.175	13.0095	13.2647	13.1437	13.2111	12.7617	12.8224	12.9726	12.9296	12.8564	13.2751	13.0265	13.1051	12.6768	13.1935	13.036	13.0609	13.0399	13.3169	13.3607	13.3388	13.1676	12.9686	13.1434	13.337	13.363	13.1466	12.9859
442	Q9VN50	Q9VN50	eIF3f1	13.4452	13.8296	13.9559	13.8735	13.8772	13.8528	13.9572	14.208	13.2497	13.3405	13.2961	13.1096	13.384	13.274	13.3516	13.5674	13.8327	13.8598	13.3847	13.2642	13.3932	13.491	13.3312	13.3544	13.4341	13.3873	13.3054	13.3626	13.6316	13.3887	13.664	12.9112	13.5392	13.4142	13.5262	13.6417	13.9008	13.76	13.6971	13.7226	13.4055	13.4842	13.4628	13.2585	13.1844	13.2968
443	Q9VN93	Q9VN93	CG12163	14.2724	14.4719	14.3839	14.4367	14.4234	14.1746	14.2554	14.2359	10.4248	11.0746	12.3596	9.78644	12.5045	10.3569	12.5419	12.991	13.6303	13.6911	13.3871	13.5312	13.5126	13.4281	12.9016	13.0981	10.2952	11.5592	10.334	13.0646	10.7763	12.9758	11.1347	12.1954	12.4653	10.242	12.7284	12.0056	12.4396	12.5118	12.1206	10.1956	12.5307	12.3129	12.314	12.3049	9.69296	12.5074
444	Q9VNE2	Q9VNE2	kra	12.3184	11.9426	12.6075	11.8874	11.5398	12.3965	12.1134	12.0136	10.6254	9.6188	11.5008	11.886	10.4179	10.3069	10.0116	11.7082	12.2525	12.3587	10.224	12.158	12.5096	10.7217	12.7411	10.6831	12.3227	10.2161	10.2287	12.3953	12.5833	12.8043	10.9771	12.2443	11.1122	10.5101	12.1481	12.1841	12.0582	12.6343	12.1567	11.7607	10.4041	13.0369	10.8527	12.8124	10.7448	12.3544
445	Q9VNE9	Q9VNE9	RpL13A	14.8396	14.7477	14.8147	14.401	14.7454	14.6761	14.7001	14.5515	14.9672	14.5093	14.8909	14.6663	14.3773	14.7363	14.7497	15.0667	15.2118	14.8112	14.6511	14.8128	14.9901	14.7597	14.669	14.6603	14.3504	14.6004	14.1754	14.9673	14.6763	14.4455	13.8494	14.1703	15.1694	14.9219	15.2227	15.5157	14.6413	15.2104	15.2425	15.0816	14.6658	14.9504	15.0694	15.2487	14.7729	14.9711
446	Q9VNP5	Q9VNP5	BoYb	11.78	12.3629	12.0293	11.998	11.9505	12.0918	11.7742	12.2719	10.4074	10.0015	10.3786	9.88218	9.39571	10.0436	11.1003	9.77534	10.6888	11.2108	9.562	9.2945	11.6309	11.1321	10.7685	10.2249	11.1871	9.0865	10.193	10.3702	9.78225	10.1091	11.1945	9.29633	9.99171	9.86126	10.5112	10.3944	9.72007	9.56793	9.79326	9.54446	10.7791	10.3288	9.94411	9.35303	10.6426	9.54838
447	Q9VNV3	Q9VNV3	Ddx1	14.1505	14.2738	14.9347	15.2519	14.4931	14.8107	15.8559	15.5249	13.4647	13.7576	17.2023	16.7513	16.3728	9.80555	15.1223	15.3154	16.9251	16.5762	17.3215	17.1606	16.1148	16.2355	16.9747	16.6051	16.4393	16.2741	15.1057	14.4854	17.766	17.5851	10.6179	15.1188	14.777	14.4938	15.7862	14.4743	16.5831	16.5744	15.6147	15.4871	15.7965	15.1723	15.4602	15.5013	10.6141	16.2005
448	Q9VPC0	Q9VPC0	Pitslre	11.8019	12.5391	11.1744	11.4271	9.6567	11.8002	11.7097	11.4135	9.80936	10.0386	9.07382	9.84441	10.6711	10.6931	11.1591	10.2597	11.2429	10.6105	11.3265	12.2214	10.325	11.8485	9.35926	12.1157	10.4225	11.6559	10.6739	10.9298	10.4333	10.2129	10.6812	11.0221	9.79963	9.1126	11.3795	11.4444	10.9845	11.4335	9.59428	11.9252	10.5582	9.78327	10.052	11.5074	8.82157	10.448
449	Q9VPQ2	Q9VPQ2	shv	13.0787	13.0132	12.2256	12.3811	12.8129	12.7203	12.6295	12.9968	10.1047	10.2304	10.5504	8.62879	10.9479	10.9204	9.28082	11.5476	11.9855	12.0024	9.61752	11.7803	9.75594	12.2691	9.92636	10.9306	9.88506	9.95897	11.9437	10.5087	11.5802	10.2099	10.5242	8.55098	10.6729	10.0923	10.0837	10.2392	11.0637	10.2041	9.0756	10.8426	10.1755	9.62902	9.6449	10.0028	10.6943	9.98861
450	Q9VQ57	Q9VQ57	Der-1	10.6987	10.3484	15.4964	9.68912	9.96985	9.93209	10.0545	9.88118	10.5762	10.1689	9.86079	10.6769	10.6566	11.0026	10.7792	9.55301	16.5336	9.37964	16.8518	16.7133	10.4514	10.0506	17.1104	10.8594	9.34242	10.441	10.5921	9.85425	9.80684	10.2251	10.489	16.4908	10.4158	16.3218	16.5823	10.3746	16.1917	10.7979	16.4915	10.6863	16.926	10.2623	10.8975	11.0283	10.3212	15.7607
451	Q9VQN8	Q9VQN8	Fign	13.3235	13.6768	13.4861	13.6854	13.9338	14.0377	13.5948	13.7052	12.4135	12.7607	12.2054	12.7536	12.5026	12.8654	12.9708	12.8864	13.376	13.7562	12.5052	12.3771	13.3184	13.2844	13.442	12.8298	12.8066	12.9576	12.435	12.0606	12.8572	13.0057	13.2504	12.9855	12.4756	12.788	12.6497	12.5425	12.5964	12.857	12.472	12.8629	12.7148	12.4481	13.2696	13.135	12.8738	12.6036
452	Q9VQX4	Q9VQX4	Naprt	12.5613	13.547	12.4615	12.5218	12.764	12.3604	12.749	12.9452	9.92936	10.3187	9.86031	10.473	9.96735	8.81038	10.1943	11.3615	11.0351	9.88255	10.0169	10.3131	11.6446	10.0454	10.3573	11.0587	11.5271	11.1479	10.5938	11.011	12.3527	10.2288	11.6097	9.28809	10.1511	12.2843	10.6628	9.83544	10.5252	10.3397	12.0987	8.69042	11.0136	10.0697	10.5644	12.6129	11.0588	9.8992
453	Q9VR59	Q9VR59	l(1)G0196	13.6584	14.2883	14.2097	14.0522	13.9916	14.2081	14.1559	14.1024	11.4216	9.9525	8.65213	9.34011	9.56672	10.4256	9.98487	10.1052	10.5172	13.7963	10.7302	10.7525	11.0271	11.0834	15.6171	16.0293	14.0187	10.6614	14.1476	11.7401	12.4995	10.0154	9.67818	13.6536	11.6424	9.23092	13.2268	9.90712	13.4318	10.9458	9.47426	10.3459	11.443	10.365	14.244	14.7112	14.5355	10.57
454	Q9VRJ0	Q9VRJ0	Gen	13.5324	13.45	11.1856	13.5937	10.1692	13.1726	13.496	10.0898	13.6436	9.21622	11.0937	13.8181	13.2296	13.2062	13.8491	13.8176	10.5526	9.92586	13.4227	13.8244	13.557	13.7915	9.63858	13.0029	9.826	13.6116	11.2461	13.5355	13.6177	13.5716	10.1312	9.89157	13.9074	13.3876	10.7636	13.4614	13.2469	13.3265	13.8274	9.69205	13.3679	9.93915	13.3371	9.69214	12.7721	13.2871
455	Q9VRQ9	Q9VRQ9	QC	15.3071	15.3782	15.3587	15.4319	15.5265	15.5229	15.4604	15.4051	16.0767	16.298	15.8859	16.0119	15.5824	15.814	15.7766	16.1239	16.1263	16.0755	15.7948	15.9148	15.9313	15.7255	16.063	16.0428	15.5	15.6503	15.555	15.5671	15.3728	15.4874	15.1834	15.1356	15.9015	15.8226	15.696	15.844	15.6123	15.8128	15.5451	15.4846	15.7479	15.7632	15.9953	16.0637	15.5847	15.4719
456	Q9VRX3	Q9VRX3	betaTub65B	15.7094	15.7597	15.7657	15.9912	15.6958	15.7408	15.2326	15.257	14.0593	14.4726	17.219	17.4575	15.9293	15.6961	16.1166	16.442	17.3945	17.2849	15.9426	15.9657	17.9132	10.4721	18.1686	10.206	16.394	16.475	15.8574	16.1652	16.9843	17.1716	17.2364	16.3978	14.9977	14.8954	16.1736	16.5678	16.3255	16.626	16.3538	16.2299	17.3154	17.4763	15.7623	15.6511	17.746	17.6069
457	Q9VS34	Q9VS34	RpL18	13.8519	13.9222	13.4722	13.5175	13.7133	13.8614	13.4166	13.4653	13.0055	13.3043	13.8695	13.8229	13.6258	13.4199	13.1366	13.1814	13.4073	13.2558	13.8206	14.3486	14.2944	13.6321	13.5016	13.8381	13.1831	13.2733	13.2998	13.5849	13.5253	13.9119	13.2238	13.6367	14.0977	13.9986	14.6353	14.4628	14.1151	14.287	14.5916	14.8243	13.9477	13.9401	14.0517	14.2088	13.5448	13.5164
458	Q9VS77	Q9VS77	mthl6	13.569	13.4755	12.6919	12.9186	12.9514	13.511	12.8279	13.4361	11.2928	12.0742	10.038	12.2956	10.1915	11.8405	11.1153	11.9805	11.8764	12.8927	9.76811	12.5529	11.6486	12.7847	10.2879	12.8748	12.3515	12.4889	12.1241	11.5929	10.537	12.0256	11.6606	11.7468	9.25519	11.8867	11.1436	12.0114	10.7615	12.4756	9.892	11.894	11.7519	12.531	11.2476	12.638	11.3875	12.824
459	Q9VSA3	Q9VSA3	Mcad	14.1217	14.4607	14.3556	14.5976	14.4006	14.3675	14.3505	14.4627	13.4821	13.7428	13.3383	13.3958	13.0464	13.2395	13.561	13.7827	13.1367	12.8958	13.1934	13.1944	12.8616	12.9893	12.8552	13.0081	13.1038	12.829	12.9726	13.3369	10.0191	12.8269	9.15574	12.5468	12.6155	12.2432	12.6987	12.7302	12.5643	12.6038	12.3006	12.5793	12.5722	12.4212	12.9065	12.7148	12.9414	12.9337
460	Q9VSS1	Q9VSS1	pix	9.58163	11.1311	9.89341	11.7087	10.5523	10.2691	15.9026	11.04	10.1734	9.3184	16.1398	9.57016	10.6613	10.1774	11.0572	10.3584	10.6363	16.7323	10.0891	16.8846	9.16086	10.4916	11.0941	10.0594	10.8333	11.3221	10.4149	10.1679	9.46284	10.2902	10.9957	9.6923	9.21469	11.5162	10.0558	16.1165	9.94539	10.4389	9.45455	10.7115	16.1128	10.5027	16.2042	16.2997	10.8871	11.1073
461	Q9VTC2	Q9VTC2	Blos4	10.7493	10.1422	10.3771	10.5865	10.5858	9.67155	11.0865	11.0454	9.6315	9.74221	9.87569	12.1354	10.5184	9.33577	10.5255	9.06684	9.9683	10.1329	10.482	9.74728	10.1837	10.5119	10.5493	10.5131	9.84207	10.9511	10.141	9.45169	9.73652	10.6929	12.0073	10.3203	9.4546	11.0506	10.5303	9.50058	11.5377	9.61528	10.3315	10.3764	10.5365	10.0955	11.1227	10.4009	10.1984	10.4288
462	Q9VTM5	Q9VTM5	mtTFB1	12.0522	11.961	11.7748	11.5389	11.8581	11.7962	11.8879	11.8342	10.6298	10.4782	10.2386	9.54755	11.4901	10.6306	10.2155	10.6843	10.5187	9.95755	10.4392	10.8059	10.7936	9.86064	10.0706	10.1187	9.54483	9.88172	10.3333	9.45702	11.0641	10.7965	9.61397	10.676	10.4279	10.0067	10.0344	10.0623	9.96318	11.2756	10.5408	9.16969	11.2691	11.4332	10.6398	10.6145	11.0167	10.3774
463	Q9VTP4	Q9VTP4	RpL10Ab	14.8232	14.6056	14.9762	14.8593	14.633	14.6483	14.7354	14.9481	14.7175	14.6551	15.0373	14.7591	14.6346	14.3973	14.9516	14.9591	15.09	15.0061	15.0662	15.0506	14.7363	14.3063	14.9025	14.4191	14.3677	14.3474	14.5813	14.3151	14.685	14.3857	14.0708	14.0247	15.5428	15.3879	15.524	15.3257	15.5685	15.609	15.5368	15.3251	14.8825	14.9082	15.3916	15.2185	15.0349	14.6808
464	Q9VTU4	Q9VTU4	eIF3l	13.1151	12.973	12.7207	13.1138	13.1119	13.0556	12.8649	13.2417	12.3781	12.96	12.7155	12.8686	8.92772	12.8499	12.5366	12.8479	13.1599	13.511	13.055	12.788	12.7095	13.1571	12.6036	12.4855	10.0637	12.8944	12.4688	12.8414	12.7824	13.3339	12.8578	12.8233	12.9002	12.737	13.0105	13.392	13.1429	13.084	13.2635	13.5878	12.7681	12.9224	12.9783	12.9324	12.7719	12.9823
465	Q9VTV1	Q9VTV1	thoc6	12.2023	12.1576	12.3817	12.4175	12.0218	12.1377	12.1485	12.2048	11.8919	10.9836	10.2755	12.0748	9.40129	10.2363	9.29692	10.8987	10.586	11.1954	9.63108	10.1686	11.0667	10.2945	10.2854	11.1144	11.9813	9.95082	10.3914	9.94112	9.99625	10.434	10.0114	11.0855	10.552	12.3294	9.85195	9.0331	8.9969	12.0633	12.0855	10.5871	10.0766	10.3497	10.9165	10.4641	11.781	10.6135
466	Q9VU02	Q9VU02	SmD1	11.0252	10.853	11.0776	9.9224	11.2122	10.1659	10.0213	10.9197	10.5211	9.22131	11.2454	9.79566	9.62337	10.8709	10.5261	11.0447	10.5295	10.0771	11.0774	10.4625	10.3571	11.0351	10.8208	9.80922	10.6776	8.70058	9.64053	9.81255	11.0724	10.9554	10.6447	10.6199	10.7443	10.1893	10.8545	9.72115	10.1766	10.9138	11.1213	9.91615	10.475	10.604	9.96504	11.1419	9.18591	10.3619
467	Q9VUQ5	Q9VUQ5	AGO2	13.0363	13.4057	13.6263	13.7582	13.7453	13.5925	13.5659	13.8604	10.7162	9.2509	9.61027	10.4636	11.3464	9.83035	10.6191	12.0695	13.1683	13.3861	12.9047	13.0088	12.6809	12.6662	12.8654	12.9296	12.4709	12.5502	12.8428	12.4196	12.4492	12.6754	11.058	11.4929	12.7661	12.5342	12.4409	12.224	12.8565	12.8953	12.4204	12.6045	12.5459	12.6663	12.3361	11.9584	12.2106	12.2723
468	Q9VUT6	Q9VUT6	Pgant8	11.2815	10.4701	12.3683	12.1571	12.2013	12.475	12.275	12.6484	11.5197	12.9601	9.69982	11.2393	12.1619	13.0362	10.3842	12.3192	9.78708	13.8987	12.2137	12.8658	9.60861	11.029	12.0607	11.8358	10.6039	12.5856	10.4005	13.4852	9.65993	12.9179	9.52745	12.2089	12.0877	12.6421	12.2589	12.6459	10.6644	12.7141	12.4045	12.8286	9.33624	12.7859	9.6531	9.65674	10.8357	10.2325
469	Q9VV73	Q9VV73	nxf2	13.7877	13.5139	13.0667	13.5024	12.7348	12.8091	13.7667	13.7506	9.95508	10.858	10.627	13.3711	10.8185	10.9098	14.5675	13.1076	14.0069	14.027	10.2096	13.6603	8.88876	10.222	12.8394	11.3631	13.7287	13.2079	10.6674	13.1592	13.7783	13.5917	10.305	13.1833	13.8616	13.5412	13.5724	13.5767	13.3085	13.6036	13.051	13.1936	13.0517	12.972	13.1406	13.2752	13.0498	12.867
470	Q9VV87	Q9VV87	Baldspot	11.8386	11.243	11.9364	11.7837	12.0493	11.5282	12.272	11.6116	12.569	10.4404	11.6417	11.3326	11.1955	11.3884	11.3455	12.0693	10.0667	11.5243	10.6308	11.1484	10.2502	9.15513	11.3218	10.0396	10.1875	10.9608	10.0127	10.8141	10.9082	10.4167	9.97355	10.21	10.6842	9.07989	10.9512	10.933	10.0031	10.8636	11.6322	10.8202	11.742	11.047	10.4582	11.0207	9.79626	10.1192
471	Q9VVA6	Q9VVA6	nudC	10.2214	11.5591	12.0106	12.0382	11.814	10.8321	11.9482	12.0855	12.1206	11.9565	11.3707	11.6472	12.5561	11.741	10.2028	11.9128	9.51958	12.2182	8.9992	12.3146	11.3315	11.3635	11.8709	11.7155	10.1413	10.1189	10.5181	9.98077	10.2601	9.78936	10.4544	10.4052	10.6001	11.8534	11.951	12.1948	11.38	10.0086	12.2004	12.0602	11.9729	12.254	11.5443	12.1722	12.2175	10.4602
472	Q9VVK8	Q9VVK8	ais	15.2268	15.7578	14.547	15.2287	11.4961	14.2177	11.3797	14.53	11.4406	15.1492	14.8797	14.2291	14.0257	15.3639	15.1611	9.94161	14.6642	14.6382	16.3801	16.3517	15.9927	15.8679	15.8903	15.8218	15.3937	15.3051	14.6028	14.5595	14.1636	14.8083	14.3794	10.8335	14.9381	15.298	14.7845	15.3251	15.0594	15.255	14.8809	10.8669	14.6918	9.39676	15.7346	16.2353	15.7331	15.7407
473	Q9VW26	Q9VW26	Oat	12.9673	12.7182	12.4916	12.5015	12.0393	12.3083	12.6537	12.5738	12.4962	12.3039	12.8208	12.8829	12.1629	12.5548	12.5568	13.0711	12.4869	12.3954	12.1464	11.8464	12.0804	12.1082	12.2435	12.0393	12.8068	12.9479	12.794	12.8629	12.8672	12.6192	12.2467	12.63	12.3551	12.4703	12.1891	12.6332	12.274	12.5371	12.2967	12.4278	12.2128	12.3343	11.8592	11.8278	12.1994	11.6894
474	Q9VW71	Q9VW71	kug	9.77576	11.0273	10.2241	10.3838	10.601	12.129	10.1522	10.5344	10.7053	11.0947	9.69691	9.99542	10.5421	9.61716	10.0685	12.392	9.38731	10.2166	11.7081	9.93556	10.3429	10.5105	10.6609	9.37714	10.3349	10.968	9.5329	10.1422	10.7433	11.3199	9.99036	10.4206	10.1764	10.791	10.7109	11.2229	9.32377	10.8041	10.2242	10.8905	10.1352	10.5681	8.86761	10.2716	10.1955	10.4059
475	Q9VWG0	Q9VWG0	Shawn	12.9059	13.079	12.6746	12.7684	12.5866	12.6278	12.8673	12.5802	9.28936	10.834	11.0102	10.0838	10.9031	11.0107	9.69818	10.478	11.2128	11.8925	11.6214	11.8281	11.7066	10.2231	10.048	12.3121	10.9941	9.97254	9.69249	9.95604	10.6366	10.559	10.1053	11.0634	9.93738	9.71813	10.1748	9.98738	9.52726	9.96811	9.71684	9.54477	9.70133	10.0762	9.90236	11.8044	10.1	9.52808
476	Q9VWG3	Q9VB14;Q9VWG3	RpS10b	13.9424	14.3801	14.9553	14.7703	14.9134	15.1006	14.356	14.5987	15.2226	15.2275	15.0155	14.8346	14.2728	14.7316	14.4719	14.3664	15.0301	14.9419	14.6158	15.0656	14.7751	14.3197	14.5672	14.039	13.9375	13.7432	13.6601	13.6507	14.1351	13.793	13.3272	13.1221	15.6514	15.4808	14.6203	14.5017	15.471	15.5554	14.9891	15.2186	14.8261	14.6372	14.8963	14.9057	15.0517	14.9561
477	Q9VWH4	Q9VWH4	Idh3a	16.4483	16.7109	16.8685	16.8836	16.8921	16.9344	16.9771	16.9759	14.0344	14.2533	13.9662	14.1567	13.725	13.8274	14.2062	14.4103	15.4426	15.3949	14.825	14.9834	15.0328	14.9132	14.6782	14.6684	14.3044	14.5107	14.0348	14.0469	14.6969	14.6167	14.2358	14.226	13.6556	13.2573	13.8137	13.9257	13.8885	14.0998	13.8343	13.7081	13.4601	13.4868	13.7317	13.8668	13.86	13.7118
479	Q9VWY6	Q9VWY6	Taf8	11.4194	11.6557	12.1022	11.8028	11.4713	11.6698	11.1023	11.7063	11.8135	10.7658	11.8045	12.1466	11.4042	10.883	11.0935	11.6862	12.4215	11.4227	10.0232	11.7497	10.1965	8.932	10.2725	9.70901	10.1599	11.2186	10.9648	11.0303	10.119	11.2829	10.3583	10.6183	11.4018	10.0231	9.79253	9.99645	10.8649	10.4136	10.3223	10.6041	11.2014	10.2877	10.6519	10.08	11.2572	10.0121
480	Q9VX91	Q9VX91	Ubr1	13.4118	13.4261	13.2741	13.4843	13.6268	13.5328	13.5899	13.5768	13.0336	13.2094	13.1195	13.0966	12.6099	12.8087	13.5614	13.7754	13.3473	13.3509	13.135	13.0441	12.8701	12.8239	12.4819	12.3987	12.9257	12.8845	12.3272	12.0743	12.7261	12.4689	12.3614	11.6589	12.9841	13.1135	13.1587	13.2847	13.1897	13.3575	13.1264	13.3079	11.6191	11.7955	13.111	13.3472	12.8648	12.7117
481	Q9VXA0	Q9VXA0	Nprl2	9.69019	11.1981	11.6487	11.6378	11.1565	11.6614	9.73965	10.9642	10.844	10.4606	9.27754	9.24189	11.217	11.2738	10.0707	9.60777	10.3286	10.9426	11.2631	10.4645	10.6323	11.0813	10.9485	10.2378	10.4441	10.0851	10.3236	10.1706	10.6249	10.7218	9.96471	9.4527	9.07895	9.84019	10.8717	9.4544	10.1676	10.6342	10.4239	10.9443	10.3828	11.2956	10.3181	10.0183	10.784	9.25488
482	Q9VXE6	Q9VXE6	Nup153	13.7249	13.9988	13.7393	13.8373	13.8	13.6843	13.6958	13.8682	10.7433	9.95247	9.61719	10.5489	10.3932	10.6988	10.7402	9.68875	13.2988	13.3412	13.2954	13.1595	13.1455	13.38	12.4829	12.7815	11.401	9.76216	9.29363	11.1447	12.0988	12.1385	9.52974	10.1451	9.57665	10.4011	10.6176	9.18746	11.0913	9.73167	10.739	10.621	10.1609	10.9079	10.1904	10.5856	10.9621	9.72856
483	Q9VXF1	P48456;Q27889;Q9VXF1	CanA-14F	12.5603	12.5131	12.6119	12.6825	12.9481	12.5806	12.8051	12.6849	11.0502	11.2533	11.7559	10.3171	12.2993	8.85819	9.26827	12.1398	12.5655	12.5261	11.0232	12.9442	12.2289	11.9735	12.7698	9.3505	12.3748	11.4401	13.0757	13.1046	12.9164	13.4094	11.3769	13.9229	11.7343	10.7187	11.6666	11.6092	12.9981	12.8099	11.6954	12.9266	12.7843	10.0116	11.0356	12.707	9.61895	10.3299
484	Q9VXK0	Q9VXK0	Nipsnap	14.2429	14.4316	14.2509	14.4716	13.9786	14.5175	14.4766	14.6235	10.6736	12.2756	10.3945	12.0739	11.5469	11.2131	12.0909	12.2056	12.8177	12.5872	15.0799	13.2917	10.821	9.21783	10.0329	12.6462	10.3791	12.9275	11.3886	12.2155	10.1776	12.4595	12.6986	12.8115	11.8823	12.404	10.4736	11.7399	10.2328	12.2414	11.9744	11.9714	12.7019	12.6093	12.0525	12.8456	9.69231	10.7942
485	Q9VXX8	Q9VXX8	RpL37-1	12.8715	12.8599	12.1814	12.1439	12.726	12.0361	12.7276	12.5445	11.7043	12.3332	12.3481	12.8538	12.5257	12.7555	10.6585	13.4467	11.3411	13.0965	13.1789	13.186	12.8369	13.1282	12.7728	9.94111	13.5233	12.044	11.6685	12.0069	12.6164	12.9144	11.5171	10.6422	12.869	12.7266	13.5589	13.6663	12.4881	12.9116	13.4031	13.2601	13.0586	12.6845	13.2871	13.2878	12.3356	12.1979
486	Q9VXY4	Q9VXY4	CG15027	13.5653	13.5503	12.9152	12.4709	12.7441	12.5354	12.8735	12.4002	12.4058	12.9309	13.088	13.164	12.6448	12.7974	13.0118	13.1697	12.1866	12.2358	11.9291	12.6628	12.0409	11.2991	12.1003	11.9357	10.5504	12.5916	12.4195	12.4963	12.2511	12.4912	10.6154	10.1838	12.0457	12.166	11.6159	11.9007	11.3997	11.9019	11.8816	11.7161	12.0999	11.9674	11.4403	11.4935	12.1752	11.607
487	Q9VYQ0	Q9VYQ0	moon	10.4454	10.9481	10.3866	10.6064	9.78534	11.2216	11.3268	10.703	10.0924	10.6366	9.75969	11.1104	9.38314	9.81273	10.7593	9.38906	10.0946	11.2184	9.11284	11.1871	9.95378	9.82495	10.5432	11.2694	11.2687	10.0469	10.4677	10.6147	9.73872	10.24	10.7854	10.9649	10.8003	10.2473	9.85953	10.4573	9.68014	10.5721	10.7764	10.4232	12.4283	12.5879	13.5185	13.5943	14.0096	14.1481
488	Q9VYS3	Q9VYS3	Upf1	12.2889	12.1864	12.2178	12.0966	12.4485	12.2862	12.3945	12.4047	10.3385	10.1553	9.27015	10.448	10.579	10.8177	10.1001	11.9833	12.2124	11.8884	9.88384	10.6033	11.6256	11.6122	10.8007	11.5707	9.27975	11.041	9.84457	11.4573	11.9461	12.5421	9.63895	10.0753	10.1945	10.0637	10.6944	11.1501	11.9128	11.8304	10.6442	10.9901	10.347	11.3052	12.3397	11.3866	11.4848	10.8847
489	Q9VYS4	Q9VYS4	wisp	12.7826	13.4186	13.1553	13.5802	13.5301	13.3014	13.5855	13.4971	11.7709	10.6004	11.3784	11.6632	10.9064	10.4868	11.6387	11.8632	13.0591	12.8652	12.1774	12.1603	13.1587	12.547	11.2889	12.3995	10.4484	9.42359	10.4361	10.696	12.0133	9.60257	10.5325	10.3831	10.1129	11.3661	11.6272	9.47566	11.2702	11.5967	9.94709	12.7066	10.8725	9.04107	11.7883	10.2845	10.9374	11.3395
490	Q9VYV3	Q9VYV3	prtp	13.8469	13.8278	14.1899	14.3116	14.3095	14.2591	14.3817	14.391	14.6708	14.7512	14.8778	14.6796	13.7398	13.9376	14.9154	14.9429	14.072	13.9588	13.8814	13.8525	13.7791	13.5912	13.5646	13.4299	13.9441	13.712	13.5143	13.5068	13.8795	13.7316	13.8433	13.8293	13.8249	13.6795	14.0736	14.0868	14.0699	14.071	13.8876	13.859	13.3629	13.4385	14.2892	14.291	13.5436	13.4921
491	Q9VZ08	Q9VZ08	CG1657	11.3903	12.0047	12.1234	11.8348	12.306	12.0386	12.5776	12.148	11.2291	10.5858	10.7943	11.3896	9.04515	9.64204	10.214	9.99164	12.0252	12.4658	10.3643	11.7628	9.12049	11.2661	10.9529	10.4953	9.5691	9.58206	9.70858	10.8051	10.0041	10.485	10.2022	9.75737	10.0224	9.85619	10.2588	10.3591	9.48559	9.78212	11.2293	10.8757	11.7312	9.65454	9.69287	9.53823	10.9602	9.52386
492	Q9VZI2	Q9VZI2	Ack	12.2171	11.8471	11.7878	11.8789	12.1921	12.0481	12.0428	12.0652	10.9044	11.8184	11.8591	11.8541	12.0002	11.9974	11.6894	12.1739	11.7278	12.0903	11.2286	10.5689	11.9751	11.8851	9.9911	9.53492	11.8535	11.6181	12.0922	10.223	11.9172	11.8014	10.5265	10.7875	10.9423	11.335	11.8587	12.1852	12.3085	12.0039	11.6585	11.7884	11.417	11.4256	11.3894	11.6154	12.0758	11.6103
493	Q9VZS5	Q9VZS5	RpL28	14.8102	15.2026	15.1389	15.2384	15.1074	15.1961	15.0776	15.2796	15.1115	15.3713	15.0555	15.4864	14.7089	15.0418	15.0022	15.4193	15.0996	15.4621	14.9289	15.2437	15.2618	15.3329	14.8955	15.1531	14.6622	14.8896	14.6825	14.8034	14.8295	15.0294	14.4822	14.4845	15.5187	15.7121	15.7267	16.1149	15.3324	15.8015	15.7529	15.7542	15.2336	15.454	15.6155	15.6196	14.9512	15.1732
494	Q9VZU4	Q9VZU4	ND-30	11.8306	12.4364	12.6583	12.6888	12.6431	12.8626	12.5397	12.0206	11.3692	10.2434	9.94818	9.84679	11.2248	11.0609	10.0315	10.0272	9.76827	11.5667	9.6069	9.56992	10.0959	10.0281	9.97459	11.0581	10.4955	9.89147	10.5691	10.4168	9.97959	10.9537	9.97923	9.11024	11.3128	9.2476	9.96495	9.5738	11.8106	9.816	9.58595	10.888	10.2579	9.45072	10.1705	10.3092	9.83442	9.53834
495	Q9W011	Q9VLZ7;Q9W011	Cyp4d20	14.6906	14.7205	14.8902	14.8472	14.7491	14.5982	14.9792	14.7434	10.9077	10.6613	11.0536	10.8135	9.74625	10.6769	10.7199	10.3889	13.4085	13.2499	13.0606	13.0652	9.86806	11.9711	13.4889	12.7392	9.69068	11.0305	10.6377	9.48266	10.0752	9.93216	10.0637	11.0363	10.2335	10.3659	10.5466	10.5345	11.011	10.2518	10.5951	10.3085	9.98877	10.9025	10.6384	10.3716	10.24	9.49364
496	Q9W088	Q9W088	PolD2	10.7175	11.838	11.4435	10.542	10.7992	11.4007	11.0915	11.1439	10.295	9.7885	9.44819	10.6583	10.2328	9.10597	10.2361	11.005	10.3078	9.52158	10.9972	10.3485	10.7096	10.8427	10.3878	9.02536	9.83256	10.8181	10.7888	10.6958	10.1595	9.5144	10.3683	10.5813	10.528	9.69806	9.8715	10.3929	10.5553	11.1513	10.2795	9.94533	10.2054	10.0538	9.99932	10.7101	9.85946	11.0787
497	Q9W0E3	Q9W0E3	Iml1	11.336	10.9413	12.3688	12.3099	12.0717	12.1614	11.9813	11.8278	8.66324	9.81251	10.1387	10.0769	10.5737	10.1398	9.9781	9.29688	11.4669	9.78866	11.9429	10.6728	10.5396	10.7009	10.7119	10.4619	10.1041	10.0101	10.947	9.49603	11.6454	10.1973	9.40788	10.0241	10.124	9.76538	10.5009	9.75159	9.89683	11.3355	10.3537	9.60743	10.4203	10.5766	10.8672	9.99071	10.6434	9.12069
498	Q9W0Y6	Q9W0Y6	pain	21.7701	19.4715	21.4179	18.7162	21.5935	19.1589	21.5647	21.4773	19.8499	19.5377	22.0585	22.0255	21.782	21.8058	21.9814	22.1384	19.719	21.8508	21.1209	21.5841	21.9035	21.7525	21.8337	21.584	21.825	21.8423	21.7626	21.6046	21.8803	18.8352	21.6531	21.2402	21.7112	21.7094	21.9116	19.1302	21.3841	21.8754	21.6489	18.9643	21.8842	21.9618	10.725	21.7134	21.8408	21.623
499	Q9W133	Q9W133	Adck1	12.3178	12.4986	13.0226	12.6972	13.0523	12.7545	12.9969	12.7903	9.32117	9.7472	9.95433	9.80336	10.8232	11.2527	9.94964	10.2142	12.0573	10.5564	12.5325	12.1585	12.1215	10.5121	10.643	11.7021	11.4681	10.3323	11.2822	10.4169	11.4614	9.96163	9.98898	10.1712	10.8566	10.0682	10.3228	10.8983	9.65411	10.7457	11.0477	10.7284	11.034	11.3608	10.0679	10.4205	10.9729	9.63421
500	Q9W1F4	Q9W1F4	thoc5	13.223	13.1505	14.0911	13.4806	13.1641	13.3963	13.6185	13.1079	13.1268	12.0063	12.6767	10.2413	12.4541	12.5122	12.0539	12.9583	10.2578	9.61018	10.452	11.7324	9.80222	9.89077	10.2607	9.78172	10.445	10.2839	11.0412	9.73621	10.8373	10.119	14.1005	10.0839	10.1519	9.98979	10.2687	12.4693	11.2745	9.62786	10.6035	10.8016	9.39792	12.2061	12.1422	9.9376	12.3046	10.5075
501	Q9W1V3	Q9W1V3	Fib	14.5697	14.9844	14.7254	14.944	14.9007	14.9072	14.5691	14.9636	14.4152	14.5162	14.2113	14.2269	14.2426	14.3489	14.3037	14.5037	14.392	14.5674	14.1308	14.4925	14.5275	14.5241	14.4317	14.4003	14.3299	14.5109	14.2867	14.5425	14.4391	14.7384	14.3617	14.1778	14.3183	14.3865	14.546	14.7932	14.1403	14.6196	14.554	14.663	14.4151	14.5916	14.3847	14.4661	14.3064	14.4515
502	Q9W237	Q9W237	RpS16	14.5372	14.9122	14.9396	14.9205	15.0145	14.9945	15.034	15.0113	14.9693	14.8437	14.8084	14.7669	14.5476	14.6747	14.9646	14.8427	14.9496	15.0097	14.798	14.9111	14.9542	14.737	14.7551	14.4639	14.3296	14.219	14.3938	14.1321	14.5388	14.4294	14.0672	13.9451	15.5054	15.298	15.1254	15.2983	15.2841	15.3133	15.5113	15.3262	14.7739	14.6474	14.9958	14.8458	14.89	14.6886
503	Q9W2D9	Q9W2D9	eIF3k	10.2975	11.7325	12.3073	12.7356	12.4064	12.3953	11.7675	12.6517	10.679	10.974	10.5638	11.9899	11.8358	10.8365	12.0571	9.66852	11.9463	12.1489	11.5954	11.3684	12.8194	13.0596	12.0599	9.76903	9.83383	10.6534	11.8865	10.2469	12.2527	10.4814	12.5239	10.8832	11.9369	10.158	12.1646	12.8319	12.751	12.7514	10.632	12.3336	10.3712	12.2895	12.0405	12.4616	10.4373	12.3493
504	Q9W2E1	Q9W2E1	stum	14.5043	14.1842	14.3525	14.3638	14.2497	14.1832	14.2476	14.61	14.9156	10.5405	11.6807	14.7476	14.8049	14.9723	14.5277	14.7432	14.7744	14.5206	14.7911	14.9242	14.5662	14.6214	14.666	14.779	14.9181	15.2018	15.2275	15.1912	14.9703	14.9214	15.4434	10.1625	14.5389	14.2902	14.3141	14.5712	14.2305	14.6104	14.4329	10.0904	14.625	14.6989	14.4617	14.348	14.6755	14.8537
505	Q9W334	Q9W334	RpS28b	14.3084	14.2683	14.608	14.4708	14.475	14.1625	14.2705	14.1906	14.1658	14.2231	14.2411	14.1111	13.7447	13.7661	13.7547	13.8305	14.2475	13.9168	13.7837	13.9175	13.9022	13.8083	13.7074	13.3812	13.2497	13.3594	13.4191	13.3448	13.6189	13.6116	13.1734	12.9955	14.6306	14.3831	14.593	14.1813	15.1127	15.1297	14.7291	14.6854	14.0839	14.0246	14.2614	14.3792	14.1753	13.9177
506	Q9W351	Q9W351	Aladin	15.1025	15.1559	15.3135	15.4031	15.4782	15.3703	15.0895	15.3189	15.2426	15.7355	15.3147	15.3873	14.9692	15.1895	15.3457	15.6444	15.3214	15.3412	15.3546	15.3979	15.4532	15.0289	14.9697	14.7186	14.6364	14.811	15.1406	15.1274	15.266	14.6123	14.427	14.6438	15.6954	15.4339	15.7436	15.7963	16.1183	16.1715	15.6131	15.3747	15.2991	15.3959	15.5409	15.6864	14.8966	15.2923
507	Q9W391	Q9W391	CG7766	12.6002	12.977	12.4135	12.8368	12.3451	12.2633	12.3961	12.5436	12.5119	12.4414	12.4915	12.4844	12.6479	13.0258	12.4756	12.6422	12.2929	12.07	12.2534	11.6431	11.7744	12.1632	11.5731	10.3108	11.6967	12.1552	11.1743	11.8393	12.5135	12.5322	10.5605	9.25953	12.2287	12.205	11.9543	11.8924	11.9701	11.8071	12.2744	12.0683	11.6555	11.4697	12.2057	12.1737	12.3611	12.1519
508	Q9W3W8	Q9W3W8	RpL17	14.1892	14.1664	13.9814	14.1872	14.6212	14.5301	14.1303	14.3757	14.0646	14.0187	14.4778	14.5157	13.9118	13.999	14.0964	14.4278	14.2747	14.3666	14.4768	14.5635	14.4574	14.3418	14.0907	14.0812	13.993	13.8341	13.7691	14.0162	14.3151	14.2902	13.648	13.6833	14.6701	14.6421	15.044	15.2404	14.801	14.8012	15.1874	15.2526	14.3759	14.5323	14.8291	14.676	13.9746	13.8245
509	Q9W401	Q9W401	kdn	10.4637	10.6471	10.7982	10.464	11.2638	11.8525	10.8786	10.4363	11.0788	10.771	11.6393	10.843	10.5888	10.2752	9.6033	10.185	11.696	11.5361	11.1167	9.65015	10.8436	11.107	9.90704	11.2475	10.5263	9.67393	11.9731	11.9946	11.624	10.4691	9.66749	10.0208	9.5403	9.77959	10.7688	11.1476	11.306	12.0118	10.646	9.56538	10.4598	11.5945	10.9771	11.3357	11.9192	10.8831
510	Q9W462	Q9W462	Usp30	12.3133	12.4336	12.1077	12.4839	12.3003	12.2579	12.4542	12.1499	10.0569	10.4154	11.5491	10.9453	10.5393	10.5305	9.76613	11.4806	10.1008	11.5617	11.4636	11.7369	11.9282	10.414	11.1142	11.1225	10.1715	9.47857	11.3863	9.48188	10.4643	11.2924	10.6568	10.6884	10.5017	9.97319	10.3768	8.91563	9.74196	11.3087	10.0012	11.5029	10.6363	9.27834	11.1158	10.2537	10.7409	11.0828
512	Q9W4D2	Q9W4D2	Rnp4F	13.1088	13.9016	13.1612	9.86123	14.0542	13.3233	9.61084	13.0809	14.2336	13.9297	13.1027	12.9264	11.2838	10.1139	14.1578	14.1929	13.4169	12.851	13.8911	12.9459	13.6698	9.68425	13.4033	13.7853	13.6915	13.9029	12.9205	12.807	14.7813	14.797	14.7054	14.6994	13.8112	13.0026	12.8011	13.1719	13.8695	14.167	13.4912	12.9515	13.1148	13.6129	13.3308	13.4527	13.7375	13.9655
513	Q9W4X9	Q9W4X9	Zw10	10.9859	11.675	12.4515	12.7887	12.255	11.9768	12.5807	12.2686	10.7797	11.2617	10.9946	10.6746	9.50095	10.9957	10.9652	10.0023	12.157	11.5201	12.508	12.3251	11.5651	11.7242	11.1639	10.257	9.75469	10.8874	10.298	10.2471	11.4925	11.2245	9.88891	9.27049	9.77825	9.96431	9.37895	10.5316	10.5574	10.2762	9.95209	9.71321	9.82576	9.52427	10.6543	10.1601	11.3202	9.94402
514	Q9W590	Q9W590	Ns3	13.0147	12.7263	12.666	12.7751	12.647	12.6518	12.6102	12.8377	12.2332	12.2373	12.5883	12.456	12.5522	12.2087	12.0778	12.3974	13.2016	13.0387	12.7228	12.863	12.9313	12.6878	12.5415	12.5256	12.8312	12.8183	12.913	12.8625	13.0714	12.8574	12.8994	12.7322	12.9803	12.9182	13.325	13.0183	13.1385	13.3006	13.1884	13.1952	12.9118	13.1594	12.6392	12.6971	12.8182	12.7643
515	Q9W5E4	Q9W5E4	Mybbp1A	10.6758	12.0134	12.0957	12.0687	12.2652	12.2427	12.68	12.4726	11.2617	9.76682	9.80781	10.6789	9.48271	10.3487	10.8884	11.426	13.3714	11.9278	10.3828	9.99997	12.779	9.26666	10.1302	9.87465	10.3307	11.9409	10.3045	10.4324	9.57512	9.70967	10.6463	11.77	11.8262	10.9172	11.9265	11.5723	11.5475	12.1552	11.4536	11.4168	10.4043	11.6163	11.2657	9.87451	11.5807	11.3674
516	Q9W5N0	Q9W5N0	Coa7	12.8397	12.6114	12.5852	12.9905	12.5443	12.8612	12.8724	12.9502	9.32732	11.0635	9.83764	10.7064	9.30855	10.3436	11.0095	10.2941	11.8683	11.8731	11.0266	9.42207	11.9537	11.1647	10.1604	10.8839	11.7233	10.4275	10.1658	9.59791	10.2004	9.52217	10.3963	10.2227	10.7326	10.6855	10.6777	12.6424	10.4539	11.0698	10.3862	10.9273	12.6171	9.88654	9.38071	11.1632	9.13331	10.8203
517	Q9W5N2	Q9W5N2	RpL38	13.3106	13.2067	13.7341	13.369	13.329	12.913	9.9267	13.0043	11.3983	13.7815	13.5591	13.3444	12.9688	13.0089	12.2718	11.9367	13.4459	12.9197	13.3956	12.8534	11.5911	10.5443	9.40884	10.2967	10.7077	10.4122	10.7243	10.0789	10.893	10.6943	11.0343	10.606	13.7546	13.0124	9.04245	10.3453	12.9675	13.3935	13.3117	13.059	12.529	10.5739	12.6735	12.7303	13.7205	10.1448
518	Q9W5R8	Q9W5R8	RpL5	14.5648	14.805	14.7634	14.8046	14.7797	14.6882	14.7441	14.8274	14.6479	14.7872	14.7827	14.9127	14.5243	14.4027	14.6758	15.1932	15.0229	14.8974	14.654	15.111	15.0396	15.1791	14.7023	14.7107	14.2759	14.3909	14.0383	14.1286	14.4994	14.6179	14.4355	14.1443	15.0227	14.9664	15.1344	15.618	15.3272	15.6132	15.0724	15.0798	14.7234	14.8832	15.1169	15.3213	14.5795	14.7468
519	Q9XYP7	Q9XYP7	Grip84	12.7517	12.7754	12.7119	12.4091	12.536	12.7356	12.8156	12.8426	12.1702	12.3547	12.3679	12.0244	11.759	11.9506	11.6229	12.4576	12.2291	12.0284	12.2486	12.2577	12.0146	11.6965	11.86	11.3003	12.0155	11.9519	12.1024	12.6168	12.1381	12.2129	10.5306	10.0933	12.2957	11.9467	12.4688	12.5643	12.316	12.7675	12.3847	12.8432	12.4822	12.6392	12.6374	12.3145	12.5959	12.7662
520	Q9XYP8	Q9XYP8	Grip91	11.4561	12.255	11.8579	12.1362	11.9571	12.0956	11.9867	12.0372	11.8988	11.7339	11.9965	9.41306	10.3708	11.6552	10.7377	11.8109	11.9778	12.0083	11.5918	11.64	10.5926	9.89101	11.7393	11.7699	11.2787	11.2554	11.8439	11.9078	11.7763	11.3961	10.272	10.244	11.9371	11.5806	12.1412	12.2111	11.7146	12.3665	11.8457	12.0918	12.1895	11.9832	12.1055	11.7957	11.755	11.9529
521	Q9XYZ5	Q9XYZ5	pic	12.7064	12.1063	10.4792	13.1079	12.8831	12.4639	11.0941	12.8815	11.1623	9.1261	11.3071	10.977	10.3762	10.7182	10.1241	11.5005	10.0467	10.1813	10.4293	9.52691	11.7849	11.8467	10.8792	10.7907	9.78196	9.97339	11.5188	9.25402	10.9531	11.8293	9.66179	11.0224	12.1716	10.3813	10.2468	11.0441	8.10216	12.4177	9.84764	10.4453	10.8865	10.2917	10.9031	9.91282	10.4839	10.495
522	Q9XZ06	Q9XZ06	Nup93-1	12.4043	11.967	12.4174	12.4635	11.7593	11.8468	11.8324	12.5044	9.62143	12.3611	11.7144	10.601	11.5942	10.3655	11.7707	9.95864	12.3348	10.8336	14.2096	14.308	9.34009	9.51934	10.2229	10.9139	10.624	10.3589	11.2801	10.6987	9.75844	14.1448	10.907	11.3175	11.591	10.7383	10.4677	9.89897	9.68495	10.0287	12.3829	12.3299	9.93071	10.0323	10.9441	10.3279	10.7515	10.18
523	Q9XZJ4	Q9XZJ4	Prosalpha1	12.7629	12.0995	12.092	11.7112	11.8746	12.5394	12.1926	12.102	11.2614	11.1601	11.3848	11.3096	11.2296	10.6205	10.5783	11.4202	10.194	11.2572	10.9587	11.1956	11.526	10.0982	11.0565	11.2785	11.4209	11.7908	10.1416	10.9166	10.9086	11.7159	11.2448	11.5309	10.8592	10.9575	10.8389	11.4069	10.5961	11.1734	11.0876	9.22632	11.5239	11.5982	10.1514	10.982	10.0343	10.1206
[truncated: 18 more columns]

## Sheet: F4_Vulcano_BootNvsGFP
Significant	-LOG(P-VALUE)	Difference	RowNr	ProteinGroup	ProteinNames	Genes
	0.0241077	-0.0215278	1	13to15	13to15	DsBoot
+	11.1727	-1.9995	2	13to15;17to20;21to24;25to28;29to32	1to4;5to8;9to12;13to15;17to20;21to24;25to28;29to32	eGFP
	1.1126	0.451628	3	17to20	17to20	DmDel
	0.276525	0.210452	4	21to24	21to24	DsDel
	0.130796	0.118933	5	21to24;25to28	21to24;25to28	DsDel_DeDel
+	1.28661	2.41073	6	25to28	25to28	DeDel
	0.156209	-0.455688	7	29to32	29to32	DvDel
	0.299847	-0.330618	8	A0A0B4K7J2	A0A0B4K7J2	Nup358
+	1.96891	2.72891	9	A0A0B4K859	A0A0B4K859	Nup188
+	8.84485	6.30901	10	A1Z7N6	1to4;9to12;A1Z7N6	Boot
	0.638074	0.586707	11	A1Z8P9	A1Z8P9	Mtor
	0.102365	0.414432	13	A1ZA92	A1ZA92	CG8414
	2.15828	0.406773	14	A1ZAX1	A1ZAX1	eIF3c
	0.450907	1.04432	15	A8DYP0	A8DYP0	Unc-89
	0.632981	-1.12739	16	A8DYY6	A8DYY6	Schip1
+	2.5634	1.89789	17	C0HK95	C0HK95	fau
	0.0366237	0.0100089	18	C0HKA0;C0HKA1	C0HKA0;C0HKA1	RpS14a;RpS14b
+	3.04787	0.977973	19	C0HL66;C0HL67;P02299	C0HL66;C0HL67;P02299	His3;His3.3A;His3.3B
+	5.75804	0.796535	20	O01666	O01666	ATPsyngamma
	0.63889	0.299246	21	O02195	O02195	eIF3i
	0.368334	-0.146134	22	O02649	O02649	Hsp60A
	0.571948	0.103227	23	O16797	O16797	RpL3
+	2.22351	0.656209	24	O17445	O17445	RpL15
+	4.43123	0.827084	25	O18388	O18388	Fs(2)Ket
	0.708831	0.379514	26	O18404	O18404	scu
	1.76127	0.361427	27	O18413	O18413	Rpt6
+	1.86876	1.27967	28	O18413;P48601	O18413;P48601	Rpt2;Rpt6
	0.265993	0.0670532	29	O18640	O18640	Rack1
+	1.73889	0.883399	30	O44081	O44081	Nop60B
	0.227944	-0.117614	31	O44437	O44437	SmD3
+	1.86798	0.892059	32	O46036	O46036	CtBP
	0.10117	-0.325487	33	O46040	O46040	SmydA-8
	0.463498	0.337445	34	O46102	O46102	MTPAP
	0.428579	0.127324	35	O61231	O61231	RpL10
	0.23191	-0.999318	36	O61345	O61345	peng
	0.160233	-0.301696	37	O62589	O62589	gd
	0.978689	0.36499	38	O62619	O62619	PyK
	1.08193	0.731247	39	O62621	O62621	beta'COP
+	4.12065	1.82831	40	O76922	O76922	aub
	0.676016	0.502301	41	O77277	O77277	Torsin
	0.0458585	0.0176451	42	O77410	O77410	eIF3e
+	2.41565	-0.536618	43	O77460	O77460	Nurf-38
	0.1055	0.18717	44	O96433	O96433	CycT
	0.207906	-0.10935	45	O96827	O96827	eEF1beta
	0.287015	0.270184	46	O96860;Q24117	Q24117;O96860	Cdlc2;ctp
	0.441302	-0.182751	47	O97125	Q8INI8;Q9BIR7;Q9BIS2;P02825;P82910;O97125;P11146;Q9VG58	Hsp68
	1.24953	-0.311393	48	O97125;P11147	P11147;Q8INI8;Q9BIR7;Q9BIS2;P02825;P82910;O97125;Q9VG58	Hsc70-4;Hsp68
	1.3366	-0.344887	49	O97125;P11147;P29843;P29844	P11147;P29844;Q8INI8;Q9BIR7;Q9BIS2;P02825;P82910;O97125;P11146;P29843;Q9VG58	Hsc70-1;Hsc70-3;Hsc70-4;Hsp68
	0.852793	1.55041	50	O97477	O97477	Inos
	0.421006	-0.389323	51	P02255	P02255	His1
	1.45376	0.416867	52	P02283	P02283	His2B
	0.33413	-0.227593	53	P02515	P02515	Hsp22
	0.439978	0.230782	54	P02516	P02516	Hsp23
	1.67741	-0.2591	55	P02517	P02517	Hsp26
	0.381857	0.0987178	56	P02518	P02518	Hsp27
+	6.16476	1.33985	57	P02572	P02572;P10987	Act42A
+	2.28544	1.89079	58	P02574	P02574;P10981;P83967	Act79B
+	4.47438	0.522427	59	P02828	P02828	Hsp83
	0.717366	-0.205689	60	P02843	P02843	Yp1
	1.15022	-0.218194	61	P02843;P02844	P02843;P02844	Yp1;Yp2
	0.0971759	-0.0834178	62	P02843;P02844;P06607	P02843;P02844;P06607	Yp1;Yp2;Yp3
	1.03472	-0.190549	63	P02844	P02844	Yp2
	0.894335	0.494684	64	P04052	P04052	RpII215
	0.613603	0.316375	65	P04359	P04359	RpL32
+	2.2266	2.66703	66	P04657	P04657	Cyt-c-d
+	1.40345	-1.26902	67	P05205	P05205	Su(var)205
	1.64474	0.527342	68	P05389	P05389	RpLP2
+	2.14723	-2.73598	69	P05661	P05661	Mhc
+	2.56436	1.45854	70	P05990	P05990	r
	0.35074	0.291293	71	P06604	P06604	alphaTub85E
+	6.07511	0.986284	72	P06604;P06605	P06603;P06604;P06605	alphaTub84D;alphaTub85E
+	6.02187	1.38576	73	P06604;P06605;P06606	P06603;P06604;P06605;P06606	alphaTub67C;alphaTub84D;alphaTub85E
+	5.9885	0.942952	74	P06605	P06603;P06605	alphaTub84D
+	9.91723	1.9448	75	P06606	P06606	alphaTub67C
	0.341335	-0.0959198	76	P06607	P06607	Yp3
	0.710788	0.209099	77	P07182	P07182	Cp36
+	4.17244	-1.0634	78	P07183	P07183	Cp38
	0.053033	-0.0487046	79	P07184	P07184	Cp18
	1.20102	0.998374	80	P07185	P07185	Cp15
	0.63679	-0.450466	81	P07186	P07186	Cp19
	1.36814	0.937443	82	P07486	P07486	Gapdh1
	0.422923	0.651428	83	P07486;P07487	P07486;P07487	Gapdh1;Gapdh2
	0.403338	0.3719	84	P07487	P07487	Gapdh2
	1.20706	0.886094	85	P07764	P07764	Ald1
+	8.66192	-1.40499	86	P08181	P08181	CkIIalpha
+	9.37273	-1.86641	87	P08182	P08182	CkIIbeta
	0.358303	-0.153254	88	P08570	P08570	RpLP1
	0.0664186	0.0264983	89	P08736	P05303;P08736	eEF1alpha1
+	5.48581	2.09113	90	P08841	P08841	betaTub60D
+	5.16962	1.1366	91	P08841;P61857;Q24560	P08841;P61857;Q24560	betaTub56D;betaTub60D;betaTub85D
+	5.15119	1.02274	92	P08841;Q24560	P08841;Q24560	betaTub56D;betaTub60D
+	2.87276	-1.2032	93	P08879	P08879	awd
	0.569721	-0.554473	94	P08985	P08985	His2Av
	1.18195	0.326546	95	P08985;P84051	P08985;P84051	His2A;His2Av
	1.21061	0.177513	96	P09180	P09180	RpL4
	0.321052	-0.171054	97	P09491	P09491	Tm2
	1.30774	0.841451	98	P09491;P49455	P06754;P49455;P09491	Tm1;Tm2
+	5.18835	0.98846	99	P0CG69;P15357;P18101	P15357;P18101;P0CG69	RpL40;RpS27A;Ubi-p63E
	0.250151	0.192768	100	P0DKM0	P0DKM0	Ccdc56
+	4.08984	1.71685	101	P10383	P10383	otu
	1.02173	1.01853	102	P11046	P11046	LanB1
	1.57818	-0.300505	103	P11147	P11147	Hsc70-4
	0.536154	-0.115606	104	P11147;P29843	P11147;P29843	Hsc70-1;Hsc70-4
	0.169391	-0.291644	105	P11147;P29843;P29844	P11147;P29844;P29843	Hsc70-1;Hsc70-3;Hsc70-4
+	2.62574	-0.529781	106	P11147;P29844	P11147;P29844	Hsc70-3;Hsc70-4
	1.10606	1.49008	107	P11584	P11584	mys
+	7.2253	1.54915	108	P12613	P12613	CCT1
	0.0323018	-0.0254661	109	P12982	P12982;P48461	Pp1-87B
	0.413761	0.198124	110	P13008	P13008	RpS26
	1.21252	-0.169453	111	P13060	P13060	eEF2
	0.961561	0.332164	112	P13395	P13395	alpha-Spec
	0.66905	0.533103	113	P13469	P13469	mod
	0.820579	0.739547	114	P13607	P13607	Atpalpha
	0.421197	0.37877	115	P14318	P14318	Mp20
	0.0816441	0.116113	116	P15215	P15215	LanB2
+	2.51246	1.74745	117	P17276	P17276	Hn
	0.133489	-0.0685701	118	P17704	P17704	RpS17
+	1.36568	1.6768	119	P18053	P18053	Prosalpha3
	0.452398	0.746683	120	P18091	P18091	Actn
	0.55121	0.245686	121	P18171	P18169;P18170;P18171	dec
	1.22287	0.678738	122	P18490	P18490	pcx
	0.727771	0.179734	124	P19109	P19109	Rm62
	0.919489	-0.421661	125	P19351	P19351	up
+	2.91816	2.03524	126	P19538	P19538	ci
	0.0122767	0.00381076	127	P19889	P19889	RpLP0
+	5.00054	1.94554	128	P20028	P20028	RpI135
+	2.63012	0.412199	129	P21187	P21187	pAbp
	0.816082	0.995481	130	P22700	P22700	SERCA
	0.391938	-0.169877	131	P22769	P22769	Prosalpha4
	0.174169	-0.13958	132	P22807	P22807	slou
	0.211695	0.204612	133	P22977	P22977	Cp16
	0.00112356	0.00287747	134	P22978	P22978	CG4456
+	3.21028	0.564475	135	P23128	P23128	me31B
+	1.76608	-1.4263	136	P23226	P23226	Map205
	0.089004	-0.0982164	137	P23257	P23257	gammaTub23C
	0.154009	0.164925	138	P23257;P42271	P23257;P42271	gammaTub23C;gammaTub37C
+	2.72415	1.15511	139	P23572	P23572	Cdk1
	0.00613613	0.010319	140	P23573;Q9VP22	P23573;P48609;Q9VP22	Cdk12;Cdk2
	0.930677	0.887447	141	P23757	P23757	Poxm
+	2.0745	0.872165	142	P24156	P24156	Phb1
	0.0645109	-0.102813	143	P25007	P25007	Cyp1
+	6.46555	2.73487	144	P25028	P25028	fs(1)Ya
+	3.98354	0.367421	145	P25161	P25161	Rpn3
	0.724071	1.02255	146	P25228;Q9VP48	P25228;Q9VP48	Rab26;Rab3
	0.992867	0.5557	148	P26270	P26270	Rpn8
	0.336421	0.314027	149	P26686	P26686	B52
+	2.45679	0.866994	150	P26802	P26802	Dbp73D
+	1.5395	0.808786	151	P27619	P27619	shi
+	1.28057	-1.42091	152	P27864	P27864	Rrp1
	0.315698	0.275621	153	P28668	P28668	GluProRS
+	4.30682	1.66809	154	P28750	P28750	exu
	0.420427	-1.0206	155	P29052	P29052	TfIIB
+	1.62454	1.62193	156	P29310	P29310	14-3-3zeta
	0.0775369	0.102325	157	P29310;P92177	P29310;P92177	14-3-3epsilon;14-3-3zeta
	1.44796	0.25472	158	P29327	P29327	RpS6
+	7.67686	-1.1811	159	P29613	P29613	Tpi
	1.1856	-0.955822	160	P29742	P29742	Chc
	0.482742	1.94487	161	P29843	P29843	Hsc70-1
+	4.36093	-0.667192	162	P29844	P29844	Hsc70-3
+	4.15607	-0.760877	163	P29845	P29845	Hsc70-5
+	2.18001	0.67788	164	P31009	P31009	RpS2
	1.08226	-0.594681	165	P31409	P31409	Vha55
	1.27701	0.173377	166	P32100	P32100	RpL7
	0.278172	0.200473	167	P32234	P32234	128up
+	2.8126	1.39024	168	P32748	P32748	Dhod
	0.17949	0.254145	169	P33438	P33438	Glt
	0.402566	-0.494425	170	P35128	P35128	ben
+	5.96455	0.692722	171	P35381	P35381	blw
	1.24095	1.1548	172	P35415	P35415;P35416	Prm
	0.0602373	0.0627337	173	P35600	P35600	Gnf1
	0.371895	0.106659	174	P35875	P35875	Parp
	1.09867	0.33353	175	P36179	P36179	Pp2A-29B
	0.431397	0.100053	176	P36241	P36241	RpL19
	0.360504	0.347731	177	P36872	P36872	tws
	0.0697997	0.0273174	178	P38979	P38979	sta
	0.408115	-0.127946	179	P39018	P39018	RpS19a
	0.617402	0.50123	180	P40304	P40304	Prosbeta6
+	2.94725	1.32993	181	P40688	P40688	swa
	0.145156	-0.0440576	182	P41042	P41042	RpS4
	0.00794809	-0.0110151	183	P41073	P41073	Pep
	1.92857	0.459055	184	P41092	P41092	RpL27A
	1.6191	0.175859	185	P41093	P41093	RpL18A
	0.78754	0.174627	186	P41094	P41094	RpS18
	2.27542	0.258102	187	P41126	P41126	RpL13
+	4.88602	0.680649	188	P41374	P41374	eIF2alpha
	1.04993	1.47405	189	P42124	P42124	E(z)
	0.323623	-0.075092	190	P42271	P42271	gammaTub37C
	1.42632	0.660236	191	P43248	P43248	spel1
+	2.5239	0.738081	192	P45437	P45437	betaCOP
	1.18478	-0.918636	193	P45594	P45594	tsr
	0.217163	0.201304	194	P46150	P46150	Moe
	0.109421	0.0302869	195	P46222	P46222	RpL11
+	2.34172	0.433485	196	P46223	P46223	RpL7A
+	6.05871	-2.07185	197	P47938	P47938	dhd
	0.0455318	-0.0128373	198	P48149	P48149;Q7KR04	RpS15Aa
	0.280831	-0.116381	199	P48159	P48159	RpL23
	0.697171	-0.250137	200	P48588	P48588	RpS25
	0.43119	-0.168786	201	P48591	P48591	RnrL
+	2.43931	1.13381	202	P48598	P48598	eIF4E1
	2.00345	0.238931	203	P48601	P48601	Rpt2
+	6.4633	1.99885	204	P48603	P48603	cpb
	0.424063	0.281901	205	P48605	P48605	CCT3
+	1.65054	2.10101	206	P49455	P06754;P49455	Tm1
	0.799801	0.148706	207	P49630	P49630	RpL36
	0.209794	0.0269542	208	P49762	P49762	Doa
	0.286408	-0.143312	209	P50882	P50882	RpL9
	0.499316	-0.191286	210	P50887	P50887	RpL22
+	6.63683	2.27017	211	P51592	P51592	hyd
	1.07234	-0.837029	212	P52029	P52029	Pgi
+	1.46856	1.07312	213	P52295	P52295	Pen
	0.815144	0.543355	214	P52304	P52304	polo
	0.726323	-1.49927	215	P52905	P52905	iotaTry
	0.810973	-0.751816	216	P53034	P53034	RfC4
+	5.90678	1.31978	217	P53501	P02574;P10981;P53501;P83967	Act57B
+	3.91444	1.15855	218	P53997	P53997	Set
+	2.51585	1.0254	219	P54358	P54358	PolD1
	0.235388	-0.354031	220	P54362	P54362	g
	1.29025	0.90694	221	P54367	P54367	CkIalpha
+	2.06968	1.28403	222	P54385	P54385	Gdh
	1.51281	-0.500011	223	P54397	P54397	Fkbp39
+	7.70731	2.23894	224	P54622	P54622	mtSSB
	0.109156	-0.0238326	225	P55035	P55035	Rpn10
	0.269905	0.223734	226	P55824	P55824	faf
	0.349435	-0.0936373	227	P55828	P55828	RpS20
	1.00092	0.866253	228	P55830	P55830	RpS3A
	1.04443	0.136767	229	P55841	P55841	RpL14
	1.15561	0.305458	230	P55935	P55935	RpS9
+	3.99015	0.891969	231	P56538	P56538	eIF6
	1.36091	-0.26376	232	P61851	P61851	Sod1
	0.072132	-0.0656366	233	P61857	P61857	betaTub85D
+	4.20221	0.843402	234	P61857;Q24560	P61857;Q24560	betaTub56D;betaTub85D
	0.730236	0.527985	235	P62152	P62152	Cam
	0.60885	-0.180792	236	P80455	P80455	RpS12
+	10.8422	3.90633	237	P82147	P82147	l(2)efl
+	3.78993	1.86102	238	P83098	P83098	Stlk
	0.533808	-0.608439	239	P83949	P83949	Ubx
+	4.37905	1.25288	240	P84040	P84040	His4
	0.381199	0.127946	241	P84051	P84051	His2A
+	6.51339	1.55471	242	P91660	P91660	l(2)03659
	0.224531	-0.207931	243	P91926	P91926	AP-2alpha
+	2.05539	-0.610003	244	P91938	P91938	Trxr1
	0.13615	0.143071	245	P92177	P92177	14-3-3epsilon
+	1.68625	0.68183	246	P98159	P98159	ndl
+	1.74673	1.07156	247	P98163	P98163	yl
+	3.07933	1.60186	248	Q00174	Q00174	LanA
+	1.93347	-0.60226	249	Q00637	Q00637	Sod2
+	1.80319	0.641085	250	Q00963	Q00963	beta-Spec
	1.37962	-0.888654	251	Q01604	Q01604	Pgk
	0.0772341	-0.105892	252	Q01989	Q01989	jar
+	1.7824	1.35092	253	Q02645	Q02645	hts
	0.563449	-0.187811	254	Q02748	Q02748	eIF4A
	0.429824	-0.106781	255	Q03334	Q03334	RpS13
	0.324361	-0.9402	256	Q04691	Q04691	Fbp1
	2.92583	0.315002	257	Q05344	Q05344	Ssrp
+	3.5343	0.41822	258	Q05825	Q05825	ATPsynbeta
+	1.68027	-0.857927	259	Q05856	Q05856	SmB
	1.56112	0.222963	260	Q06559	Q06559	RpS3
	1.33548	-0.853554	261	Q06943	Q06943	HmgZ
	0.753218	0.381106	262	Q07171	Q07171	Gel
+	1.88101	0.971692	263	Q08473	Q08473	sqd
	0.669813	0.429465	264	Q09332	Q09332	Uggt
	0.428198	0.108214	265	Q0E940	Q0E940	eIF3b
	1.81568	0.267418	266	Q0E9B6	Q0E9B6	RpS11
	1.0581	0.946433	267	Q23973	Q23973	mtrm
+	4.42768	1.42355	268	Q23978	Q23978	Myo31DF
	0.682316	0.650275	269	Q24009	Q24009	BicC
+	3.48096	2.47061	270	Q24133	Q24133	DnaJ-1
	0.208314	-0.404389	271	Q24154	Q24154	RpL29
	0.016024	-0.0781511	272	Q24185	Q24185	hook
	0.235947	0.0648189	273	Q24186;Q9VFE4	Q24186;Q9VFE4	RpS5a;RpS5b
	0.182647	0.049036	274	Q24208	Q24208	eIF2gamma
	0.113099	-0.0760278	275	Q24246	Q24246	sw
	0.233809	0.766081	276	Q24278	Q24278	CngA
	0.225043	0.469022	277	Q24432	Q24432	bi
+	4.5575	0.833601	278	Q24492	Q24492	RPA1
+	8.27748	1.25483	279	Q24560	Q24560	betaTub56D
+	3.99273	-0.776116	280	Q24562	Q24562	U2af50
	0.155395	0.203713	281	Q24572	Q24572	Caf1-55
+	1.59399	1.25817	282	Q24573	Q24573	retn
+	3.75626	0.489525	283	Q26365	Q26365	sesB
+	2.87896	1.73491	284	Q27237	Q27237	CG5504
	0.0664152	0.0697354	285	Q27268	Q27268	Hel25E
	0.18627	-0.61288	287	Q27294	Q27294	caz
	0.564321	0.506648	288	Q27297	Q27297	spn-A
	0.507029	0.391578	289	Q27331	Q27331	Vha68-2
+	3.69478	0.955672	290	Q27415	Q27415	Nlp
+	2.52741	-1.03402	291	Q27601	Q27601	Prat
	0.0904526	0.085924	292	Q27869	Q27869	Pcmt
+	3.18175	2.11053	293	Q27884	Q27884	PpV
	0.0288679	-0.00882816	294	Q3KN41	Q3KN41	Nrx-1
	0.425829	-0.127957	295	Q59E04	Q59E04	7B2
+	2.44252	0.852489	296	Q6J5K9	Q6J5K9	armi
+	1.57825	1.20036	297	Q6WV17	Q6WV17	Pgant5
	1.15377	0.701292	298	Q7JUN3	Q7JUN3	Abcd1
	0.244542	0.188091	299	Q7JUX9	Q7JUX9	trmt10c
	0.18098	0.20355	300	Q7JUY7	Q7JUY7	ced-6
	0.224213	0.119553	301	Q7JVA5	Q7JVA5	Cep89
+	3.09784	0.49503	302	Q7JVI3	Q7JVI3	eIF3m
	0.58126	0.788743	303	Q7JXA8	Q7JXA8	rhi
+	2.17911	1.51053	304	Q7K0D8	Q7K0D8	Nup50
	0.0833344	-0.0493517	305	Q7K2G1	Q7K2G1	Rpn13
	0.102163	0.100331	306	Q7K2X8	Q7K2X8	Nup44A
	0.268854	0.240177	307	Q7K4H4	Q7K4H4	NO66
	0.995071	-3.28663	308	Q7K556	Q7K556	Ttd14
	0.0490157	-0.0424503	309	Q7K566	Q7K566	Bmcp
	0.0495983	0.0304091	310	Q7K5K3	Q7K5K3	Pdhb
	0.294987	0.390921	311	Q7KA83	Q7KA83	Trf2
+	3.29789	0.431224	312	Q7KLV9	Q7KLV9	Rpn6
	2.50434	0.371944	313	Q7KN62	Q7KN62	TER94
	0.481601	1.12265	314	Q7KNA0	Q7KNA0	CG8230
	0.228818	-0.115273	315	Q7KRU8	Q7KRU8	Fer1HCH
+	3.38955	-0.603817	316	Q7KVQ0	Q7KVQ0	CG4038
	0.318364	-0.212627	317	Q7PLI2	Q7PLI2	Nipped-B
	1.15607	0.707789	318	Q7PLK0	Q7PLK0	AGO3
	0.113158	0.166703	319	Q7YZH1	Q7YZH1	rno
	0.201072	0.235481	320	Q86BJ3	Q86BJ3	pip
	0.590515	0.141698	321	Q86PD7	Q86PD7	isoQC
+	2.97944	2.38396	322	Q8I0G5	Q8I0G5	gammaCOP
	0.0333217	-0.0338789	323	Q8I8U7	Q8I8U7	Nipped-A
+	2.81067	1.56405	324	Q8IH18	Q8IH18	4E-T
+	8.11217	1.35414	325	Q8IPX7	Q8IPX7	Rrp40
+	1.56343	2.60469	326	Q8IQK4	Q8IQK4	Nxf3
+	1.99013	1.15081	327	Q8IQV9	Q8IQV9	Nup205
+	5.1554	0.568596	328	Q8IRG6	Q8IRG6	dre4
	1.13142	-1.174	329	Q8IRJ8	Q8IRJ8	thoc7
+	1.98757	0.558125	330	Q8MLY8	Q8MLY8	RpS8
+	3.29595	-0.997822	331	Q8SWR2	Q8SWR2	CG17365
	0.271481	0.151595	332	Q8SWR8	Q8SWR8	Atx2
	0.315166	-0.698952	333	Q8SXD4	Q8SXD4	stx
	0.0496839	-0.019626	334	Q8T3U2	Q8T3U2	RpS23
	0.635944	0.370227	335	Q8WTC1	Q8WTC1	bonsai
+	1.88407	0.724523	336	Q94517	Q94517	HDAC1
+	4.09631	0.891014	337	Q94518	Q94518	Nacalpha
	1.56796	0.344253	338	Q94523	Q94523	SdhA
	0.760894	0.423871	339	Q94526	Q94526	Ork1
	0.259214	0.307087	340	Q94920	Q94920	porin
+	7.21992	2.22131	341	Q95029	Q95029	Cp1
	0.919839	1.08172	342	Q95083	Q95083	Prosalpha5
+	2.7617	-0.574022	343	Q95RJ9	Q95RJ9	ebi
+	2.25888	1.94039	344	Q95RX5	Q95RX5	Kcmf1
	0.278527	0.292393	345	Q960N3	Q960N3	cort
	0.964124	-0.560368	346	Q967S7	Q967S7	gag
+	3.84104	0.575442	347	Q99323	Q99323	zip
+	5.76525	2.1289	348	Q9GQN0	Q9GQN0	Ranbp16
	0.628438	0.540512	349	Q9I7D3	Q9I7D3	Capr
	0.0125971	0.0351136	350	Q9NDJ2	Q9NDJ2	dom
	0.0526983	0.0206256	351	Q9NJH0	Q9NJH0	eEF1gamma
	1.19815	0.957637	352	Q9U3Z7	Q9U3Z7	hoip
	0.430443	0.111321	353	Q9U9Q4	Q9U9Q4	eIF3h
	1.1611	-0.817888	354	Q9V3A4	Q9V3A4	Catsup
+	2.81726	1.97843	355	Q9V3D2	Q9V3D2	Coprox
+	1.87999	0.548473	356	Q9V3G1	Q9V3G1	RpL8
	1.51283	0.241143	357	Q9V3G7	Q9V3G7	Rpn7
+	2.78172	0.375487	358	Q9V3H2	Q9V3H2	Rpn11
	0.799377	0.795163	359	Q9V3H8	Q9V3H8	Nxt1
	1.39808	0.71904	360	Q9V3I2	Q9V3I2	Rab5
	1.23017	0.300954	361	Q9V3J4	Q9V3J4	Sec13
	1.26452	0.332687	362	Q9V3P0	Q9V3P0	Prx2
+	3.63843	0.459162	363	Q9V3P6	Q9V3P6	Rpn2
+	2.223	-1.58245	364	Q9V3U2	Q9V3U2	NHP2
+	8.56157	-1.72565	365	Q9V412	Q9V412	Steep1
	1.84212	-0.323563	366	Q9V429	Q9V429	Trx-2
+	4.24701	-0.908937	367	Q9V438	Q9V438	CaBP1
	0.339857	-0.0856097	368	Q9V496	Q9V496	apolpp
	0.209041	-0.0513017	369	Q9V597	Q9V597	RpL31
	0.158628	0.208643	370	Q9V5C6	Q9V5C6	Prosalpha7
	1.08745	1.37835	371	Q9V5N8	Q9V5N8	stan
	0.661842	-0.705511	372	Q9V5P6	Q9V5P6	CG7637
	0.730359	0.472127	373	Q9V668;Q9VWE9	Q9VWE9;Q9V668	SEC61G1;Sec61gamma
+	2.99566	-0.765347	374	Q9V6K1	Q9V6K1	TppII
	0.00855491	-0.0045855	375	Q9V719	Q9V719	Sin1
	0.0202155	-0.0293062	376	Q9V813	Q9V813	Mtap
	0.416975	0.89412	377	Q9V9A7	Q9V9A7	Mccc2
+	2.41137	-1.95078	378	Q9V9J3	Q07407;Q09147;Q9V9J3	Src42A
+	4.50474	1.4054	379	Q9VA00	Q9VA00	Zwilch
+	3.07298	1.90079	380	Q9VA73	Q9VA73	aralar1
	0.255985	-0.0778973	381	Q9VA83	Q9VA83	Fer2LCH
	0.561788	-0.130806	382	Q9VA91	Q9VA91	RpS7
	0.0651876	0.0880365	383	Q9VAB8	Q9VAB8	ZIPIC
+	9.57884	-4.54512	384	Q9VAC8	Q9VAC8	Sas-6
+	5.29367	-0.856411	385	Q9VAN0	Q9VAN0	CG11899
	1.32863	0.210097	386	Q9VAP3	Q9VAP3	Ctl2
	0.377831	-0.367329	387	Q9VAQ5	Q9VAQ5	CG11837
	1.17634	0.350067	388	Q9VAW5	Q9VAW5	larp
	0.31302	-0.467357	389	Q9VBB3	Q9VBB3	IntS12
+	2.40893	1.70328	390	Q9VBY8	Q9VBY8	stac
	0.0938048	0.0932394	391	Q9VC07	Q9VC07	Trf4-2
+	4.82122	1.58116	392	Q9VC45	Q9VC45	asp
+	3.20568	2.75723	393	Q9VCD0	Q9VCD0	GatB
	1.02272	0.642235	394	Q9VCK0	Q9VCK0	eIF3d1
	1.17037	-1.29153	395	Q9VCX4	Q9VCX4	mRRF2
+	1.48884	-3.16731	396	Q9VDG2	Q9VDG2	Rlip
	0.536543	-1.36803	397	Q9VEC3	Q9VEC3	Arp5
	0.534068	0.394188	398	Q9VEG9	Q9VEG9	nrm
	0.0971811	-0.134012	399	Q9VEJ0	Q9VEJ0	Prx3
+	4.24147	0.483198	400	Q9VEX6	Q9VEX6	bor
	0.359909	0.30343	401	Q9VFB2	Q9VFB2	mRpS10
	0.521474	0.40963	402	Q9VFC8	Q9VFC8	Glys
+	7.24246	1.22288	403	Q9VFF3	Q9VFF3	Rrp6
	0.30672	-0.203616	404	Q9VG73	Q9VG73	CG5641
	0.33632	0.429207	405	Q9VG76	Q9VG76	CG17202
+	6.62133	0.724872	406	Q9VGP4	Q9VGP4	Ipo9
	0.0606901	0.0376582	407	Q9VH07	Q9VH07	pont
	0.289574	-0.673683	408	Q9VH20	Q9VH20	TAF1B
	0.780772	0.330499	409	Q9VHD3	Q9VHD3	GstZ1
+	1.7461	-1.23729	410	Q9VHM6	Q9VHM6	Ouib
	1.44769	0.425461	411	Q9VHP0	Q9VHP0	bel
	1.09164	1.23525	412	Q9VHU1	Q9VHU1	CG9630
+	2.24294	-0.677974	413	Q9VI10	Q9VI10	SmD2
	0.116999	-0.270536	414	Q9VI55	Q9VI55	Ufl1
+	4.1043	1.64194	415	Q9VIF1	Q9VIF1	Nbr
	0.778861	1.27297	416	Q9VIF5	Q9VIF5;17to20	del
	0.80852	-0.248351	417	Q9VIW3	Q9VIW3	RanGAP
+	4.91518	-1.33807	418	Q9VJ79	Q9VJ79	Pde11
	0.0552017	-0.405275	419	Q9VJB6	Q9VJB6	CadN2
	1.08377	0.321419	420	Q9VJY6	Q9VJY6	RpL24
	0.307187	-0.0690513	421	Q9VK34	Q9VK34	Sirt1
+	2.55829	0.758147	422	Q9VK45	Q9VK45	mTor
	0.428584	-0.162161	423	Q9VK68	Q9VK68	CG6153
+	5.00814	1.11376	424	Q9VKD3	Q9VKD3	Nfs1
	0.484756	-0.160843	425	Q9VKK1	Q9VKK1	Ge-1
+	5.03693	1.36321	426	Q9VKM1	Q9VKM1	piwi
	0.0630754	-0.0802594	427	Q9VKU7	Q9VKU7	Grip75
+	3.81349	0.639261	428	Q9VKY2	Q9VKY2	Cand1
+	2.06949	3.18429	429	Q9VL06	Q9VL06	Ufd4
	1.12928	-0.807094	430	Q9VL18	Q9VL18	eEF1delta
	0.996929	0.748399	431	Q9VL25	Q9VL25	ath
	0.162404	-0.295908	432	Q9VLK2	Q9VLK2	CG13096
	0.23658	-0.171906	433	Q9VLN1	Q9VLN1	Wdr82
	0.547478	0.371415	434	Q9VLQ1	Q9VLQ1	wol
+	6.90364	-1.97267	435	Q9VLR5	Q9VLR5	Ssb-c31a
+	6.0158	-0.648041	436	Q9VLS1	Q9VLS1	CG8475
	1.42296	0.671332	437	Q9VLT5	Q9VLT5	poe
+	2.35721	2.4155	438	Q9VM75	Q9VM75	l(2)k09022
+	8.22522	1.95019	439	Q9VMA3	Q9VMA3	cup
	0.244446	0.563961	440	Q9VMJ7	Q9VMJ7	Kdm5
	1.88294	0.326455	441	Q9VN25	Q9VN25	eIF3a
	1.02383	0.167312	442	Q9VN50	Q9VN50	eIF3f1
+	3.08613	1.89254	443	Q9VN93	Q9VN93	CG12163
	1.23635	0.946642	444	Q9VNE2	Q9VNE2	kra
	0.308985	0.0752807	445	Q9VNE9	Q9VNE9	RpL13A
	0.664726	0.440975	446	Q9VNP5	Q9VNP5	BoYb
+	1.46183	2.0152	447	Q9VNV3	Q9VNV3	Ddx1
	1.3846	0.937572	448	Q9VPC0	Q9VPC0	Pitslre
	0.777603	0.75708	449	Q9VPQ2	Q9VPQ2	shv
+	1.53041	3.08451	450	Q9VQ57	Q9VQ57	Der-1
	1.38685	0.441351	451	Q9VQN8	Q9VQN8	Fign
	0.654395	0.429825	452	Q9VQX4	Q9VQX4	Naprt
+	1.91392	2.51305	453	Q9VR59	Q9VR59	l(1)G0196
	0.247985	-0.519818	454	Q9VRJ0	Q9VRJ0	Gen
	0.0496139	0.0130925	455	Q9VRQ9	Q9VRQ9	QC
	0.16441	-0.505617	456	Q9VRX3	Q9VRX3	betaTub65B
	1.0974	0.341574	457	Q9VS34	Q9VS34	RpL18
	0.42612	0.482195	458	Q9VS77	Q9VS77	mthl6
+	3.10128	-0.431754	459	Q9VSA3	Q9VSA3	Mcad
	0.315976	0.961529	460	Q9VSS1	Q9VSS1	pix
	0.175611	0.157154	461	Q9VTC2	Q9VTC2	Blos4
	0.316462	-0.16872	462	Q9VTM5	Q9VTM5	mtTFB1
	0.17681	0.058202	463	Q9VTP4	Q9VTP4	RpL10Ab
	0.707	0.673178	464	Q9VTU4	Q9VTU4	eIF3l
	0.0801295	-0.0896235	465	Q9VTV1	Q9VTV1	thoc6
	0.226262	0.165014	466	Q9VU02	Q9VU02	SmD1
+	5.38094	2.46295	467	Q9VUQ5	Q9VUQ5	AGO2
	0.00135167	-0.0026499	468	Q9VUT6	Q9VUT6	Pgant8
	0.0489477	0.125304	469	Q9VV73	Q9VV73	nxf2
+	1.79318	-0.980651	470	Q9VV87	Q9VV87	Baldspot
	0.500992	-0.521851	471	Q9VVA6	Q9VVA6	nudC
+	1.66204	1.92699	472	Q9VVK8	Q9VVK8	ais
+	2.35587	-0.437856	473	Q9VW26	Q9VW26	Oat
	0.247812	-0.246639	474	Q9VW71	Q9VW71	kug
+	1.63533	0.942187	475	Q9VWG0	Q9VWG0	Shawn
	0.22215	-0.0985426	476	Q9VWG3	Q9VB14;Q9VWG3	RpS10b
+	5.19781	0.919902	477	Q9VWH4	Q9VWH4	Idh3a
	1.12162	-0.858768	479	Q9VWY6	Q9VWY6	Taf8
	0.600773	-0.220334	480	Q9VX91	Q9VX91	Ubr1
	0.822242	0.488179	481	Q9VXA0	Q9VXA0	Nprl2
+	8.8717	2.81276	482	Q9VXE6	Q9VXE6	Nup153
	0.952828	1.05496	483	Q9VXF1	P48456;Q27889;Q9VXF1	CanA-14F
	0.3023	0.502533	484	Q9VXK0	Q9VXK0	Nipsnap
	0.077084	0.106973	485	Q9VXX8	Q9VXX8	RpL37-1
+	3.83317	-0.852735	486	Q9VXY4	Q9VXY4	CG15027
	0.349772	0.282626	487	Q9VYQ0	Q9VYQ0	moon
	1.27409	0.813152	488	Q9VYS3	Q9VYS3	Upf1
+	2.924	1.16853	489	Q9VYS4	Q9VYS4	wisp
+	3.22856	-0.798207	490	Q9VYV3	Q9VYV3	prtp
	0.787959	0.695159	491	Q9VZ08	Q9VZ08	CG1657
	1.01205	-0.66191	492	Q9VZI2	Q9VZI2	Ack
	0.0722188	0.0225877	493	Q9VZS5	Q9VZS5	RpL28
	0.341133	-0.260419	494	Q9VZU4	Q9VZU4	ND-30
+	3.23289	1.98542	495	Q9W011	Q9VLZ7;Q9W011	Cyp4d20
	0.217709	0.171327	496	Q9W088	Q9W088	PolD2
+	2.0582	0.950706	497	Q9W0E3	Q9W0E3	Iml1
	0.0160927	0.021157	498	Q9W0Y6	Q9W0Y6	pain
+	2.72659	1.4022	499	Q9W133	Q9W133	Adck1
+	3.78855	-2.03023	500	Q9W1F4	Q9W1F4	thoc5
	0.697288	0.0872215	501	Q9W1V3	Q9W1V3	Fib
	0.094086	0.0200783	502	Q9W237	Q9W237	RpS16
	0.926088	0.770291	503	Q9W2D9	Q9W2D9	eIF3k
	0.7125	0.838793	504	Q9W2E1	Q9W2E1	stum
	0.636581	-0.146566	505	Q9W334	Q9W334	RpS28b
	0.620799	-0.155423	506	Q9W351	Q9W351	Aladin
+	2.43065	-0.82998	507	Q9W391	Q9W391	CG7766
	0.699189	0.142605	508	Q9W3W8	Q9W3W8	RpL17
	0.348272	0.264944	509	Q9W401	Q9W401	kdn
	0.906094	0.519814	510	Q9W462	Q9W462	Usp30
	0.0174932	-0.0366619	512	Q9W4D2	Q9W4D2	Rnp4F
+	2.05535	1.00569	513	Q9W4X9	Q9W4X9	Zw10
+	3.24636	0.470182	514	Q9W590	Q9W590	Ns3
	0.391855	0.508932	515	Q9W5E4	Q9W5E4	Mybbp1A
	1.19613	0.807793	516	Q9W5N0	Q9W5N0	Coa7
	0.846512	-0.976748	517	Q9W5N2	Q9W5N2	RpL38
	0.844344	0.173812	518	Q9W5R8	Q9W5R8	RpL5
	0.385104	-0.134018	519	Q9XYP7	Q9XYP7	Grip84
	0.190013	0.199196	520	Q9XYP8	Q9XYP8	Grip91
	0.021258	0.0242833	521	Q9XYZ5	Q9XYZ5	pic
	0.250665	0.461907	522	Q9XZ06	Q9XZ06	Nup93-1
	0.359743	-0.174984	523	Q9XZJ4	Q9XZJ4	Prosalpha1

## Sheet: F4_Vulcano_DsBootNvsGFP
Significant	-LOG(P-VALUE)	Difference	RowNr	ProteinGroup	ProteinNames	Genes
+	14.0414	8.45271	1	13to15	13to15	DsBoot
+	9.67468	-1.45527	2	13to15;17to20;21to24;25to28;29to32	1to4;5to8;9to12;13to15;17to20;21to24;25to28;29to32	eGFP
	1.08998	0.555581	3	17to20	17to20	DmDel
	0.52638	0.202124	4	21to24	21to24	DsDel
	1.05086	0.567355	5	21to24;25to28	21to24;25to28	DsDel_DeDel
	1.00198	1.30688	6	25to28	25to28	DeDel
	0.210999	-0.513047	7	29to32	29to32	DvDel
+	1.77769	-1.13858	8	A0A0B4K7J2	A0A0B4K7J2	Nup358
+	2.35274	3.05445	9	A0A0B4K859	A0A0B4K859	Nup188
+	9.50194	6.98969	10	A1Z7N6	1to4;9to12;A1Z7N6	Boot
	1.32579	0.696716	11	A1Z8P9	A1Z8P9	Mtor
	0.1705	-0.608142	13	A1ZA92	A1ZA92	CG8414
	0.313009	0.0889688	14	A1ZAX1	A1ZAX1	eIF3c
	0.187608	0.53171	15	A8DYP0	A8DYP0	Unc-89
	1.05591	-1.71108	16	A8DYY6	A8DYY6	Schip1
	0.0814977	0.106364	17	C0HK95	C0HK95	fau
	1.59202	-0.24403	18	C0HKA0;C0HKA1	C0HKA0;C0HKA1	RpS14a;RpS14b
	0.137736	0.0587724	19	C0HL66;C0HL67;P02299	C0HL66;C0HL67;P02299	His3;His3.3A;His3.3B
+	3.7908	0.544174	20	O01666	O01666	ATPsyngamma
	0.18334	0.117911	21	O02195	O02195	eIF3i
	0.787606	0.247793	22	O02649	O02649	Hsp60A
	1.89704	-0.29806	23	O16797	O16797	RpL3
	0.721583	0.247251	24	O17445	O17445	RpL15
	1.81339	0.637945	25	O18388	O18388	Fs(2)Ket
	0.78124	-0.954185	26	O18404	O18404	scu
	0.719061	0.157143	27	O18413	O18413	Rpt6
	1.05957	0.788464	28	O18413;P48601	O18413;P48601	Rpt2;Rpt6
+	3.93996	-0.405406	29	O18640	O18640	Rack1
	0.166772	0.163879	30	O44081	O44081	Nop60B
	1.31792	-1.01546	31	O44437	O44437	SmD3
+	3.44208	1.64161	32	O46036	O46036	CtBP
	0.121525	-0.406364	33	O46040	O46040	SmydA-8
	1.23453	0.530896	34	O46102	O46102	MTPAP
	0.717284	-0.242554	35	O61231	O61231	RpL10
	0.0861095	-0.415955	36	O61345	O61345	peng
	0.189698	0.395642	37	O62589	O62589	gd
	0.655609	0.487689	38	O62619	O62619	PyK
	0.468539	-0.503796	39	O62621	O62621	beta'COP
	0.983523	0.629478	40	O76922	O76922	aub
	0.167324	0.172258	41	O77277	O77277	Torsin
	0.86929	-0.151072	42	O77410	O77410	eIF3e
+	2.23028	-0.921055	43	O77460	O77460	Nurf-38
	0.265864	0.34439	44	O96433	O96433	CycT
	1.91821	-0.543342	45	O96827	O96827	eEF1beta
	0.0468569	-0.0460778	46	O96860;Q24117	Q24117;O96860	Cdlc2;ctp
+	4.90175	-1.06905	47	O97125	Q8INI8;Q9BIR7;Q9BIS2;P02825;P82910;O97125;P11146;Q9VG58	Hsp68
+	4.26789	-1.00411	48	O97125;P11147	P11147;Q8INI8;Q9BIR7;Q9BIS2;P02825;P82910;O97125;Q9VG58	Hsc70-4;Hsp68
+	3.84599	-0.969183	49	O97125;P11147;P29843;P29844	P11147;P29844;Q8INI8;Q9BIR7;Q9BIS2;P02825;P82910;O97125;P11146;P29843;Q9VG58	Hsc70-1;Hsc70-3;Hsc70-4;Hsp68
	0.497912	1.06794	50	O97477	O97477	Inos
+	1.61312	-0.963844	51	P02255	P02255	His1
	0.65381	-0.350389	52	P02283	P02283	His2B
	0.277038	0.200519	53	P02515	P02515	Hsp22
	0.706708	-0.455134	54	P02516	P02516	Hsp23
+	3.97848	-0.529196	55	P02517	P02517	Hsp26
	0.0332334	0.0112776	56	P02518	P02518	Hsp27
+	3.36744	1.4478	57	P02572	P02572;P10987	Act42A
+	2.58516	1.94199	58	P02574	P02574;P10981;P83967	Act79B
	0.787769	0.461505	59	P02828	P02828	Hsp83
	0.116352	0.030725	60	P02843	P02843	Yp1
	0.656851	-0.143713	61	P02843;P02844	P02843;P02844	Yp1;Yp2
	0.209827	0.112875	62	P02843;P02844;P06607	P02843;P02844;P06607	Yp1;Yp2;Yp3
	0.501574	-0.0867383	63	P02844	P02844	Yp2
	1.03794	0.566535	64	P04052	P04052	RpII215
	0.491892	-0.262806	65	P04359	P04359	RpL32
	1.07722	1.66695	66	P04657	P04657	Cyt-c-d
+	1.5558	-1.19972	67	P05205	P05205	Su(var)205
+	1.42095	-1.52255	68	P05389	P05389	RpLP2
	0.887661	-1.75401	69	P05661	P05661	Mhc
+	1.92295	1.15088	70	P05990	P05990	r
	0.17063	0.148706	71	P06604	P06604	alphaTub85E
+	2.56107	0.555207	72	P06604;P06605	P06603;P06604;P06605	alphaTub84D;alphaTub85E
+	2.90197	0.884464	73	P06604;P06605;P06606	P06603;P06604;P06605;P06606	alphaTub67C;alphaTub84D;alphaTub85E
+	2.70054	0.429554	74	P06605	P06603;P06605	alphaTub84D
+	7.44874	1.22017	75	P06606	P06606	alphaTub67C
	0.543742	0.113707	76	P06607	P06607	Yp3
	1.09919	0.234502	77	P07182	P07182	Cp36
+	7.03518	-1.78103	78	P07183	P07183	Cp38
	0.197156	-0.171546	79	P07184	P07184	Cp18
	0.0388818	-0.0738307	80	P07185	P07185	Cp15
	1.25637	-0.674472	81	P07186	P07186	Cp19
	0.452548	0.317034	82	P07486	P07486	Gapdh1
	0.0909436	0.209782	83	P07486;P07487	P07486;P07487	Gapdh1;Gapdh2
	1.2085	-0.926269	84	P07487	P07487	Gapdh2
	0.682525	0.610265	85	P07764	P07764	Ald1
+	6.40087	-1.53896	86	P08181	P08181	CkIIalpha
+	6.90673	-2.00394	87	P08182	P08182	CkIIbeta
+	3.35331	-0.681712	88	P08570	P08570	RpLP1
	0.513772	-0.146106	89	P08736	P05303;P08736	eEF1alpha1
+	4.73886	2.65256	90	P08841	P08841	betaTub60D
+	3.66758	0.575429	91	P08841;P61857;Q24560	P08841;P61857;Q24560	betaTub56D;betaTub60D;betaTub85D
+	2.71837	0.521793	92	P08841;Q24560	P08841;Q24560	betaTub56D;betaTub60D
+	3.08005	-1.21678	93	P08879	P08879	awd
+	2.6237	-1.22205	94	P08985	P08985	His2Av
+	2.33054	-0.63542	95	P08985;P84051	P08985;P84051	His2A;His2Av
	1.47766	-0.251332	96	P09180	P09180	RpL4
	0.355776	-0.197107	97	P09491	P09491	Tm2
	0.426119	-0.310505	98	P09491;P49455	P06754;P49455;P09491	Tm1;Tm2
+	3.93121	0.841576	99	P0CG69;P15357;P18101	P15357;P18101;P0CG69	RpL40;RpS27A;Ubi-p63E
	0.24628	0.185964	100	P0DKM0	P0DKM0	Ccdc56
	0.828418	0.604773	101	P10383	P10383	otu
	0.677574	0.716634	102	P11046	P11046	LanB1
+	4.79275	-0.909923	103	P11147	P11147	Hsc70-4
+	3.72334	-0.777105	104	P11147;P29843	P11147;P29843	Hsc70-1;Hsc70-4
	0.789386	-0.974979	105	P11147;P29843;P29844	P11147;P29844;P29843	Hsc70-1;Hsc70-3;Hsc70-4
+	5.20709	-0.977232	106	P11147;P29844	P11147;P29844	Hsc70-3;Hsc70-4
	0.0219803	-0.0701702	107	P11584	P11584	mys
+	3.76393	0.677142	108	P12613	P12613	CCT1
	0.23633	-0.132443	109	P12982	P12982;P48461	Pp1-87B
+	2.52307	-0.721463	110	P13008	P13008	RpS26
	0.901698	-0.130127	111	P13060	P13060	eEF2
+	5.26311	1.01681	112	P13395	P13395	alpha-Spec
	0.620297	0.611202	113	P13469	P13469	mod
	0.0220158	0.040547	114	P13607	P13607	Atpalpha
	0.841387	0.593545	115	P14318	P14318	Mp20
	0.931468	0.991617	116	P15215	P15215	LanB2
+	3.09984	2.06313	117	P17276	P17276	Hn
+	3.75089	-0.750419	118	P17704	P17704	RpS17
	0.398959	0.560236	119	P18053	P18053	Prosalpha3
	0.191629	0.409024	120	P18091	P18091	Actn
+	2.85589	-0.758346	121	P18171	P18169;P18170;P18171	dec
	0.130445	0.223782	122	P18490	P18490	pcx
	0.675174	0.180664	124	P19109	P19109	Rm62
+	1.94014	-0.795124	125	P19351	P19351	up
	0.156041	0.0986123	126	P19538	P19538	ci
	2.06319	-0.381482	127	P19889	P19889	RpLP0
	0.456301	0.349641	128	P20028	P20028	RpI135
	0.829955	0.213555	129	P21187	P21187	pAbp
	0.324692	0.823376	130	P22700	P22700	SERCA
	0.637294	-0.505684	131	P22769	P22769	Prosalpha4
	1.07643	0.550331	132	P22807	P22807	slou
	0.0984382	-0.0878843	133	P22977	P22977	Cp16
	0.875099	1.40986	134	P22978	P22978	CG4456
	1.06786	0.209639	135	P23128	P23128	me31B
+	2.72146	-2.30616	136	P23226	P23226	Map205
	0.0680363	-0.0660734	137	P23257	P23257	gammaTub23C
	0.516792	-0.409792	138	P23257;P42271	P23257;P42271	gammaTub23C;gammaTub37C
	0.0116663	0.0154498	139	P23572	P23572	Cdk1
	0.16235	0.282758	140	P23573;Q9VP22	P23573;P48609;Q9VP22	Cdk12;Cdk2
	0.57263	0.439229	141	P23757	P23757	Poxm
	1.23473	0.5437	142	P24156	P24156	Phb1
	0.605906	-0.493902	143	P25007	P25007	Cyp1
+	2.71753	1.41151	144	P25028	P25028	fs(1)Ya
	0.665476	0.12475	145	P25161	P25161	Rpn3
	0.832904	1.34361	146	P25228;Q9VP48	P25228;Q9VP48	Rab26;Rab3
	0.352736	0.307976	148	P26270	P26270	Rpn8
	1.51389	-0.947476	149	P26686	P26686	B52
	0.706413	0.478322	150	P26802	P26802	Dbp73D
	0.609848	0.391578	151	P27619	P27619	shi
+	2.29087	-2.11844	152	P27864	P27864	Rrp1
	0.0333243	-0.0303702	153	P28668	P28668	GluProRS
+	3.60121	1.469	154	P28750	P28750	exu
	0.121512	-0.368376	155	P29052	P29052	TfIIB
+	2.08594	2.03388	156	P29310	P29310	14-3-3zeta
+	1.52031	1.21764	157	P29310;P92177	P29310;P92177	14-3-3epsilon;14-3-3zeta
	0.923731	-0.220236	158	P29327	P29327	RpS6
+	6.2637	-1.42059	159	P29613	P29613	Tpi
	0.968619	-0.764383	160	P29742	P29742	Chc
	0.264221	1.0703	161	P29843	P29843	Hsc70-1
+	5.17621	-0.933935	162	P29844	P29844	Hsc70-3
+	5.38594	-0.956318	163	P29845	P29845	Hsc70-5
	0.403408	0.187787	164	P31009	P31009	RpS2
	1.48175	-0.6985	165	P31409	P31409	Vha55
	1.43322	-0.202032	166	P32100	P32100	RpL7
	0.913656	0.554358	167	P32234	P32234	128up
	0.526148	0.553238	168	P32748	P32748	Dhod
	1.32145	1.1433	169	P33438	P33438	Glt
	0.440279	-0.388406	170	P35128	P35128	ben
	2.44593	0.391511	171	P35381	P35381	blw
	0.760518	0.449621	172	P35415	P35415;P35416	Prm
	0.156496	-0.139941	173	P35600	P35600	Gnf1
	0.958148	-0.579113	174	P35875	P35875	Parp
	0.396553	-0.152195	175	P36179	P36179	Pp2A-29B
	2.10485	-0.493473	176	P36241	P36241	RpL19
	0.00822404	-0.0109184	177	P36872	P36872	tws
+	3.86138	-0.622066	178	P38979	P38979	sta
+	4.22928	-0.867327	179	P39018	P39018	RpS19a
	0.17305	0.14139	180	P40304	P40304	Prosbeta6
	0.708046	0.340105	181	P40688	P40688	swa
+	3.75255	-0.478596	182	P41042	P41042	RpS4
	0.326515	-0.376222	183	P41073	P41073	Pep
	0.336763	-0.116631	184	P41092	P41092	RpL27A
	1.53492	-0.270538	185	P41093	P41093	RpL18A
	1.68767	-0.35847	186	P41094	P41094	RpS18
	0.459611	-0.0971707	187	P41126	P41126	RpL13
+	3.09583	0.402748	188	P41374	P41374	eIF2alpha
	0.742354	1.26583	189	P42124	P42124	E(z)
	1.68274	-0.324024	190	P42271	P42271	gammaTub37C
	1.14914	0.798411	191	P43248	P43248	spel1
	1.06619	0.339329	192	P45437	P45437	betaCOP
+	2.39054	-1.9013	193	P45594	P45594	tsr
	0.326327	0.40298	194	P46150	P46150	Moe
	1.73067	-0.308028	195	P46222	P46222	RpL11
	0.4258	-0.109223	196	P46223	P46223	RpL7A
+	6.14333	-3.64875	197	P47938	P47938	dhd
	1.38683	-0.293005	198	P48149	P48149;Q7KR04	RpS15Aa
	1.64238	-0.415594	199	P48159	P48159	RpL23
+	5.47561	-1.34408	200	P48588	P48588	RpS25
	1.36325	-1.04457	201	P48591	P48591	RnrL
	0.245152	0.16288	202	P48598	P48598	eIF4E1
	0.97994	-0.146107	203	P48601	P48601	Rpt2
+	5.80999	1.93048	204	P48603	P48603	cpb
	0.170997	-0.161338	205	P48605	P48605	CCT3
	0.468494	0.872357	206	P49455	P06754;P49455	Tm1
	1.96788	-0.334155	207	P49630	P49630	RpL36
+	1.24286	-3.34447	208	P49762	P49762	Doa
	1.43255	-0.404533	209	P50882	P50882	RpL9
+	3.2722	-0.630186	210	P50887	P50887	RpL22
+	2.03509	1.99877	211	P51592	P51592	hyd
	0.778598	-0.729102	212	P52029	P52029	Pgi
	0.107322	-0.153951	213	P52295	P52295	Pen
	0.0779628	-0.0756989	214	P52304	P52304	polo
	0.627247	-1.23955	215	P52905	P52905	iotaTry
	1.20428	-1.07321	216	P53034	P53034	RfC4
+	3.10176	1.35152	217	P53501	P02574;P10981;P53501;P83967	Act57B
	0.498858	-0.207634	218	P53997	P53997	Set
	0.199142	0.203422	219	P54358	P54358	PolD1
	0.577224	-0.701254	220	P54362	P54362	g
	1.39395	0.844301	221	P54367	P54367	CkIalpha
	1.20075	0.861987	222	P54385	P54385	Gdh
+	1.78786	-0.73183	223	P54397	P54397	Fkbp39
+	6.03203	1.63623	224	P54622	P54622	mtSSB
	1.89522	-0.370052	225	P55035	P55035	Rpn10
	0.0735448	-0.0580637	226	P55824	P55824	faf
+	2.27821	-0.479824	227	P55828	P55828	RpS20
	0.425446	0.46482	228	P55830	P55830	RpS3A
	1.89717	-0.276987	229	P55841	P55841	RpL14
	0.00886112	-0.00398302	230	P55935	P55935	RpS9
+	2.6492	0.736035	231	P56538	P56538	eIF6
	2.38831	-0.360383	232	P61851	P61851	Sod1
	0.538113	0.552745	233	P61857	P61857	betaTub85D
	1.609	0.291028	234	P61857;Q24560	P61857;Q24560	betaTub56D;betaTub85D
	0.37465	-0.884302	235	P62152	P62152	Cam
+	1.63814	-1.19928	236	P80455	P80455	RpS12
+	2.42746	1.89555	237	P82147	P82147	l(2)efl
	1.0863	0.768809	238	P83098	P83098	Stlk
	0.40279	-0.644486	239	P83949	P83949	Ubx
	1.56086	0.472611	240	P84040	P84040	His4
+	1.7688	-1.16002	241	P84051	P84051	His2A
+	1.82785	1.02072	242	P91660	P91660	l(2)03659
+	2.83391	-1.34136	243	P91926	P91926	AP-2alpha
	0.794255	-0.297278	244	P91938	P91938	Trxr1
+	1.64663	1.24872	245	P92177	P92177	14-3-3epsilon
	0.440068	0.296287	246	P98159	P98159	ndl
	0.350904	0.334784	247	P98163	P98163	yl
	1.19369	0.941853	248	Q00174	Q00174	LanA
+	2.20643	-1.0742	249	Q00637	Q00637	Sod2
+	5.45	1.46706	250	Q00963	Q00963	beta-Spec
	0.0693149	0.151303	251	Q01604	Q01604	Pgk
	0.176392	-0.20619	252	Q01989	Q01989	jar
	0.208706	0.199678	253	Q02645	Q02645	hts
	1.41277	0.492886	254	Q02748	Q02748	eIF4A
	2.10036	-0.436708	255	Q03334	Q03334	RpS13
	0.588788	-1.42219	256	Q04691	Q04691	Fbp1
	0.904912	-0.226498	257	Q05344	Q05344	Ssrp
+	4.40703	0.491353	258	Q05825	Q05825	ATPsynbeta
+	2.47512	-1.99714	259	Q05856	Q05856	SmB
	1.62895	-0.224952	260	Q06559	Q06559	RpS3
	0.934017	-0.76502	261	Q06943	Q06943	HmgZ
	1.34262	0.628531	262	Q07171	Q07171	Gel
	0.537262	0.411984	263	Q08473	Q08473	sqd
	0.129027	-0.12745	264	Q09332	Q09332	Uggt
	0.52296	-0.390854	265	Q0E940	Q0E940	eIF3b
	0.425336	-0.0897667	266	Q0E9B6	Q0E9B6	RpS11
	0.534596	-0.736353	267	Q23973	Q23973	mtrm
	1.18806	0.763323	268	Q23978	Q23978	Myo31DF
	0.122482	0.129053	269	Q24009	Q24009	BicC
	0.243922	0.394652	270	Q24133	Q24133	DnaJ-1
	0.939258	-1.39145	271	Q24154	Q24154	RpL29
	0.630943	-1.5478	272	Q24185	Q24185	hook
	0.530308	-0.156592	273	Q24186;Q9VFE4	Q24186;Q9VFE4	RpS5a;RpS5b
	1.91259	-0.349452	274	Q24208	Q24208	eIF2gamma
	0.389993	-0.201028	275	Q24246	Q24246	sw
	0.537977	-1.50697	276	Q24278	Q24278	CngA
	0.320849	-0.630874	277	Q24432	Q24432	bi
	2.14439	0.494601	278	Q24492	Q24492	RPA1
+	6.26712	0.879764	279	Q24560	Q24560	betaTub56D
+	3.40882	-0.996942	280	Q24562	Q24562	U2af50
	0.359834	-0.386432	281	Q24572	Q24572	Caf1-55
	0.33113	0.367989	282	Q24573	Q24573	retn
	0.768697	0.253721	283	Q26365	Q26365	sesB
+	2.1852	1.3772	284	Q27237	Q27237	CG5504
	0.902107	0.446581	285	Q27268	Q27268	Hel25E
	0.7082	-1.85967	287	Q27294	Q27294	caz
	0.450974	-0.319144	288	Q27297	Q27297	spn-A
	0.366822	0.514088	289	Q27331	Q27331	Vha68-2
	0.377382	-0.221533	290	Q27415	Q27415	Nlp
+	2.98408	-1.31038	291	Q27601	Q27601	Prat
	0.556677	-0.475646	292	Q27869	Q27869	Pcmt
+	2.05854	1.2845	293	Q27884	Q27884	PpV
	0.42247	0.109828	294	Q3KN41	Q3KN41	Nrx-1
	0.30848	-0.510406	295	Q59E04	Q59E04	7B2
	0.295843	-0.160022	296	Q6J5K9	Q6J5K9	armi
	1.143	0.750279	297	Q6WV17	Q6WV17	Pgant5
	0.500652	0.367989	298	Q7JUN3	Q7JUN3	Abcd1
	0.0588194	0.0464666	299	Q7JUX9	Q7JUX9	trmt10c
	0.183971	0.210323	300	Q7JUY7	Q7JUY7	ced-6
	0.779328	-0.641533	301	Q7JVA5	Q7JVA5	Cep89
	0.225188	-0.193122	302	Q7JVI3	Q7JVI3	eIF3m
	0.648816	0.53707	303	Q7JXA8	Q7JXA8	rhi
	0.661862	0.72918	304	Q7K0D8	Q7K0D8	Nup50
	0.325744	-0.319179	305	Q7K2G1	Q7K2G1	Rpn13
	0.0367085	-0.0248638	306	Q7K2X8	Q7K2X8	Nup44A
	0.423308	0.418044	307	Q7K4H4	Q7K4H4	NO66
	0.880687	-2.97806	308	Q7K556	Q7K556	Ttd14
	1.12186	0.437559	309	Q7K566	Q7K566	Bmcp
	0.466532	-0.149813	310	Q7K5K3	Q7K5K3	Pdhb
	0.00721253	0.00638044	311	Q7KA83	Q7KA83	Trf2
	0.620008	0.129763	312	Q7KLV9	Q7KLV9	Rpn6
	1.10564	0.311254	313	Q7KN62	Q7KN62	TER94
	0.805748	-1.93167	314	Q7KNA0	Q7KNA0	CG8230
+	3.25432	-1.61115	315	Q7KRU8	Q7KRU8	Fer1HCH
+	4.48133	-0.926189	316	Q7KVQ0	Q7KVQ0	CG4038
	0.21062	-0.120139	317	Q7PLI2	Q7PLI2	Nipped-B
	0.539603	0.444271	318	Q7PLK0	Q7PLK0	AGO3
	0.1519	0.26742	319	Q7YZH1	Q7YZH1	rno
	0.51095	0.466759	320	Q86BJ3	Q86BJ3	pip
	0.123155	0.0489955	321	Q86PD7	Q86PD7	isoQC
+	1.81516	1.95901	322	Q8I0G5	Q8I0G5	gammaCOP
	0.68524	0.431868	323	Q8I8U7	Q8I8U7	Nipped-A
	0.388921	-0.322917	324	Q8IH18	Q8IH18	4E-T
+	4.76773	1.39659	325	Q8IPX7	Q8IPX7	Rrp40
	0.839159	0.595733	326	Q8IQK4	Q8IQK4	Nxf3
	0.604519	0.801102	327	Q8IQV9	Q8IQV9	Nup205
	0.0498065	0.0200405	328	Q8IRG6	Q8IRG6	dre4
+	2.24583	-1.775	329	Q8IRJ8	Q8IRJ8	thoc7
	0.0463077	-0.0195498	330	Q8MLY8	Q8MLY8	RpS8
+	5.98399	-1.7841	331	Q8SWR2	Q8SWR2	CG17365
+	1.50792	-1.51026	332	Q8SWR8	Q8SWR8	Atx2
	0.114197	-0.271338	333	Q8SXD4	Q8SXD4	stx
+	2.27362	-0.491069	334	Q8T3U2	Q8T3U2	RpS23
	1.28672	-0.718209	335	Q8WTC1	Q8WTC1	bonsai
	0.16636	-0.234606	336	Q94517	Q94517	HDAC1
	0.692632	-0.362614	337	Q94518	Q94518	Nacalpha
	0.0193841	0.013899	338	Q94523	Q94523	SdhA
	0.47421	0.345785	339	Q94526	Q94526	Ork1
	0.255997	-0.286505	340	Q94920	Q94920	porin
+	3.22907	0.916594	341	Q95029	Q95029	Cp1
	0.38521	0.532434	342	Q95083	Q95083	Prosalpha5
+	3.62318	-0.855062	343	Q95RJ9	Q95RJ9	ebi
	0.10876	-0.139971	344	Q95RX5	Q95RX5	Kcmf1
	0.19401	0.143343	345	Q960N3	Q960N3	cort
	1.29949	-0.892545	346	Q967S7	Q967S7	gag
	1.76644	0.34517	347	Q99323	Q99323	zip
+	1.582	0.962166	348	Q9GQN0	Q9GQN0	Ranbp16
	0.192074	0.275036	349	Q9I7D3	Q9I7D3	Capr
	0.0162022	-0.0432644	350	Q9NDJ2	Q9NDJ2	dom
	0.388421	-0.108485	351	Q9NJH0	Q9NJH0	eEF1gamma
	0.179726	-0.206532	352	Q9U3Z7	Q9U3Z7	hoip
	0.279095	-0.0637516	353	Q9U9Q4	Q9U9Q4	eIF3h
	1.32079	-1.14748	354	Q9V3A4	Q9V3A4	Catsup
	0.635931	1.00277	355	Q9V3D2	Q9V3D2	Coprox
	0.0288462	-0.0128808	356	Q9V3G1	Q9V3G1	RpL8
	0.121662	-0.036595	357	Q9V3G7	Q9V3G7	Rpn7
	1.8042	0.371234	358	Q9V3H2	Q9V3H2	Rpn11
	0.247756	0.284243	359	Q9V3H8	Q9V3H8	Nxt1
	0.0132296	-0.0253146	360	Q9V3I2	Q9V3I2	Rab5
	0.0440511	0.0182003	361	Q9V3J4	Q9V3J4	Sec13
	0.0710145	0.0554451	362	Q9V3P0	Q9V3P0	Prx2
	1.37544	0.219332	363	Q9V3P6	Q9V3P6	Rpn2
+	4.17982	-2.41449	364	Q9V3U2	Q9V3U2	NHP2
+	5.32002	-1.52343	365	Q9V412	Q9V412	Steep1
	1.03446	-0.845789	366	Q9V429	Q9V429	Trx-2
+	5.20566	-1.13338	367	Q9V438	Q9V438	CaBP1
	0.844834	-0.342323	368	Q9V496	Q9V496	apolpp
	2.03319	-0.387884	369	Q9V597	Q9V597	RpL31
	0.125013	-0.131643	370	Q9V5C6	Q9V5C6	Prosalpha7
	0.0119657	-0.0379666	371	Q9V5N8	Q9V5N8	stan
+	1.89623	-1.17627	372	Q9V5P6	Q9V5P6	CG7637
	0.92577	-0.41703	373	Q9V668;Q9VWE9	Q9VWE9;Q9V668	SEC61G1;Sec61gamma
+	2.74333	-1.40467	374	Q9V6K1	Q9V6K1	TppII
	0.195255	0.124115	375	Q9V719	Q9V719	Sin1
	0.498938	0.500643	376	Q9V813	Q9V813	Mtap
	0.0112489	-0.0284404	377	Q9V9A7	Q9V9A7	Mccc2
	0.839039	-0.918203	378	Q9V9J3	Q07407;Q09147;Q9V9J3	Src42A
	0.130809	0.106014	379	Q9VA00	Q9VA00	Zwilch
	0.864409	0.871892	380	Q9VA73	Q9VA73	aralar1
	2.23585	-0.442834	381	Q9VA83	Q9VA83	Fer2LCH
+	2.76924	-0.465372	382	Q9VA91	Q9VA91	RpS7
	0.119156	0.152697	383	Q9VAB8	Q9VAB8	ZIPIC
+	5.98176	-4.46726	384	Q9VAC8	Q9VAC8	Sas-6
+	7.104	-1.26281	385	Q9VAN0	Q9VAN0	CG11899
	0.769986	-0.211659	386	Q9VAP3	Q9VAP3	Ctl2
	0.524227	-0.521365	387	Q9VAQ5	Q9VAQ5	CG11837
	0.595924	-0.458783	388	Q9VAW5	Q9VAW5	larp
	0.188107	-0.323783	389	Q9VBB3	Q9VBB3	IntS12
	0.2399	0.15633	390	Q9VBY8	Q9VBY8	stac
	0.831085	0.380553	391	Q9VC07	Q9VC07	Trf4-2
	0.0667202	-0.0589993	392	Q9VC45	Q9VC45	asp
+	2.75895	2.43079	393	Q9VCD0	Q9VCD0	GatB
	0.0425144	-0.0548698	394	Q9VCK0	Q9VCK0	eIF3d1
	1.28964	-0.720114	395	Q9VCX4	Q9VCX4	mRRF2
	0.116409	-0.600292	396	Q9VDG2	Q9VDG2	Rlip
	0.798925	1.56768	397	Q9VEC3	Q9VEC3	Arp5
	1.136	0.841679	398	Q9VEG9	Q9VEG9	nrm
	0.108659	-0.137627	399	Q9VEJ0	Q9VEJ0	Prx3
	1.49864	0.257683	400	Q9VEX6	Q9VEX6	bor
	0.646643	0.356254	401	Q9VFB2	Q9VFB2	mRpS10
	0.49827	0.277996	402	Q9VFC8	Q9VFC8	Glys
+	5.57055	1.23284	403	Q9VFF3	Q9VFF3	Rrp6
	0.866063	0.51712	404	Q9VG73	Q9VG73	CG5641
	0.540524	-0.602235	405	Q9VG76	Q9VG76	CG17202
	1.63734	0.25848	406	Q9VGP4	Q9VGP4	Ipo9
	0.581306	-0.305599	407	Q9VH07	Q9VH07	pont
	0.0481392	-0.13704	408	Q9VH20	Q9VH20	TAF1B
	0.674472	-0.400901	409	Q9VHD3	Q9VHD3	GstZ1
+	3.45154	-2.30205	410	Q9VHM6	Q9VHM6	Ouib
+	3.9601	0.64839	411	Q9VHP0	Q9VHP0	bel
	0.133311	0.216674	412	Q9VHU1	Q9VHU1	CG9630
+	3.36593	-1.79565	413	Q9VI10	Q9VI10	SmD2
	0.475978	-0.89222	414	Q9VI55	Q9VI55	Ufl1
+	3.05708	1.41329	415	Q9VIF1	Q9VIF1	Nbr
+	11.4576	5.1644	416	Q9VIF5	Q9VIF5;17to20	del
	1.39644	-0.605995	417	Q9VIW3	Q9VIW3	RanGAP
+	3.02224	-1.53308	418	Q9VJ79	Q9VJ79	Pde11
	0.0240289	0.182124	419	Q9VJB6	Q9VJB6	CadN2
	0.612956	-0.182446	420	Q9VJY6	Q9VJY6	RpL24
	0.698331	-0.144588	421	Q9VK34	Q9VK34	Sirt1
+	2.56819	0.945967	422	Q9VK45	Q9VK45	mTor
	1.59804	-0.403013	423	Q9VK68	Q9VK68	CG6153
+	2.89184	0.644641	424	Q9VKD3	Q9VKD3	Nfs1
	0.583953	-0.642754	425	Q9VKK1	Q9VKK1	Ge-1
+	3.46086	1.09674	426	Q9VKM1	Q9VKM1	piwi
	0.63656	-0.440222	427	Q9VKU7	Q9VKU7	Grip75
	1.1271	0.251796	428	Q9VKY2	Q9VKY2	Cand1
+	1.82237	2.89506	429	Q9VL06	Q9VL06	Ufd4
+	1.56942	-1.14558	430	Q9VL18	Q9VL18	eEF1delta
	1.29451	0.877502	431	Q9VL25	Q9VL25	ath
	0.723924	-0.962268	432	Q9VLK2	Q9VLK2	CG13096
+	2.57857	-0.657523	433	Q9VLN1	Q9VLN1	Wdr82
	0.0509111	0.0331919	434	Q9VLQ1	Q9VLQ1	wol
+	3.66404	-2.77209	435	Q9VLR5	Q9VLR5	Ssb-c31a
+	1.73269	-1.04826	436	Q9VLS1	Q9VLS1	CG8475
	0.0811566	0.0625424	437	Q9VLT5	Q9VLT5	poe
	0.490492	0.810091	438	Q9VM75	Q9VM75	l(2)k09022
	1.57368	0.532946	439	Q9VMA3	Q9VMA3	cup
	0.936945	1.5228	440	Q9VMJ7	Q9VMJ7	Kdm5
	0.311289	0.0600177	441	Q9VN25	Q9VN25	eIF3a
	0.296408	0.0640169	442	Q9VN50	Q9VN50	eIF3f1
	0.0219999	0.0369313	443	Q9VN93	Q9VN93	CG12163
	1.18427	0.962023	444	Q9VNE2	Q9VNE2	kra
	1.4364	-0.34108	445	Q9VNE9	Q9VNE9	RpL13A
	0.0314159	0.0292917	446	Q9VNP5	Q9VNP5	BoYb
	0.253211	0.700042	447	Q9VNV3	Q9VNV3	Ddx1
	1.18519	0.560301	448	Q9VPC0	Q9VPC0	Pitslre
	0.0884849	0.118824	449	Q9VPQ2	Q9VPQ2	shv
	0.25178	0.495918	450	Q9VQ57	Q9VQ57	Der-1
	0.34123	0.125026	451	Q9VQN8	Q9VQN8	Fign
	1.22621	0.855517	452	Q9VQX4	Q9VQX4	Naprt
+	2.04469	2.12074	453	Q9VR59	Q9VR59	l(1)G0196
	0.426379	-0.805341	454	Q9VRJ0	Q9VRJ0	Gen
+	3.68622	-0.514696	455	Q9VRQ9	Q9VRQ9	QC
	0.769958	0.66115	456	Q9VRX3	Q9VRX3	betaTub65B
	0.087557	0.0341105	457	Q9VS34	Q9VS34	RpL18
	0.629068	0.462388	458	Q9VS77	Q9VS77	mthl6
+	1.49499	-1.34971	459	Q9VSA3	Q9VSA3	Mcad
	0.287657	-0.534615	460	Q9VSS1	Q9VSS1	pix
	0.276144	0.288934	461	Q9VTC2	Q9VTC2	Blos4
	0.524995	-0.318393	462	Q9VTM5	Q9VTM5	mtTFB1
+	2.72949	-0.416737	463	Q9VTP4	Q9VTP4	RpL10Ab
	0.163626	0.247691	464	Q9VTU4	Q9VTU4	eIF3l
	0.138323	-0.158432	465	Q9VTV1	Q9VTV1	thoc6
	0.0873861	-0.0906038	466	Q9VU02	Q9VU02	SmD1
+	3.24969	1.75656	467	Q9VUQ5	Q9VUQ5	AGO2
	0.135262	-0.241394	468	Q9VUT6	Q9VUT6	Pgant8
	0.607845	0.925849	469	Q9VV73	Q9VV73	nxf2
+	2.89611	-1.06234	470	Q9VV87	Q9VV87	Baldspot
+	4.23949	-1.47995	471	Q9VVA6	Q9VVA6	nudC
	0.229587	0.481873	472	Q9VVK8	Q9VVK8	ais
	0.398263	0.115672	473	Q9VW26	Q9VW26	Oat
	0.0801272	-0.0824921	474	Q9VW71	Q9VW71	kug
	0.0499815	-0.040972	475	Q9VWG0	Q9VWG0	Shawn
+	4.69738	-1.09674	476	Q9VWG3	Q9VB14;Q9VWG3	RpS10b
	1.33426	0.261617	477	Q9VWH4	Q9VWH4	Idh3a
+	2.04619	-0.730665	479	Q9VWY6	Q9VWY6	Taf8
+	2.53388	-0.723445	480	Q9VX91	Q9VX91	Ubr1
	0.0277227	-0.0257212	481	Q9VXA0	Q9VXA0	Nprl2
	0.410562	0.391355	482	Q9VXE6	Q9VXE6	Nup153
+	2.27719	1.83484	483	Q9VXF1	P48456;Q27889;Q9VXF1	CanA-14F
	0.300548	0.322961	484	Q9VXK0	Q9VXK0	Nipsnap
	0.198404	-0.211631	485	Q9VXX8	Q9VXX8	RpL37-1
+	2.14337	-1.20162	486	Q9VXY4	Q9VXY4	CG15027
	0.717467	0.397963	487	Q9VYQ0	Q9VYQ0	moon
	0.220151	0.266628	488	Q9VYS3	Q9VYS3	Upf1
	1.60018	-0.846538	489	Q9VYS4	Q9VYS4	wisp
+	3.48873	-0.819284	490	Q9VYV3	Q9VYV3	prtp
	0.519863	-0.347283	491	Q9VZ08	Q9VZ08	CG1657
	0.807174	-0.434708	492	Q9VZI2	Q9VZI2	Ack
	2.57608	-0.416685	493	Q9VZS5	Q9VZS5	RpL28
	0.464786	-0.294532	494	Q9VZU4	Q9VZU4	ND-30
	0.801315	-0.377399	495	Q9W011	Q9VLZ7;Q9W011	Cyp4d20
	0.414625	0.248594	496	Q9W088	Q9W088	PolD2
	0.584763	0.394018	497	Q9W0E3	Q9W0E3	Iml1
	0.045847	-0.0670083	498	Q9W0Y6	Q9W0Y6	pain
	0.856607	0.502098	499	Q9W133	Q9W133	Adck1
+	1.53853	-1.42282	500	Q9W1F4	Q9W1F4	thoc5
	0.493393	0.0773135	501	Q9W1V3	Q9W1V3	Fib
+	4.68786	-0.545364	502	Q9W237	Q9W237	RpS16
	0.0148224	0.0196401	503	Q9W2D9	Q9W2D9	eIF3k
	0.320941	0.637969	504	Q9W2E1	Q9W2E1	stum
+	4.3425	-0.633126	505	Q9W334	Q9W334	RpS28b
+	2.66906	-0.520527	506	Q9W351	Q9W351	Aladin
+	1.8598	-1.12369	507	Q9W391	Q9W391	CG7766
	1.15452	-0.245365	508	Q9W3W8	Q9W3W8	RpL17
	0.111522	0.120609	509	Q9W401	Q9W401	kdn
	0.259809	-0.2079	510	Q9W462	Q9W462	Usp30
	0.948623	1.04551	512	Q9W4D2	Q9W4D2	Rnp4F
	0.343254	-0.26389	513	Q9W4X9	Q9W4X9	Zw10
+	5.37945	0.529319	514	Q9W590	Q9W590	Ns3
	0.126723	0.131062	515	Q9W5E4	Q9W5E4	Mybbp1A
	0.0479027	0.0456954	516	Q9W5N0	Q9W5N0	Coa7
+	5.08654	-2.13984	517	Q9W5N2	Q9W5N2	RpL38
+	2.70639	-0.424473	518	Q9W5R8	Q9W5R8	RpL5
	0.565359	-0.380737	519	Q9XYP7	Q9XYP7	Grip84
	0.0392843	0.0446649	520	Q9XYP8	Q9XYP8	Grip91
	0.14619	-0.162095	521	Q9XYZ5	Q9XYZ5	pic
	0.0881648	0.137803	522	Q9XZ06	Q9XZ06	Nup93-1
	0.154356	0.0881945	523	Q9XZJ4	Q9XZJ4	Prosalpha1

## Sheet: F4_Vulcano_DmDelvsGFP
Significant	-LOG(P-VALUE)	Difference	RowNr	ProteinGroup	ProteinNames	Genes
	0.881843	-0.448524	1	13to15	13to15	DsBoot
+	15.5906	-4.18104	2	13to15;17to20;21to24;25to28;29to32	1to4;5to8;9to12;13to15;17to20;21to24;25to28;29to32	eGFP
+	16.6376	7.74915	3	17to20	17to20	DmDel
	0.0947421	0.0575997	4	21to24	21to24	DsDel
	0.33816	0.213761	5	21to24;25to28	21to24;25to28	DsDel_DeDel
	1.04327	1.90678	6	25to28	25to28	DeDel
	0.285413	-0.624245	7	29to32	29to32	DvDel
	0.373815	-0.156149	8	A0A0B4K7J2	A0A0B4K7J2	Nup358
+	2.16219	2.72621	9	A0A0B4K859	A0A0B4K859	Nup188
	0.611363	-0.965661	10	A1Z7N6	1to4;9to12;A1Z7N6	Boot
	0.826663	0.422927	11	A1Z8P9	A1Z8P9	Mtor
	0.451209	1.34974	13	A1ZA92	A1ZA92	CG8414
	0.724166	0.163787	14	A1ZAX1	A1ZAX1	eIF3c
	0.458128	0.972617	15	A8DYP0	A8DYP0	Unc-89
	0.981326	-1.77909	16	A8DYY6	A8DYY6	Schip1
	0.427728	-0.405035	17	C0HK95	C0HK95	fau
+	3.71915	0.398292	18	C0HKA0;C0HKA1	C0HKA0;C0HKA1	RpS14a;RpS14b
+	2.07422	0.77961	19	C0HL66;C0HL67;P02299	C0HL66;C0HL67;P02299	His3;His3.3A;His3.3B
	1.17721	-0.117699	20	O01666	O01666	ATPsyngamma
	0.0733734	-0.0389177	21	O02195	O02195	eIF3i
	0.124522	0.0465103	22	O02649	O02649	Hsp60A
+	5.46314	0.632334	23	O16797	O16797	RpL3
+	3.36335	0.782704	24	O17445	O17445	RpL15
	0.736845	0.167224	25	O18388	O18388	Fs(2)Ket
+	1.55884	-0.973047	26	O18404	O18404	scu
	1.57688	0.218062	27	O18413	O18413	Rpt6
	1.38779	0.891515	28	O18413;P48601	O18413;P48601	Rpt2;Rpt6
+	5.15752	0.418025	29	O18640	O18640	Rack1
+	2.89854	1.28148	30	O44081	O44081	Nop60B
	0.519576	-0.264274	31	O44437	O44437	SmD3
+	2.13245	1.14689	32	O46036	O46036	CtBP
+	1.37611	-3.22174	33	O46040	O46040	SmydA-8
+	3.30702	1.08647	34	O46102	O46102	MTPAP
+	2.68183	0.713633	35	O61231	O61231	RpL10
+	2.14406	-6.06027	36	O61345	O61345	peng
	0.0299431	0.052103	37	O62589	O62589	gd
	0.224877	-0.120761	38	O62619	O62619	PyK
	0.312234	0.339331	39	O62621	O62621	beta'COP
	1.15739	0.731882	40	O76922	O76922	aub
	0.264308	0.230921	41	O77277	O77277	Torsin
	0.927241	0.159496	42	O77410	O77410	eIF3e
	1.21346	-0.28194	43	O77460	O77460	Nurf-38
	0.0393938	0.0604728	44	O96433	O96433	CycT
	0.537765	0.312846	45	O96827	O96827	eEF1beta
	0.0179772	0.0219398	46	O96860;Q24117	Q24117;O96860	Cdlc2;ctp
+	5.74354	-0.886557	47	O97125	Q8INI8;Q9BIR7;Q9BIS2;P02825;P82910;O97125;P11146;Q9VG58	Hsp68
+	6.22349	-0.947202	48	O97125;P11147	P11147;Q8INI8;Q9BIR7;Q9BIS2;P02825;P82910;O97125;Q9VG58	Hsc70-4;Hsp68
+	4.97591	-0.81533	49	O97125;P11147;P29843;P29844	P11147;P29844;Q8INI8;Q9BIR7;Q9BIS2;P02825;P82910;O97125;P11146;P29843;Q9VG58	Hsc70-1;Hsc70-3;Hsc70-4;Hsp68
	0.927129	1.56717	50	O97477	O97477	Inos
	0.61379	-0.46435	51	P02255	P02255	His1
	0.724458	0.250072	52	P02283	P02283	His2B
	0.26816	0.182078	53	P02515	P02515	Hsp22
	0.0702022	0.0586182	54	P02516	P02516	Hsp23
+	2.53347	-1.03804	55	P02517	P02517	Hsp26
	1.18398	-0.668434	56	P02518	P02518	Hsp27
+	5.5029	1.41232	57	P02572	P02572;P10987	Act42A
+	7.38129	2.6457	58	P02574	P02574;P10981;P83967	Act79B
	0.0800827	0.0327746	59	P02828	P02828	Hsp83
	0.413968	-0.100167	60	P02843	P02843	Yp1
	1.34173	-0.24317	61	P02843;P02844	P02843;P02844	Yp1;Yp2
	1.3876	-0.384391	62	P02843;P02844;P06607	P02843;P02844;P06607	Yp1;Yp2;Yp3
	0.603126	-0.115208	63	P02844	P02844	Yp2
	1.19926	0.509739	64	P04052	P04052	RpII215
	1.12799	0.513633	65	P04359	P04359	RpL32
	0.481509	0.858981	66	P04657	P04657	Cyt-c-d
+	16.2081	5.41339	67	P05205	P05205	Su(var)205
+	3.37805	0.993491	68	P05389	P05389	RpLP2
	0.421976	-0.907048	69	P05661	P05661	Mhc
	0.358306	0.315881	70	P05990	P05990	r
	0.0431099	0.0410898	71	P06604	P06604	alphaTub85E
	0.492748	0.0914969	72	P06604;P06605	P06603;P06604;P06605	alphaTub84D;alphaTub85E
	0.165955	0.0505519	73	P06604;P06605;P06606	P06603;P06604;P06605;P06606	alphaTub67C;alphaTub84D;alphaTub85E
	0.0157048	-0.00293028	74	P06605	P06603;P06605	alphaTub84D
	0.308278	-0.0380497	75	P06606	P06606	alphaTub67C
	0.0257699	-0.00842714	76	P06607	P06607	Yp3
	1.17608	0.294618	77	P07182	P07182	Cp36
+	6.40458	-1.38768	78	P07183	P07183	Cp38
	1.05335	-0.625668	79	P07184	P07184	Cp18
	0.334183	0.444155	80	P07185	P07185	Cp15
	0.00440853	-0.00151432	81	P07186	P07186	Cp19
	0.00572406	0.00526643	82	P07486	P07486	Gapdh1
	0.297573	-0.470726	83	P07486;P07487	P07486;P07487	Gapdh1;Gapdh2
	0.712286	-0.632911	84	P07487	P07487	Gapdh2
+	1.76174	1.07619	85	P07764	P07764	Ald1
+	4.10351	-0.636556	86	P08181	P08181	CkIIalpha
+	4.99682	-0.966791	87	P08182	P08182	CkIIbeta
	0.248266	0.0866479	88	P08570	P08570	RpLP1
	0.322164	-0.0708573	89	P08736	P05303;P08736	eEF1alpha1
	1.2469	1.12362	90	P08841	P08841	betaTub60D
	0.350744	0.092804	91	P08841;P61857;Q24560	P08841;P61857;Q24560	betaTub56D;betaTub60D;betaTub85D
	1.00743	0.203283	92	P08841;Q24560	P08841;Q24560	betaTub56D;betaTub60D
+	2.07912	-0.86474	93	P08879	P08879	awd
+	1.8831	-1.19075	94	P08985	P08985	His2Av
	0.07979	-0.0367517	95	P08985;P84051	P08985;P84051	His2A;His2Av
+	5.18613	0.654013	96	P09180	P09180	RpL4
	0.0471624	-0.0367383	97	P09491	P09491	Tm2
	0.28203	0.361444	98	P09491;P49455	P06754;P49455;P09491	Tm1;Tm2
	1.23324	0.231927	99	P0CG69;P15357;P18101	P15357;P18101;P0CG69	RpL40;RpS27A;Ubi-p63E
	0.181709	0.115146	100	P0DKM0	P0DKM0	Ccdc56
	0.361456	-0.262181	101	P10383	P10383	otu
+	1.97511	1.75845	102	P11046	P11046	LanB1
+	6.70371	-0.885936	103	P11147	P11147	Hsc70-4
+	8.14865	-0.920858	104	P11147;P29843	P11147;P29843	Hsc70-1;Hsc70-4
	0.527548	-0.610991	105	P11147;P29843;P29844	P11147;P29844;P29843	Hsc70-1;Hsc70-3;Hsc70-4
+	7.87868	-0.871717	106	P11147;P29844	P11147;P29844	Hsc70-3;Hsc70-4
	0.0213077	-0.0633204	107	P11584	P11584	mys
	0.0703523	-0.0233201	108	P12613	P12613	CCT1
	0.478787	-0.346012	109	P12982	P12982;P48461	Pp1-87B
	0.253875	-0.178922	110	P13008	P13008	RpS26
	2.64092	0.346566	111	P13060	P13060	eEF2
+	4.0032	0.665736	112	P13395	P13395	alpha-Spec
+	3.09217	1.25813	113	P13469	P13469	mod
	0.133826	0.203426	114	P13607	P13607	Atpalpha
	1.17779	0.888793	115	P14318	P14318	Mp20
+	1.73793	1.41068	116	P15215	P15215	LanB2
+	1.79236	1.348	117	P17276	P17276	Hn
	1.4251	0.344192	118	P17704	P17704	RpS17
	0.150766	0.261199	119	P18053	P18053	Prosalpha3
	0.0842879	0.148737	120	P18091	P18091	Actn
	0.635805	-0.253155	121	P18171	P18169;P18170;P18171	dec
	0.175248	-0.260013	122	P18490	P18490	pcx
	0.410495	0.0841862	124	P19109	P19109	Rm62
	0.586584	-0.32487	125	P19351	P19351	up
	0.134984	0.101101	126	P19538	P19538	ci
+	4.04588	0.557558	127	P19889	P19889	RpLP0
	0.0380414	-0.0446242	128	P20028	P20028	RpI135
+	7.83791	0.961561	129	P21187	P21187	pAbp
	0.0841409	0.214406	130	P22700	P22700	SERCA
	0.895722	-0.519643	131	P22769	P22769	Prosalpha4
	0.0509364	0.0395709	132	P22807	P22807	slou
	1.33772	0.537383	133	P22977	P22977	Cp16
	0.502612	-0.750227	134	P22978	P22978	CG4456
+	5.47194	0.731417	135	P23128	P23128	me31B
+	2.27045	-1.67085	136	P23226	P23226	Map205
	0.692729	0.431146	137	P23257	P23257	gammaTub23C
	1.21711	0.658979	138	P23257;P42271	P23257;P42271	gammaTub23C;gammaTub37C
	0.388493	-0.378097	139	P23572	P23572	Cdk1
	0.396317	-0.534119	140	P23573;Q9VP22	P23573;P48609;Q9VP22	Cdk12;Cdk2
	0.547132	0.56257	141	P23757	P23757	Poxm
	0.192285	0.134733	142	P24156	P24156	Phb1
	0.169312	-0.164133	143	P25007	P25007	Cyp1
	0.155796	-0.135922	144	P25028	P25028	fs(1)Ya
	1.69925	0.217305	145	P25161	P25161	Rpn3
	0.0109451	-0.0222449	146	P25228;Q9VP48	P25228;Q9VP48	Rab26;Rab3
	0.680835	0.427132	148	P26270	P26270	Rpn8
	1.06959	0.78641	149	P26686	P26686	B52
+	3.58015	1.13842	150	P26802	P26802	Dbp73D
	0.602875	0.380715	151	P27619	P27619	shi
+	2.41095	-2.2019	152	P27864	P27864	Rrp1
	1.31927	0.623443	153	P28668	P28668	GluProRS
+	6.5842	2.60261	154	P28750	P28750	exu
	0.134768	0.377693	155	P29052	P29052	TfIIB
	0.0166796	-0.0454791	156	P29310	P29310	14-3-3zeta
	0.0418877	0.0753815	157	P29310;P92177	P29310;P92177	14-3-3epsilon;14-3-3zeta
+	4.16112	0.691707	158	P29327	P29327	RpS6
+	6.2595	-0.963748	159	P29613	P29613	Tpi
	0.992024	0.213621	160	P29742	P29742	Chc
	0.890137	2.85273	161	P29843	P29843	Hsc70-1
+	6.06931	-0.746344	162	P29844	P29844	Hsc70-3
+	4.84088	-0.666713	163	P29845	P29845	Hsc70-5
+	4.15766	1.02838	164	P31009	P31009	RpS2
	0.633059	-0.256263	165	P31409	P31409	Vha55
+	4.90228	0.634112	166	P32100	P32100	RpL7
	0.00533666	0.00387728	167	P32234	P32234	128up
	0.544312	0.502499	168	P32748	P32748	Dhod
+	2.25223	1.82414	169	P33438	P33438	Glt
	0.547185	-0.61338	170	P35128	P35128	ben
	1.00935	0.155134	171	P35381	P35381	blw
	0.773641	0.88748	172	P35415	P35415;P35416	Prm
	0.422139	0.261933	173	P35600	P35600	Gnf1
	1.85008	0.238553	174	P35875	P35875	Parp
	0.934457	-0.453282	175	P36179	P36179	Pp2A-29B
+	5.72096	0.600029	176	P36241	P36241	RpL19
	0.0845615	0.0773919	177	P36872	P36872	tws
+	3.15921	0.416233	178	P38979	P38979	sta
+	2.80352	0.458146	179	P39018	P39018	RpS19a
	0.27084	0.28019	180	P40304	P40304	Prosbeta6
	0.579431	-0.323898	181	P40688	P40688	swa
+	6.0598	0.477694	182	P41042	P41042	RpS4
+	4.87637	1.4266	183	P41073	P41073	Pep
+	3.74565	0.955654	184	P41092	P41092	RpL27A
+	6.13207	0.681838	185	P41093	P41093	RpL18A
+	3.8955	0.675897	186	P41094	P41094	RpS18
+	5.41257	0.772305	187	P41126	P41126	RpL13
+	3.1778	0.3894	188	P41374	P41374	eIF2alpha
	1.15854	1.59168	189	P42124	P42124	E(z)
	1.11299	-0.207277	190	P42271	P42271	gammaTub37C
	0.00327584	-0.00252235	191	P43248	P43248	spel1
	0.13886	-0.0855113	192	P45437	P45437	betaCOP
+	1.56413	-0.969265	193	P45594	P45594	tsr
	1.12027	0.683297	194	P46150	P46150	Moe
+	4.4061	0.591281	195	P46222	P46222	RpL11
+	2.95074	0.640408	196	P46223	P46223	RpL7A
+	4.9091	-1.84163	197	P47938	P47938	dhd
+	6.00084	0.490765	198	P48149	P48149;Q7KR04	RpS15Aa
	1.55587	0.346302	199	P48159	P48159	RpL23
	0.146521	-0.0534331	200	P48588	P48588	RpS25
+	2.10917	-0.729161	201	P48591	P48591	RnrL
+	2.05718	0.766783	202	P48598	P48598	eIF4E1
	0.017741	0.00331938	203	P48601	P48601	Rpt2
+	6.09998	1.84841	204	P48603	P48603	cpb
	0.528078	-0.385338	205	P48605	P48605	CCT3
	0.0387021	-0.0957468	206	P49455	P06754;P49455	Tm1
+	4.74993	0.710544	207	P49630	P49630	RpL36
	4.12873	-0.258019	208	P49762	P49762	Doa
	1.86365	0.440524	209	P50882	P50882	RpL9
	0.679212	0.242091	210	P50887	P50887	RpL22
+	2.18749	1.00808	211	P51592	P51592	hyd
	1.01671	-0.8344	212	P52029	P52029	Pgi
	0.652207	-0.754828	213	P52295	P52295	Pen
	0.113497	-0.117004	214	P52304	P52304	polo
	1.02144	-0.27985	215	P52905	P52905	iotaTry
	0.23584	-0.258283	216	P53034	P53034	RfC4
+	5.21135	1.34128	217	P53501	P02574;P10981;P53501;P83967	Act57B
	1.52132	0.596831	218	P53997	P53997	Set
	0.609492	0.345562	219	P54358	P54358	PolD1
	0.240633	0.284474	220	P54362	P54362	g
	1.37634	0.815507	221	P54367	P54367	CkIalpha
	0.615663	0.510661	222	P54385	P54385	Gdh
	1.76744	-0.494566	223	P54397	P54397	Fkbp39
+	7.83197	1.74337	224	P54622	P54622	mtSSB
	0.472862	-0.064476	225	P55035	P55035	Rpn10
	0.0443891	-0.0425293	226	P55824	P55824	faf
+	3.20424	0.497429	227	P55828	P55828	RpS20
	0.113662	0.137158	228	P55830	P55830	RpS3A
+	4.74455	0.664542	229	P55841	P55841	RpL14
+	4.21529	0.803424	230	P55935	P55935	RpS9
+	7.20305	1.28568	231	P56538	P56538	eIF6
	1.21303	-0.216401	232	P61851	P61851	Sod1
	0.658475	0.624759	233	P61857	P61857	betaTub85D
	0.6158	-0.108784	234	P61857;Q24560	P61857;Q24560	betaTub56D;betaTub85D
	0.374671	0.291569	235	P62152	P62152	Cam
	1.78788	0.462034	236	P80455	P80455	RpS12
	0.718234	0.411042	237	P82147	P82147	l(2)efl
	0.0366183	0.0520241	238	P83098	P83098	Stlk
	1.30186	-0.376062	239	P83949	P83949	Ubx
+	3.98421	1.17326	240	P84040	P84040	His4
	0.274979	-0.132784	241	P84051	P84051	His2A
	1.84185	0.425737	242	P91660	P91660	l(2)03659
	0.0947268	-0.119322	243	P91926	P91926	AP-2alpha
	0.00194193	0.000819683	244	P91938	P91938	Trxr1
	0.0982259	-0.160484	245	P92177	P92177	14-3-3epsilon
	0.336013	0.177141	246	P98159	P98159	ndl
	0.202499	0.203114	247	P98163	P98163	yl
+	3.0937	2.20147	248	Q00174	Q00174	LanA
	0.436988	-0.222824	249	Q00637	Q00637	Sod2
+	4.39666	1.1207	250	Q00963	Q00963	beta-Spec
	0.223221	-0.33319	251	Q01604	Q01604	Pgk
	0.0513928	0.0681127	252	Q01989	Q01989	jar
	0.282282	0.270457	253	Q02645	Q02645	hts
	0.688102	-0.231777	254	Q02748	Q02748	eIF4A
	1.63215	0.280058	255	Q03334	Q03334	RpS13
	0.0360707	0.115651	256	Q04691	Q04691	Fbp1
	2.15435	0.229984	257	Q05344	Q05344	Ssrp
	0.597128	0.108734	258	Q05825	Q05825	ATPsynbeta
	0.711075	-0.226005	259	Q05856	Q05856	SmB
+	5.35657	0.526434	260	Q06559	Q06559	RpS3
	1.29113	-0.891486	261	Q06943	Q06943	HmgZ
+	1.87728	0.78749	262	Q07171	Q07171	Gel
	0.647484	0.426599	263	Q08473	Q08473	sqd
	0.603553	0.335929	264	Q09332	Q09332	Uggt
	0.0325264	0.00999677	265	Q0E940	Q0E940	eIF3b
+	5.45117	0.858904	266	Q0E9B6	Q0E9B6	RpS11
	0.0445548	-0.150867	267	Q23973	Q23973	mtrm
+	4.16374	1.26978	268	Q23978	Q23978	Myo31DF
	0.144867	-0.167206	269	Q24009	Q24009	BicC
	0.124685	0.189061	270	Q24133	Q24133	DnaJ-1
	0.463495	0.731373	271	Q24154	Q24154	RpL29
	0.0394508	0.166128	272	Q24185	Q24185	hook
	1.21348	0.302433	273	Q24186;Q9VFE4	Q24186;Q9VFE4	RpS5a;RpS5b
	1.20951	-0.196524	274	Q24208	Q24208	eIF2gamma
+	1.83417	-0.656013	275	Q24246	Q24246	sw
	0.295879	0.866162	276	Q24278	Q24278	CngA
	0.1589	0.316576	277	Q24432	Q24432	bi
+	4.02498	0.747295	278	Q24492	Q24492	RPA1
	2.0102	0.272339	279	Q24560	Q24560	betaTub56D
	0.376738	-0.103524	280	Q24562	Q24562	U2af50
	0.220761	-0.299279	281	Q24572	Q24572	Caf1-55
	0.0432989	-0.0525843	282	Q24573	Q24573	retn
	1.58792	-0.209197	283	Q26365	Q26365	sesB
	0.675064	0.566873	284	Q27237	Q27237	CG5504
	0.95552	-0.684362	285	Q27268	Q27268	Hel25E
	0.0913165	0.33013	287	Q27294	Q27294	caz
+	2.02897	-0.96305	288	Q27297	Q27297	spn-A
	0.932321	0.518177	289	Q27331	Q27331	Vha68-2
+	2.11017	0.559273	290	Q27415	Q27415	Nlp
	0.958973	-0.47911	291	Q27601	Q27601	Prat
	0.0841227	0.065881	292	Q27869	Q27869	Pcmt
	1.44968	0.94708	293	Q27884	Q27884	PpV
	0.495439	-0.098053	294	Q3KN41	Q3KN41	Nrx-1
	1.11471	-1.3862	295	Q59E04	Q59E04	7B2
	0.037402	0.0231766	296	Q6J5K9	Q6J5K9	armi
	0.96249	0.993356	297	Q6WV17	Q6WV17	Pgant5
	0.107509	0.0961758	298	Q7JUN3	Q7JUN3	Abcd1
	0.694069	-0.268656	299	Q7JUX9	Q7JUX9	trmt10c
	1.12842	0.657594	300	Q7JUY7	Q7JUY7	ced-6
	0.513689	-0.253791	301	Q7JVA5	Q7JVA5	Cep89
	1.62699	0.274988	302	Q7JVI3	Q7JVI3	eIF3m
+	13.3377	7.46443	303	Q7JXA8	Q7JXA8	rhi
	0.155178	0.230268	304	Q7K0D8	Q7K0D8	Nup50
	0.0771176	0.0308248	305	Q7K2G1	Q7K2G1	Rpn13
	0.843119	-0.352669	306	Q7K2X8	Q7K2X8	Nup44A
	0.527115	0.319948	307	Q7K4H4	Q7K4H4	NO66
	0.936121	2.3029	308	Q7K556	Q7K556	Ttd14
	1.03882	0.481606	309	Q7K566	Q7K566	Bmcp
	0.490269	-0.12679	310	Q7K5K3	Q7K5K3	Pdhb
	0.83807	-0.488191	311	Q7KA83	Q7KA83	Trf2
	1.12634	0.167431	312	Q7KLV9	Q7KLV9	Rpn6
+	4.88761	0.598022	313	Q7KN62	Q7KN62	TER94
	0.0167442	0.0548117	314	Q7KNA0	Q7KNA0	CG8230
	0.698492	-0.598838	315	Q7KRU8	Q7KRU8	Fer1HCH
+	4.78261	-0.795077	316	Q7KVQ0	Q7KVQ0	CG4038
	0.305697	-0.192847	317	Q7PLI2	Q7PLI2	Nipped-B
	0.607145	0.484481	318	Q7PLK0	Q7PLK0	AGO3
	0.00307078	0.0053221	319	Q7YZH1	Q7YZH1	rno
	1.15582	-2.1886	320	Q86BJ3	Q86BJ3	pip
+	2.70387	0.428582	321	Q86PD7	Q86PD7	isoQC
+	2.42301	2.0194	322	Q8I0G5	Q8I0G5	gammaCOP
	0.0899805	-0.0960495	323	Q8I8U7	Q8I8U7	Nipped-A
	0.190495	-0.216996	324	Q8IH18	Q8IH18	4E-T
+	5.82412	1.07421	325	Q8IPX7	Q8IPX7	Rrp40
	0.347205	0.476816	326	Q8IQK4	Q8IQK4	Nxf3
	0.0441121	0.0727128	327	Q8IQV9	Q8IQV9	Nup205
+	3.05694	0.387131	328	Q8IRG6	Q8IRG6	dre4
	0.49187	-0.677321	329	Q8IRJ8	Q8IRJ8	thoc7
+	2.96595	0.838458	330	Q8MLY8	Q8MLY8	RpS8
+	4.98839	-1.31615	331	Q8SWR2	Q8SWR2	CG17365
	1.39567	-0.43079	332	Q8SWR8	Q8SWR8	Atx2
	0.324138	-0.65464	333	Q8SXD4	Q8SXD4	stx
	1.31226	0.339797	334	Q8T3U2	Q8T3U2	RpS23
	0.32647	0.234928	335	Q8WTC1	Q8WTC1	bonsai
	1.54573	0.605741	336	Q94517	Q94517	HDAC1
	0.287411	0.125664	337	Q94518	Q94518	Nacalpha
	0.295373	0.109686	338	Q94523	Q94523	SdhA
	0.00895847	-0.00756085	339	Q94526	Q94526	Ork1
	0.203893	-0.264824	340	Q94920	Q94920	porin
+	2.34227	0.588713	341	Q95029	Q95029	Cp1
	0.343592	-0.487689	342	Q95083	Q95083	Prosalpha5
+	3.41327	-0.463906	343	Q95RJ9	Q95RJ9	ebi
	0.100707	0.120485	344	Q95RX5	Q95RX5	Kcmf1
	1.17114	0.729339	345	Q960N3	Q960N3	cort
	0.462155	-0.138032	346	Q967S7	Q967S7	gag
+	5.41732	0.847386	347	Q99323	Q99323	zip
	0.282246	0.246608	348	Q9GQN0	Q9GQN0	Ranbp16
+	1.84666	1.1517	349	Q9I7D3	Q9I7D3	Capr
	0.0935709	0.235198	350	Q9NDJ2	Q9NDJ2	dom
	2.25357	0.442902	351	Q9NJH0	Q9NJH0	eEF1gamma
	0.350433	0.420744	352	Q9U3Z7	Q9U3Z7	hoip
	0.532695	0.101864	353	Q9U9Q4	Q9U9Q4	eIF3h
	0.490916	-0.167053	354	Q9V3A4	Q9V3A4	Catsup
	0.67238	0.896647	355	Q9V3D2	Q9V3D2	Coprox
+	2.93641	0.693923	356	Q9V3G1	Q9V3G1	RpL8
	0.0830792	0.013572	357	Q9V3G7	Q9V3G7	Rpn7
	1.344	0.27802	358	Q9V3H2	Q9V3H2	Rpn11
	0.205207	0.229398	359	Q9V3H8	Q9V3H8	Nxt1
	0.142259	0.102094	360	Q9V3I2	Q9V3I2	Rab5
	1.27774	0.230863	361	Q9V3J4	Q9V3J4	Sec13
	2.6738	-0.350857	362	Q9V3P0	Q9V3P0	Prx2
	1.93214	0.267829	363	Q9V3P6	Q9V3P6	Rpn2
	1.36996	-1.14644	364	Q9V3U2	Q9V3U2	NHP2
+	7.27587	-1.154	365	Q9V412	Q9V412	Steep1
	0.0274951	0.0107188	366	Q9V429	Q9V429	Trx-2
+	3.20499	-0.667182	367	Q9V438	Q9V438	CaBP1
+	3.79264	-0.529966	368	Q9V496	Q9V496	apolpp
+	4.00442	0.492943	369	Q9V597	Q9V597	RpL31
	0.130661	0.171846	370	Q9V5C6	Q9V5C6	Prosalpha7
	0.43508	0.687461	371	Q9V5N8	Q9V5N8	stan
	0.921713	-0.68858	372	Q9V5P6	Q9V5P6	CG7637
	0.0884067	-0.0800364	373	Q9V668;Q9VWE9	Q9VWE9;Q9V668	SEC61G1;Sec61gamma
	1.3325	-0.361921	374	Q9V6K1	Q9V6K1	TppII
	0.105202	0.102557	375	Q9V719	Q9V719	Sin1
	0.255181	0.310119	376	Q9V813	Q9V813	Mtap
	0.156448	-0.223632	377	Q9V9A7	Q9V9A7	Mccc2
	0.885454	-0.973785	378	Q9V9J3	Q07407;Q09147;Q9V9J3	Src42A
+	3.29766	-0.819337	379	Q9VA00	Q9VA00	Zwilch
	0.380145	-0.413487	380	Q9VA73	Q9VA73	aralar1
	0.0612958	0.0153466	381	Q9VA83	Q9VA83	Fer2LCH
+	3.27838	0.518599	382	Q9VA91	Q9VA91	RpS7
	0.344054	0.381806	383	Q9VAB8	Q9VAB8	ZIPIC
+	12.5917	-5.39921	384	Q9VAC8	Q9VAC8	Sas-6
+	3.76045	-0.674841	385	Q9VAN0	Q9VAN0	CG11899
	1.04329	0.183122	386	Q9VAP3	Q9VAP3	Ctl2
	0.446773	-0.434699	387	Q9VAQ5	Q9VAQ5	CG11837
+	3.78997	0.618699	388	Q9VAW5	Q9VAW5	larp
	0.252174	-0.324601	389	Q9VBB3	Q9VBB3	IntS12
	1.42408	1.15317	390	Q9VBY8	Q9VBY8	stac
	0.52294	0.275094	391	Q9VC07	Q9VC07	Trf4-2
	0.399798	-0.304468	392	Q9VC45	Q9VC45	asp
+	2.95138	2.57976	393	Q9VCD0	Q9VCD0	GatB
	0.378243	0.287936	394	Q9VCK0	Q9VCK0	eIF3d1
	0.992246	-0.477422	395	Q9VCX4	Q9VCX4	mRRF2
	0.958087	-2.62109	396	Q9VDG2	Q9VDG2	Rlip
	0.592095	1.21287	397	Q9VEC3	Q9VEC3	Arp5
	1.24268	0.67884	398	Q9VEG9	Q9VEG9	nrm
	0.715565	0.527701	399	Q9VEJ0	Q9VEJ0	Prx3
+	3.83365	0.346151	400	Q9VEX6	Q9VEX6	bor
	1.31585	0.700276	401	Q9VFB2	Q9VFB2	mRpS10
	0.827618	-0.498427	402	Q9VFC8	Q9VFC8	Glys
+	5.43783	0.869554	403	Q9VFF3	Q9VFF3	Rrp6
	0.43869	-0.350592	404	Q9VG73	Q9VG73	CG5641
	0.654318	-0.640676	405	Q9VG76	Q9VG76	CG17202
	1.29148	-0.173245	406	Q9VGP4	Q9VGP4	Ipo9
	0.0488109	-0.0224978	407	Q9VH07	Q9VH07	pont
	0.237293	0.587083	408	Q9VH20	Q9VH20	TAF1B
	0.770529	-0.370425	409	Q9VHD3	Q9VHD3	GstZ1
+	2.76257	-0.465549	410	Q9VHM6	Q9VHM6	Ouib
+	2.61443	0.529077	411	Q9VHP0	Q9VHP0	bel
	0.49993	-0.651496	412	Q9VHU1	Q9VHU1	CG9630
	0.271714	-0.0987666	413	Q9VI10	Q9VI10	SmD2
	0.0163076	0.0457668	414	Q9VI55	Q9VI55	Ufl1
	1.54187	0.786407	415	Q9VIF1	Q9VIF1	Nbr
+	14.0684	6.92704	416	Q9VIF5	Q9VIF5;17to20	del
	1.67288	-0.202767	417	Q9VIW3	Q9VIW3	RanGAP
+	4.85415	-1.18144	418	Q9VJ79	Q9VJ79	Pde11
	0.104616	0.719954	419	Q9VJB6	Q9VJB6	CadN2
+	3.14399	0.710061	420	Q9VJY6	Q9VJY6	RpL24
	2.21122	0.252283	421	Q9VK34	Q9VK34	Sirt1
	1.05468	0.410791	422	Q9VK45	Q9VK45	mTor
	1.07541	-0.26001	423	Q9VK68	Q9VK68	CG6153
	0.690815	-0.219676	424	Q9VKD3	Q9VKD3	Nfs1
	0.0233404	-0.00673306	425	Q9VKK1	Q9VKK1	Ge-1
+	6.24781	1.19241	426	Q9VKM1	Q9VKM1	piwi
	0.0472049	-0.0556638	427	Q9VKU7	Q9VKU7	Grip75
	1.93429	-0.394251	428	Q9VKY2	Q9VKY2	Cand1
	0.764831	1.9066	429	Q9VL06	Q9VL06	Ufd4
	0.503205	0.264562	430	Q9VL18	Q9VL18	eEF1delta
	0.0400079	0.0388743	431	Q9VL25	Q9VL25	ath
	0.0137911	-0.0250554	432	Q9VLK2	Q9VLK2	CG13096
+	2.36102	-0.520877	433	Q9VLN1	Q9VLN1	Wdr82
	0.0958866	-0.0641155	434	Q9VLQ1	Q9VLQ1	wol
+	7.93729	-1.82463	435	Q9VLR5	Q9VLR5	Ssb-c31a
+	5.80408	-0.57712	436	Q9VLS1	Q9VLS1	CG8475
	0.147703	0.103192	437	Q9VLT5	Q9VLT5	poe
	1.06908	1.3887	438	Q9VM75	Q9VM75	l(2)k09022
+	2.4349	0.570393	439	Q9VMA3	Q9VMA3	cup
	0.370518	0.773917	440	Q9VMJ7	Q9VMJ7	Kdm5
	2.90136	0.291231	441	Q9VN25	Q9VN25	eIF3a
	3.3947	0.328641	442	Q9VN50	Q9VN50	eIF3f1
	0.247576	0.333637	443	Q9VN93	Q9VN93	CG12163
+	1.82344	1.0611	444	Q9VNE2	Q9VNE2	kra
	2.12023	0.380216	445	Q9VNE9	Q9VNE9	RpL13A
	0.419488	-0.200041	446	Q9VNP5	Q9VNP5	BoYb
	0.3789	0.74982	447	Q9VNV3	Q9VNV3	Ddx1
	0.590402	0.515567	448	Q9VPC0	Q9VPC0	Pitslre
	0.00676916	0.00787175	449	Q9VPQ2	Q9VPQ2	shv
+	1.80652	3.07347	450	Q9VQ57	Q9VQ57	Der-1
	0.0461556	-0.0142585	451	Q9VQN8	Q9VQN8	Fign
	0.444511	0.459098	452	Q9VQX4	Q9VQX4	Naprt
	0.960261	1.09455	453	Q9VR59	Q9VR59	l(1)G0196
	0.0138443	-0.0326467	454	Q9VRJ0	Q9VRJ0	Gen
	1.50252	-0.231305	455	Q9VRQ9	Q9VRQ9	QC
	0.0734595	0.0971533	456	Q9VRX3	Q9VRX3	betaTub65B
+	4.60782	0.955814	457	Q9VS34	Q9VS34	RpL18
	0.147077	-0.188526	458	Q9VS77	Q9VS77	mthl6
+	6.11754	-0.906621	459	Q9VSA3	Q9VSA3	Mcad
	0.000100743	-0.000324965	460	Q9VSS1	Q9VSS1	pix
	0.181382	0.195716	461	Q9VTC2	Q9VTC2	Blos4
	0.511679	-0.304256	462	Q9VTM5	Q9VTM5	mtTFB1
+	6.11862	0.713534	463	Q9VTP4	Q9VTP4	RpL10Ab
	1.02362	0.879213	464	Q9VTU4	Q9VTU4	eIF3l
	0.0322191	0.0550212	465	Q9VTV1	Q9VTV1	thoc6
	0.119273	0.0985708	466	Q9VU02	Q9VU02	SmD1
+	4.64516	2.10444	467	Q9VUQ5	Q9VUQ5	AGO2
	0.642095	0.615711	468	Q9VUT6	Q9VUT6	Pgant8
+	1.88387	1.68673	469	Q9VV73	Q9VV73	nxf2
+	1.59923	-0.876859	470	Q9VV87	Q9VV87	Baldspot
	0.164983	-0.157418	471	Q9VVA6	Q9VVA6	nudC
	0.404274	0.777114	472	Q9VVK8	Q9VVK8	ais
	0.989248	-0.208266	473	Q9VW26	Q9VW26	Oat
	0.00351681	0.00396144	474	Q9VW71	Q9VW71	kug
	1.51429	-0.591577	475	Q9VWG0	Q9VWG0	Shawn
	1.22554	0.418172	476	Q9VWG3	Q9VB14;Q9VWG3	RpS10b
	1.60181	-0.299548	477	Q9VWH4	Q9VWH4	Idh3a
+	2.88288	-1.02232	479	Q9VWY6	Q9VWY6	Taf8
	0.104011	0.0384858	480	Q9VX91	Q9VX91	Ubr1
	0.0701396	-0.0722525	481	Q9VXA0	Q9VXA0	Nprl2
	0.0657931	-0.0521185	482	Q9VXE6	Q9VXE6	Nup153
	1.30334	1.15208	483	Q9VXF1	P48456;Q27889;Q9VXF1	CanA-14F
	0.0520174	0.0556886	484	Q9VXK0	Q9VXK0	Nipsnap
	1.47329	0.782211	485	Q9VXX8	Q9VXX8	RpL37-1
+	6.07452	-1.07309	486	Q9VXY4	Q9VXY4	CG15027
	0.395764	0.234117	487	Q9VYQ0	Q9VYQ0	moon
	0.671748	0.473513	488	Q9VYS3	Q9VYS3	Upf1
	0.277033	-0.27569	489	Q9VYS4	Q9VYS4	wisp
+	2.53993	-0.620351	490	Q9VYV3	Q9VYV3	prtp
	0.142781	-0.127803	491	Q9VZ08	Q9VZ08	CG1657
	0.046328	-0.0270827	492	Q9VZI2	Q9VZI2	Ack
+	3.4186	0.56456	493	Q9VZS5	Q9VZS5	RpL28
	0.197032	-0.194021	494	Q9VZU4	Q9VZU4	ND-30
	0.37607	-0.140139	495	Q9W011	Q9VLZ7;Q9W011	Cyp4d20
	0.332271	0.206485	496	Q9W088	Q9W088	PolD2
	0.566353	0.331927	497	Q9W0E3	Q9W0E3	Iml1
	0.261094	-0.355542	498	Q9W0Y6	Q9W0Y6	pain
	0.780647	0.407007	499	Q9W133	Q9W133	Adck1
+	2.51591	-1.60531	500	Q9W1F4	Q9W1F4	thoc5
	1.05131	0.156557	501	Q9W1V3	Q9W1V3	Fib
+	5.82656	0.530499	502	Q9W237	Q9W237	RpS16
	1.08673	0.869362	503	Q9W2D9	Q9W2D9	eIF3k
	0.00765358	0.0182687	504	Q9W2E1	Q9W2E1	stum
+	3.72706	0.700973	505	Q9W334	Q9W334	RpS28b
	1.95094	0.389735	506	Q9W351	Q9W351	Aladin
+	4.43708	-0.540063	507	Q9W391	Q9W391	CG7766
+	4.59061	0.765848	508	Q9W3W8	Q9W3W8	RpL17
	0.0248018	-0.0273769	509	Q9W401	Q9W401	kdn
	0.473463	-0.370134	510	Q9W462	Q9W462	Usp30
	0.320658	0.415649	512	Q9W4D2	Q9W4D2	Rnp4F
	1.55812	-0.627849	513	Q9W4X9	Q9W4X9	Zw10
+	6.75993	0.789216	514	Q9W590	Q9W590	Ns3
+	2.84832	1.14429	515	Q9W5E4	Q9W5E4	Mybbp1A
	1.19321	0.710604	516	Q9W5N0	Q9W5N0	Coa7
	0.26897	-0.422867	517	Q9W5N2	Q9W5N2	RpL38
+	2.77714	0.488436	518	Q9W5R8	Q9W5R8	RpL5
	1.55236	0.359933	519	Q9XYP7	Q9XYP7	Grip84
	1.418	0.783963	520	Q9XYP8	Q9XYP8	Grip91
	0.0515443	-0.0793585	521	Q9XYZ5	Q9XYZ5	pic
	0.0768839	-0.108068	522	Q9XZ06	Q9XZ06	Nup93-1
	0.691758	-0.352308	523	Q9XZJ4	Q9XZJ4	Prosalpha1

## Sheet: F4_Vulcano_DsDelvsGFP
Significant	-LOG(P-VALUE)	Difference	RowNr	ProteinGroup	ProteinNames	Genes
	0.0964644	-0.0809515	1	13to15	13to15	DsBoot
+	17.0367	-4.50742	2	13to15;17to20;21to24;25to28;29to32	1to4;5to8;9to12;13to15;17to20;21to24;25to28;29to32	eGFP
+	2.68208	0.943195	3	17to20	17to20	DmDel
+	16.2116	6.50156	4	21to24	21to24	DsDel
+	6.02173	2.85287	5	21to24;25to28	21to24;25to28	DsDel_DeDel
	0.569964	1.16016	6	25to28	25to28	DeDel
	0.440561	-0.740941	7	29to32	29to32	DvDel
	1.56346	-0.804767	8	A0A0B4K7J2	A0A0B4K7J2	Nup358
+	1.64812	2.43617	9	A0A0B4K859	A0A0B4K859	Nup188
+	1.4431	-1.94693	10	A1Z7N6	1to4;9to12;A1Z7N6	Boot
	0.219905	-0.178111	11	A1Z8P9	A1Z8P9	Mtor
	0.278628	0.906214	13	A1ZA92	A1ZA92	CG8414
	0.630391	0.171412	14	A1ZAX1	A1ZAX1	eIF3c
	0.280852	-0.693868	15	A8DYP0	A8DYP0	Unc-89
	1.05712	-1.5693	16	A8DYY6	A8DYY6	Schip1
	0.219282	0.247304	17	C0HK95	C0HK95	fau
	0.607521	-0.102715	18	C0HKA0;C0HKA1	C0HKA0;C0HKA1	RpS14a;RpS14b
+	6.2211	1.04366	19	C0HL66;C0HL67;P02299	C0HL66;C0HL67;P02299	His3;His3.3A;His3.3B
	0.347249	-0.112603	20	O01666	O01666	ATPsyngamma
	0.0403351	-0.0220279	21	O02195	O02195	eIF3i
	0.259534	0.0871912	22	O02649	O02649	Hsp60A
	0.437584	0.0985088	23	O16797	O16797	RpL3
	2.05428	0.539485	24	O17445	O17445	RpL15
+	4.55286	0.759266	25	O18388	O18388	Fs(2)Ket
+	2.09331	-0.960058	26	O18404	O18404	scu
	1.38834	0.237677	27	O18413	O18413	Rpt6
	0.112671	0.131421	28	O18413;P48601	O18413;P48601	Rpt2;Rpt6
	0.533808	-0.0963001	29	O18640	O18640	Rack1
	1.1181	0.640958	30	O44081	O44081	Nop60B
	0.209374	-0.124768	31	O44437	O44437	SmD3
+	7.66418	3.76011	32	O46036	O46036	CtBP
	0.094485	-0.216128	33	O46040	O46040	SmydA-8
+	3.71726	1.23401	34	O46102	O46102	MTPAP
	1.15222	0.230721	35	O61231	O61231	RpL10
+	1.36334	-3.77107	36	O61345	O61345	peng
	0.644247	0.729831	37	O62589	O62589	gd
	0.268345	-0.127403	38	O62619	O62619	PyK
	0.0314478	0.0394185	39	O62621	O62621	beta'COP
	0.587575	0.417811	40	O76922	O76922	aub
	0.381401	0.321857	41	O77277	O77277	Torsin
	1.02928	0.190218	42	O77410	O77410	eIF3e
	0.634844	-0.181805	43	O77460	O77460	Nurf-38
	0.374471	0.563889	44	O96433	O96433	CycT
	1.89928	0.574291	45	O96827	O96827	eEF1beta
	0.0324819	0.0304019	46	O96860;Q24117	Q24117;O96860	Cdlc2;ctp
+	5.34652	-1.20131	47	O97125	Q8INI8;Q9BIR7;Q9BIS2;P02825;P82910;O97125;P11146;Q9VG58	Hsp68
+	8.33218	-1.39979	48	O97125;P11147	P11147;Q8INI8;Q9BIR7;Q9BIS2;P02825;P82910;O97125;Q9VG58	Hsc70-4;Hsp68
+	8.17754	-1.47229	49	O97125;P11147;P29843;P29844	P11147;P29844;Q8INI8;Q9BIR7;Q9BIS2;P02825;P82910;O97125;P11146;P29843;Q9VG58	Hsc70-1;Hsc70-3;Hsc70-4;Hsp68
	1.12937	1.78235	50	O97477	O97477	Inos
+	1.76084	-0.942828	51	P02255	P02255	His1
	0.275285	-0.132027	52	P02283	P02283	His2B
	1.12723	0.538085	53	P02515	P02515	Hsp22
	0.38354	0.259007	54	P02516	P02516	Hsp23
+	9.31163	-1.17797	55	P02517	P02517	Hsp26
+	6.01287	-0.884827	56	P02518	P02518	Hsp27
+	6.90297	1.598	57	P02572	P02572;P10987	Act42A
+	3.48196	1.91503	58	P02574	P02574;P10981;P83967	Act79B
	0.117076	-0.0315174	59	P02828	P02828	Hsp83
	0.170778	-0.0556417	60	P02843	P02843	Yp1
	0.371109	-0.128834	61	P02843;P02844	P02843;P02844	Yp1;Yp2
	1.47001	0.352609	62	P02843;P02844;P06607	P02843;P02844;P06607	Yp1;Yp2;Yp3
	0.558759	-0.140286	63	P02844	P02844	Yp2
	0.668872	0.554571	64	P04052	P04052	RpII215
	0.277513	0.15642	65	P04359	P04359	RpL32
	0.836576	1.31812	66	P04657	P04657	Cyt-c-d
+	16.4665	5.37357	67	P05205	P05205	Su(var)205
	0.498848	0.252491	68	P05389	P05389	RpLP2
	0.187852	-0.387468	69	P05661	P05661	Mhc
	0.433063	0.386539	70	P05990	P05990	r
	0.0159371	-0.0168093	71	P06604	P06604	alphaTub85E
	1.263	0.169804	72	P06604;P06605	P06603;P06604;P06605	alphaTub84D;alphaTub85E
	0.460749	0.104705	73	P06604;P06605;P06606	P06603;P06604;P06605;P06606	alphaTub67C;alphaTub84D;alphaTub85E
	1.2128	0.156628	74	P06605	P06603;P06605	alphaTub84D
	0.461842	0.0523033	75	P06606	P06606	alphaTub67C
	0.210891	-0.0665576	76	P06607	P06607	Yp3
	0.189676	0.0656061	77	P07182	P07182	Cp36
+	5.12167	-1.14582	78	P07183	P07183	Cp38
	0.621066	-0.413724	79	P07184	P07184	Cp18
	0.130384	-0.252245	80	P07185	P07185	Cp15
	1.72955	-0.316939	81	P07186	P07186	Cp19
	0.415363	-0.297357	82	P07486	P07486	Gapdh1
	0.14108	-0.244112	83	P07486;P07487	P07486;P07487	Gapdh1;Gapdh2
	0.422742	-0.455329	84	P07487	P07487	Gapdh2
	1.09611	0.919331	85	P07764	P07764	Ald1
+	6.06651	-0.998618	86	P08181	P08181	CkIIalpha
+	6.31826	-1.34968	87	P08182	P08182	CkIIbeta
	1.46764	-0.411018	88	P08570	P08570	RpLP1
	0.774615	-0.153061	89	P08736	P05303;P08736	eEF1alpha1
	0.59429	0.456736	90	P08841	P08841	betaTub60D
	1.35544	0.226493	91	P08841;P61857;Q24560	P08841;P61857;Q24560	betaTub56D;betaTub60D;betaTub85D
	0.77483	0.105156	92	P08841;Q24560	P08841;Q24560	betaTub56D;betaTub60D
	1.09451	-0.52083	93	P08879	P08879	awd
+	2.09904	-1.57901	94	P08985	P08985	His2Av
	0.0625586	0.0186093	95	P08985;P84051	P08985;P84051	His2A;His2Av
	0.61701	0.121763	96	P09180	P09180	RpL4
	0.0199811	-0.0151925	97	P09491	P09491	Tm2
	1.15704	0.84333	98	P09491;P49455	P06754;P49455;P09491	Tm1;Tm2
	1.65011	0.218196	99	P0CG69;P15357;P18101	P15357;P18101;P0CG69	RpL40;RpS27A;Ubi-p63E
	1.3028	0.609491	100	P0DKM0	P0DKM0	Ccdc56
	0.120217	-0.109033	101	P10383	P10383	otu
	0.987428	0.654661	102	P11046	P11046	LanB1
+	8.21025	-1.33815	103	P11147	P11147	Hsc70-4
+	8.47153	-1.26365	104	P11147;P29843	P11147;P29843	Hsc70-1;Hsc70-4
	0.825871	-0.896379	105	P11147;P29843;P29844	P11147;P29844;P29843	Hsc70-1;Hsc70-3;Hsc70-4
+	8.76963	-1.34766	106	P11147;P29844	P11147;P29844	Hsc70-3;Hsc70-4
	0.311096	0.699097	107	P11584	P11584	mys
	0.278946	-0.0752703	108	P12613	P12613	CCT1
	0.319998	-0.196325	109	P12982	P12982;P48461	Pp1-87B
	0.330032	0.161355	110	P13008	P13008	RpS26
	1.90913	0.247805	111	P13060	P13060	eEF2
+	5.59749	0.882433	112	P13395	P13395	alpha-Spec
	0.883022	0.762046	113	P13469	P13469	mod
	0.115625	-0.153303	114	P13607	P13607	Atpalpha
	1.4614	0.810558	115	P14318	P14318	Mp20
	0.523845	0.41755	116	P15215	P15215	LanB2
+	2.85451	1.9148	117	P17276	P17276	Hn
	0.12579	-0.0466038	118	P17704	P17704	RpS17
	1.33928	1.22892	119	P18053	P18053	Prosalpha3
	0.496065	-0.558537	120	P18091	P18091	Actn
	0.1619	-0.0851123	121	P18171	P18169;P18170;P18171	dec
	0.886469	0.545883	122	P18490	P18490	pcx
	0.775147	0.122175	124	P19109	P19109	Rm62
	0.00050185	0.000294447	125	P19351	P19351	up
	0.0692654	0.0658482	126	P19538	P19538	ci
	0.460167	0.0976058	127	P19889	P19889	RpLP0
	1.06468	0.692428	128	P20028	P20028	RpI135
+	3.61728	0.429922	129	P21187	P21187	pAbp
	0.220975	-0.353142	130	P22700	P22700	SERCA
	1.76298	-0.703078	131	P22769	P22769	Prosalpha4
	0.602713	-0.329848	132	P22807	P22807	slou
	0.344134	0.208655	133	P22977	P22977	Cp16
	0.00548255	0.0136454	134	P22978	P22978	CG4456
+	3.77837	0.459377	135	P23128	P23128	me31B
+	3.6489	-2.734	136	P23226	P23226	Map205
	0.132468	-0.137512	137	P23257	P23257	gammaTub23C
	0.218536	-0.239339	138	P23257;P42271	P23257;P42271	gammaTub23C;gammaTub37C
	0.455983	-0.425361	139	P23572	P23572	Cdk1
	0.843924	-0.789593	140	P23573;Q9VP22	P23573;P48609;Q9VP22	Cdk12;Cdk2
+	2.81658	1.43758	141	P23757	P23757	Poxm
	0.606989	0.359223	142	P24156	P24156	Phb1
	0.937132	-0.749942	143	P25007	P25007	Cyp1
	0.116308	-0.117974	144	P25028	P25028	fs(1)Ya
	1.41371	0.186247	145	P25161	P25161	Rpn3
	0.0270168	-0.0623879	146	P25228;Q9VP48	P25228;Q9VP48	Rab26;Rab3
	0.559571	0.361158	148	P26270	P26270	Rpn8
	0.681868	0.605436	149	P26686	P26686	B52
+	2.75296	0.84715	150	P26802	P26802	Dbp73D
	0.639436	0.376487	151	P27619	P27619	shi
+	2.01994	-1.97718	152	P27864	P27864	Rrp1
	0.303575	0.245767	153	P28668	P28668	GluProRS
+	5.48929	2.07235	154	P28750	P28750	exu
	0.0442376	0.135809	155	P29052	P29052	TfIIB
	1.278	1.41729	156	P29310	P29310	14-3-3zeta
	0.671749	-0.740409	157	P29310;P92177	P29310;P92177	14-3-3epsilon;14-3-3zeta
	1.07652	0.26247	158	P29327	P29327	RpS6
+	4.85304	-0.754885	159	P29613	P29613	Tpi
	0.498892	0.136727	160	P29742	P29742	Chc
	0.762283	2.42833	161	P29843	P29843	Hsc70-1
+	8.55693	-1.22493	162	P29844	P29844	Hsc70-3
+	5.52389	-0.990926	163	P29845	P29845	Hsc70-5
	1.72254	0.586921	164	P31009	P31009	RpS2
	0.352438	-0.339218	165	P31409	P31409	Vha55
	1.47155	0.256634	166	P32100	P32100	RpL7
	0.257231	0.162102	167	P32234	P32234	128up
	0.993587	0.554372	168	P32748	P32748	Dhod
	0.748636	0.65643	169	P33438	P33438	Glt
	1.43706	-0.937966	170	P35128	P35128	ben
	1.54546	0.19608	171	P35381	P35381	blw
	0.483357	-0.2245	172	P35415	P35415;P35416	Prm
	0.461988	0.27766	173	P35600	P35600	Gnf1
	0.134017	-0.0298996	174	P35875	P35875	Parp
	0.698502	-0.268415	175	P36179	P36179	Pp2A-29B
	0.130558	-0.0421709	176	P36241	P36241	RpL19
	0.155234	-0.132812	177	P36872	P36872	tws
	0.829121	0.170171	178	P38979	P38979	sta
	0.331958	-0.108407	179	P39018	P39018	RpS19a
	0.696217	0.480266	180	P40304	P40304	Prosbeta6
	0.977629	0.405537	181	P40688	P40688	swa
	0.262155	-0.0735571	182	P41042	P41042	RpS4
	0.353987	0.326768	183	P41073	P41073	Pep
	1.4314	0.476365	184	P41092	P41092	RpL27A
	1.38795	0.242206	185	P41093	P41093	RpL18A
	0.111431	0.048782	186	P41094	P41094	RpS18
	1.7111	0.318323	187	P41126	P41126	RpL13
+	2.99966	0.388793	188	P41374	P41374	eIF2alpha
+	4.37256	3.2243	189	P42124	P42124	E(z)
	0.67995	-0.161599	190	P42271	P42271	gammaTub37C
	0.356437	0.203049	191	P43248	P43248	spel1
	1.60801	0.382438	192	P45437	P45437	betaCOP
	0.732554	-0.583035	193	P45594	P45594	tsr
	0.142335	0.108968	194	P46150	P46150	Moe
	0.328806	0.083931	195	P46222	P46222	RpL11
	2.09965	0.435761	196	P46223	P46223	RpL7A
+	5.73812	-1.90829	197	P47938	P47938	dhd
	0.488125	-0.0957829	198	P48149	P48149;Q7KR04	RpS15Aa
	0.540336	-0.166841	199	P48159	P48159	RpL23
	0.788167	-0.335664	200	P48588	P48588	RpS25
+	2.00632	-0.890373	201	P48591	P48591	RnrL
	0.0934061	-0.0886855	202	P48598	P48598	eIF4E1
	0.497156	0.0945636	203	P48601	P48601	Rpt2
+	6.38364	2.03885	204	P48603	P48603	cpb
	0.209982	-0.161642	205	P48605	P48605	CCT3
	0.593599	0.975352	206	P49455	P06754;P49455	Tm1
	0.79757	0.184634	207	P49630	P49630	RpL36
	0.153278	-0.02458	208	P49762	P49762	Doa
	0.356811	-0.138712	209	P50882	P50882	RpL9
	0.866354	-0.222044	210	P50887	P50887	RpL22
	1.51315	1.0843	211	P51592	P51592	hyd
	0.468963	-0.520081	212	P52029	P52029	Pgi
	0.466827	-0.522673	213	P52295	P52295	Pen
	0.034917	-0.0295552	214	P52304	P52304	polo
	0.125665	0.0402286	215	P52905	P52905	iotaTry
	0.796637	-0.597191	216	P53034	P53034	RfC4
+	6.55737	1.55492	217	P53501	P02574;P10981;P53501;P83967	Act57B
+	2.26747	1.04295	218	P53997	P53997	Set
	0.0931864	-0.0838811	219	P54358	P54358	PolD1
	0.153532	0.256627	220	P54362	P54362	g
	0.770494	0.523833	221	P54367	P54367	CkIalpha
	0.731247	0.58146	222	P54385	P54385	Gdh
	1.77009	-0.620369	223	P54397	P54397	Fkbp39
+	7.11694	1.60208	224	P54622	P54622	mtSSB
	1.19356	-0.143359	225	P55035	P55035	Rpn10
	0.2941	0.175317	226	P55824	P55824	faf
	0.433962	-0.130629	227	P55828	P55828	RpS20
	1.1818	0.888106	228	P55830	P55830	RpS3A
	1.30322	0.228435	229	P55841	P55841	RpL14
	1.28348	0.32834	230	P55935	P55935	RpS9
+	3.91332	0.805792	231	P56538	P56538	eIF6
	0.613919	-0.126836	232	P61851	P61851	Sod1
	0.116052	-0.0820981	233	P61857	P61857	betaTub85D
	0.489733	-0.103748	234	P61857;Q24560	P61857;Q24560	betaTub56D;betaTub85D
	0.435309	-0.371258	235	P62152	P62152	Cam
	0.666202	-0.207946	236	P80455	P80455	RpS12
+	1.62429	1.14277	237	P82147	P82147	l(2)efl
	1.03676	0.744807	238	P83098	P83098	Stlk
	1.50408	-0.427149	239	P83949	P83949	Ubx
+	4.84951	1.21658	240	P84040	P84040	His4
	0.0438932	0.0124562	241	P84051	P84051	His2A
	1.73015	0.431238	242	P91660	P91660	l(2)03659
	1.57998	-0.86791	243	P91926	P91926	AP-2alpha
	0.654558	0.15178	244	P91938	P91938	Trxr1
	1.01431	-0.686435	245	P92177	P92177	14-3-3epsilon
	0.424412	0.262417	246	P98159	P98159	ndl
	0.938474	-0.739669	247	P98163	P98163	yl
+	2.65073	1.40996	248	Q00174	Q00174	LanA
	0.255186	-0.107702	249	Q00637	Q00637	Sod2
+	4.49848	1.12355	250	Q00963	Q00963	beta-Spec
	1.58987	-0.964869	251	Q01604	Q01604	Pgk
	0.0840193	0.0973433	252	Q01989	Q01989	jar
	0.137869	-0.121285	253	Q02645	Q02645	hts
	0.304568	-0.0930338	254	Q02748	Q02748	eIF4A
	0.483666	-0.132792	255	Q03334	Q03334	RpS13
	0.10356	0.341204	256	Q04691	Q04691	Fbp1
	0.0537687	0.0111718	257	Q05344	Q05344	Ssrp
	0.806436	0.154177	258	Q05825	Q05825	ATPsynbeta
	0.862447	-0.303625	259	Q05856	Q05856	SmB
	0.0857751	0.0194101	260	Q06559	Q06559	RpS3
	1.37189	-0.802822	261	Q06943	Q06943	HmgZ
+	2.84383	0.901493	262	Q07171	Q07171	Gel
	0.928315	0.553289	263	Q08473	Q08473	sqd
	0.270778	0.188679	264	Q09332	Q09332	Uggt
	0.391577	0.0977988	265	Q0E940	Q0E940	eIF3b
	0.932949	0.240748	266	Q0E9B6	Q0E9B6	RpS11
	0.248802	0.899997	267	Q23973	Q23973	mtrm
+	5.21173	1.63714	268	Q23978	Q23978	Myo31DF
	0.123619	0.132243	269	Q24009	Q24009	BicC
	0.132349	0.228207	270	Q24133	Q24133	DnaJ-1
	0.932881	0.940609	271	Q24154	Q24154	RpL29
	0.294938	0.931245	272	Q24185	Q24185	hook
	0.210952	0.054585	273	Q24186;Q9VFE4	Q24186;Q9VFE4	RpS5a;RpS5b
	1.78063	-0.251225	274	Q24208	Q24208	eIF2gamma
	0.00263651	-0.00137138	275	Q24246	Q24246	sw
	0.279834	-0.889539	276	Q24278	Q24278	CngA
	0.135707	-0.268707	277	Q24432	Q24432	bi
+	3.13679	0.641224	278	Q24492	Q24492	RPA1
+	4.57168	0.559947	279	Q24560	Q24560	betaTub56D
	0.55668	0.110608	280	Q24562	Q24562	U2af50
	0.388417	-0.486752	281	Q24572	Q24572	Caf1-55
	0.517314	0.507192	282	Q24573	Q24573	retn
	0.199431	0.0494614	283	Q26365	Q26365	sesB
	0.902012	0.705392	284	Q27237	Q27237	CG5504
	1.23205	-0.573313	285	Q27268	Q27268	Hel25E
+	1.77673	-2.95624	287	Q27294	Q27294	caz
	0.421501	-0.273807	288	Q27297	Q27297	spn-A
	0.0570209	0.056658	289	Q27331	Q27331	Vha68-2
	0.25141	0.175545	290	Q27415	Q27415	Nlp
	1.21052	-0.599435	291	Q27601	Q27601	Prat
	0.149271	-0.134503	292	Q27869	Q27869	Pcmt
+	1.69791	0.940694	293	Q27884	Q27884	PpV
	1.43183	-0.398509	294	Q3KN41	Q3KN41	Nrx-1
	0.684426	-0.760222	295	Q59E04	Q59E04	7B2
	0.113832	0.0895362	296	Q6J5K9	Q6J5K9	armi
	0.534563	0.558495	297	Q6WV17	Q6WV17	Pgant5
	0.00241421	0.00202167	298	Q7JUN3	Q7JUN3	Abcd1
	0.00569366	0.00347662	299	Q7JUX9	Q7JUX9	trmt10c
	1.54684	0.860237	300	Q7JUY7	Q7JUY7	ced-6
+	2.95971	-0.937478	301	Q7JVA5	Q7JVA5	Cep89
	2.3519	0.366623	302	Q7JVI3	Q7JVI3	eIF3m
+	12.6412	7.05694	303	Q7JXA8	Q7JXA8	rhi
	0.207841	0.304133	304	Q7K0D8	Q7K0D8	Nup50
	0.127169	0.0477087	305	Q7K2G1	Q7K2G1	Rpn13
	0.409219	0.204246	306	Q7K2X8	Q7K2X8	Nup44A
	0.677808	0.566315	307	Q7K4H4	Q7K4H4	NO66
	0.505491	1.72735	308	Q7K556	Q7K556	Ttd14
	0.22799	0.14884	309	Q7K566	Q7K566	Bmcp
	0.552543	0.138632	310	Q7K5K3	Q7K5K3	Pdhb
+	4.18879	2.51249	311	Q7KA83	Q7KA83	Trf2
	1.14364	0.192288	312	Q7KLV9	Q7KLV9	Rpn6
+	5.62765	0.646283	313	Q7KN62	Q7KN62	TER94
	0.834787	1.60655	314	Q7KNA0	Q7KNA0	CG8230
	0.197818	-0.179161	315	Q7KRU8	Q7KRU8	Fer1HCH
+	5.82371	-0.858444	316	Q7KVQ0	Q7KVQ0	CG4038
	0.00178975	0.00147462	317	Q7PLI2	Q7PLI2	Nipped-B
	0.102246	-0.0785252	318	Q7PLK0	Q7PLK0	AGO3
	0.984599	1.27764	319	Q7YZH1	Q7YZH1	rno
+	1.84501	0.855854	320	Q86BJ3	Q86BJ3	pip
+	7.01604	0.893325	321	Q86PD7	Q86PD7	isoQC
	0.901825	1.22963	322	Q8I0G5	Q8I0G5	gammaCOP
	0.0677313	0.0525711	323	Q8I8U7	Q8I8U7	Nipped-A
	0.165747	-0.149578	324	Q8IH18	Q8IH18	4E-T
+	9.70844	1.84631	325	Q8IPX7	Q8IPX7	Rrp40
	0.659958	0.79155	326	Q8IQK4	Q8IQK4	Nxf3
	0.839013	-0.636092	327	Q8IQV9	Q8IQV9	Nup205
	2.8893	0.32878	328	Q8IRG6	Q8IRG6	dre4
	0.798522	-0.915466	329	Q8IRJ8	Q8IRJ8	thoc7
	1.41391	0.470445	330	Q8MLY8	Q8MLY8	RpS8
+	3.68961	-0.98506	331	Q8SWR2	Q8SWR2	CG17365
	1.41254	-0.796389	332	Q8SWR8	Q8SWR8	Atx2
	0.351959	0.571589	333	Q8SXD4	Q8SXD4	stx
	0.145497	-0.0508465	334	Q8T3U2	Q8T3U2	RpS23
	0.0739051	-0.0589187	335	Q8WTC1	Q8WTC1	bonsai
	0.333514	0.251226	336	Q94517	Q94517	HDAC1
	0.867627	-0.272847	337	Q94518	Q94518	Nacalpha
	1.21958	0.276409	338	Q94523	Q94523	SdhA
	0.165002	0.111105	339	Q94526	Q94526	Ork1
	0.626788	-0.621004	340	Q94920	Q94920	porin
	2.03915	0.463616	341	Q95029	Q95029	Cp1
	0.15036	-0.251917	342	Q95083	Q95083	Prosalpha5
+	3.89585	-0.633774	343	Q95RJ9	Q95RJ9	ebi
	0.0165056	0.0223514	344	Q95RX5	Q95RX5	Kcmf1
	0.247871	0.19673	345	Q960N3	Q960N3	cort
+	5.35589	-1.04158	346	Q967S7	Q967S7	gag
+	7.92088	1.08543	347	Q99323	Q99323	zip
	1.03049	0.978241	348	Q9GQN0	Q9GQN0	Ranbp16
	0.0232098	0.0362307	349	Q9I7D3	Q9I7D3	Capr
	0.000655181	-0.00174236	350	Q9NDJ2	Q9NDJ2	dom
+	2.55475	0.482716	351	Q9NJH0	Q9NJH0	eEF1gamma
	0.359188	0.40263	352	Q9U3Z7	Q9U3Z7	hoip
	0.130455	0.0354235	353	Q9U9Q4	Q9U9Q4	eIF3h
	1.69222	-0.430017	354	Q9V3A4	Q9V3A4	Catsup
	0.275866	0.424835	355	Q9V3D2	Q9V3D2	Coprox
	1.63926	0.489434	356	Q9V3G1	Q9V3G1	RpL8
	1.05039	0.169785	357	Q9V3G7	Q9V3G7	Rpn7
	2.00093	0.278502	358	Q9V3H2	Q9V3H2	Rpn11
	0.0740656	-0.0945908	359	Q9V3H8	Q9V3H8	Nxt1
	1.45748	-0.651797	360	Q9V3I2	Q9V3I2	Rab5
	0.0224831	-0.00740755	361	Q9V3J4	Q9V3J4	Sec13
	3.62851	-0.255786	362	Q9V3P0	Q9V3P0	Prx2
	1.28112	0.174562	363	Q9V3P6	Q9V3P6	Rpn2
+	3.43819	-2.49555	364	Q9V3U2	Q9V3U2	NHP2
+	8.43782	-1.5418	365	Q9V412	Q9V412	Steep1
	1.62726	0.432799	366	Q9V429	Q9V429	Trx-2
+	3.78571	-1.02008	367	Q9V438	Q9V438	CaBP1
+	2.8683	-0.522133	368	Q9V496	Q9V496	apolpp
	0.15782	0.0435039	369	Q9V597	Q9V597	RpL31
	0.0428215	0.0500915	370	Q9V5C6	Q9V5C6	Prosalpha7
	0.931369	1.21642	371	Q9V5N8	Q9V5N8	stan
+	1.67729	-1.31334	372	Q9V5P6	Q9V5P6	CG7637
	0.711299	0.415876	373	Q9V668;Q9VWE9	Q9VWE9;Q9V668	SEC61G1;Sec61gamma
	1.9051	-0.429818	374	Q9V6K1	Q9V6K1	TppII
	0.971417	0.354332	375	Q9V719	Q9V719	Sin1
	0.661726	0.562796	376	Q9V813	Q9V813	Mtap
	0.104352	-0.184059	377	Q9V9A7	Q9V9A7	Mccc2
+	2.83016	-1.81641	378	Q9V9J3	Q07407;Q09147;Q9V9J3	Src42A
	0.88834	0.375678	379	Q9VA00	Q9VA00	Zwilch
	0.125089	-0.188798	380	Q9VA73	Q9VA73	aralar1
	0.275181	-0.0605085	381	Q9VA83	Q9VA83	Fer2LCH
	0.14022	-0.0396965	382	Q9VA91	Q9VA91	RpS7
	0.0719719	0.0971158	383	Q9VAB8	Q9VAB8	ZIPIC
+	7.96983	-4.37935	384	Q9VAC8	Q9VAC8	Sas-6
+	4.17876	-0.819762	385	Q9VAN0	Q9VAN0	CG11899
	0.934322	0.166651	386	Q9VAP3	Q9VAP3	Ctl2
	0.319441	-0.325459	387	Q9VAQ5	Q9VAQ5	CG11837
	0.899122	0.237483	388	Q9VAW5	Q9VAW5	larp
	0.375624	-0.506865	389	Q9VBB3	Q9VBB3	IntS12
	1.25853	0.949898	390	Q9VBY8	Q9VBY8	stac
	0.895553	0.430789	391	Q9VC07	Q9VC07	Trf4-2
	0.255751	-0.186772	392	Q9VC45	Q9VC45	asp
+	2.80256	2.45031	393	Q9VCD0	Q9VCD0	GatB
	0.0153581	0.0167006	394	Q9VCK0	Q9VCK0	eIF3d1
	0.371499	-0.16737	395	Q9VCX4	Q9VCX4	mRRF2
	0.317722	-1.27356	396	Q9VDG2	Q9VDG2	Rlip
+	2.80431	-3.90272	397	Q9VEC3	Q9VEC3	Arp5
	0.0294283	0.021924	398	Q9VEG9	Q9VEG9	nrm
	0.11745	-0.144334	399	Q9VEJ0	Q9VEJ0	Prx3
	2.48178	0.321056	400	Q9VEX6	Q9VEX6	bor
	0.616456	0.418161	401	Q9VFB2	Q9VFB2	mRpS10
	0.0491033	-0.0333753	402	Q9VFC8	Q9VFC8	Glys
+	8.83102	1.58892	403	Q9VFF3	Q9VFF3	Rrp6
	0.159432	-0.144433	404	Q9VG73	Q9VG73	CG5641
	0.762739	-0.684215	405	Q9VG76	Q9VG76	CG17202
	1.03464	-0.0734203	406	Q9VGP4	Q9VGP4	Ipo9
	0.117999	-0.0637082	407	Q9VH07	Q9VH07	pont
	0.23883	-0.605891	408	Q9VH20	Q9VH20	TAF1B
	0.428441	-0.213024	409	Q9VHD3	Q9VHD3	GstZ1
+	2.00522	-1.2677	410	Q9VHM6	Q9VHM6	Ouib
+	2.76302	0.556846	411	Q9VHP0	Q9VHP0	bel
	0.350798	-0.470496	412	Q9VHU1	Q9VHU1	CG9630
	1.44407	-0.37806	413	Q9VI10	Q9VI10	SmD2
	0.090754	0.20633	414	Q9VI55	Q9VI55	Ufl1
	0.51492	0.389156	415	Q9VIF1	Q9VIF1	Nbr
+	1.92792	3.27753	416	Q9VIF5	Q9VIF5;17to20	del
+	2.61532	-0.506032	417	Q9VIW3	Q9VIW3	RanGAP
+	2.99101	-1.49914	418	Q9VJ79	Q9VJ79	Pde11
	0.109762	-0.752352	419	Q9VJB6	Q9VJB6	CadN2
	0.0822465	0.0431664	420	Q9VJY6	Q9VJY6	RpL24
	0.3599	0.0659239	421	Q9VK34	Q9VK34	Sirt1
+	2.51962	0.954567	422	Q9VK45	Q9VK45	mTor
	1.27451	0.322542	423	Q9VK68	Q9VK68	CG6153
	0.0328188	0.0154109	424	Q9VKD3	Q9VKD3	Nfs1
	0.918066	-1.03289	425	Q9VKK1	Q9VKK1	Ge-1
+	2.25939	0.985803	426	Q9VKM1	Q9VKM1	piwi
	0.481223	-0.380712	427	Q9VKU7	Q9VKU7	Grip75
	0.747264	-0.230756	428	Q9VKY2	Q9VKY2	Cand1
	0.119134	-0.381027	429	Q9VL06	Q9VL06	Ufd4
	1.00041	0.437246	430	Q9VL18	Q9VL18	eEF1delta
	0.11869	-0.0969511	431	Q9VL25	Q9VL25	ath
	0.222617	-0.349301	432	Q9VLK2	Q9VLK2	CG13096
	2.29991	-0.368346	433	Q9VLN1	Q9VLN1	Wdr82
	0.493598	0.307483	434	Q9VLQ1	Q9VLQ1	wol
+	5.70815	-2.03867	435	Q9VLR5	Q9VLR5	Ssb-c31a
+	4.08649	-0.562424	436	Q9VLS1	Q9VLS1	CG8475
	0.0554246	-0.0418557	437	Q9VLT5	Q9VLT5	poe
	0.0325883	0.0525334	438	Q9VM75	Q9VM75	l(2)k09022
	2.0429	0.494495	439	Q9VMA3	Q9VMA3	cup
	0.508334	0.966099	440	Q9VMJ7	Q9VMJ7	Kdm5
	1.20723	0.182644	441	Q9VN25	Q9VN25	eIF3a
	0.0719833	0.0116527	442	Q9VN50	Q9VN50	eIF3f1
	0.208372	0.29442	443	Q9VN93	Q9VN93	CG12163
	1.3983	1.04559	444	Q9VNE2	Q9VNE2	kra
	0.981375	0.186987	445	Q9VNE9	Q9VNE9	RpL13A
	0.0503045	0.0355666	446	Q9VNP5	Q9VNP5	BoYb
	0.10324	0.289984	447	Q9VNV3	Q9VNV3	Ddx1
	0.127104	0.12122	448	Q9VPC0	Q9VPC0	Pitslre
	0.239448	-0.211418	449	Q9VPQ2	Q9VPQ2	shv
+	1.40711	2.5622	450	Q9VQ57	Q9VQ57	Der-1
	0.800459	0.201316	451	Q9VQN8	Q9VQN8	Fign
	0.999413	0.683767	452	Q9VQX4	Q9VQX4	Naprt
+	2.24337	2.54621	453	Q9VR59	Q9VR59	l(1)G0196
	0.294027	-0.554333	454	Q9VRJ0	Q9VRJ0	Gen
	1.02169	-0.200783	455	Q9VRQ9	Q9VRQ9	QC
	0.112246	0.265435	456	Q9VRX3	Q9VRX3	betaTub65B
	2.00757	0.432431	457	Q9VS34	Q9VS34	RpL18
	0.752485	0.54768	458	Q9VS77	Q9VS77	mthl6
+	4.13358	-0.656593	459	Q9VSA3	Q9VSA3	Mcad
	0.757871	1.82342	460	Q9VSS1	Q9VSS1	pix
	0.326988	0.273098	461	Q9VTC2	Q9VTC2	Blos4
	0.148227	0.115972	462	Q9VTM5	Q9VTM5	mtTFB1
	0.781373	0.174849	463	Q9VTP4	Q9VTP4	RpL10Ab
	0.543909	0.543472	464	Q9VTU4	Q9VTU4	eIF3l
	0.00622009	0.00741196	465	Q9VTV1	Q9VTV1	thoc6
	0.107226	0.0972165	466	Q9VU02	Q9VU02	SmD1
+	4.1078	1.8691	467	Q9VUQ5	Q9VUQ5	AGO2
	0.832062	-0.959803	468	Q9VUT6	Q9VUT6	Pgant8
	0.275542	0.505042	469	Q9VV73	Q9VV73	nxf2
+	1.89115	-0.894519	470	Q9VV87	Q9VV87	Baldspot
	0.098502	0.0851948	471	Q9VVA6	Q9VVA6	nudC
	0.493392	1.09578	472	Q9VVK8	Q9VVK8	ais
+	3.34664	-0.608163	473	Q9VW26	Q9VW26	Oat
	0.0952928	-0.123763	474	Q9VW71	Q9VW71	kug
	0.49023	-0.390283	475	Q9VWG0	Q9VWG0	Shawn
	0.00454282	0.00215471	476	Q9VWG3	Q9VB14;Q9VWG3	RpS10b
	2.5571	-0.365668	477	Q9VWH4	Q9VWH4	Idh3a
+	2.1708	-0.832706	479	Q9VWY6	Q9VWY6	Taf8
	1.40961	-0.575726	480	Q9VX91	Q9VX91	Ubr1
	0.017059	0.0181917	481	Q9VXA0	Q9VXA0	Nprl2
	0.158176	-0.12763	482	Q9VXE6	Q9VXE6	Nup153
	0.224001	0.340904	483	Q9VXF1	P48456;Q27889;Q9VXF1	CanA-14F
	0.365899	0.383346	484	Q9VXK0	Q9VXK0	Nipsnap
	0.856185	0.521143	485	Q9VXX8	Q9VXX8	RpL37-1
+	4.12159	-1.19532	486	Q9VXY4	Q9VXY4	CG15027
+	6.84925	3.14057	487	Q9VYQ0	Q9VYQ0	moon
	1.6221	0.852172	488	Q9VYS3	Q9VYS3	Upf1
	1.19384	-0.723198	489	Q9VYS4	Q9VYS4	wisp
+	2.72838	-0.806064	490	Q9VYV3	Q9VYV3	prtp
	0.0521193	-0.0598577	491	Q9VZ08	Q9VZ08	CG1657
	0.155196	-0.0712208	492	Q9VZI2	Q9VZI2	Ack
	0.423937	0.119975	493	Q9VZS5	Q9VZS5	RpL28
	1.53767	-0.624781	494	Q9VZU4	Q9VZU4	ND-30
	0.928369	-0.395178	495	Q9W011	Q9VLZ7;Q9W011	Cyp4d20
	0.666672	0.359461	496	Q9W088	Q9W088	PolD2
	1.07801	0.57532	497	Q9W0E3	Q9W0E3	Iml1
	0.312833	-1.02162	498	Q9W0Y6	Q9W0Y6	pain
	0.498758	0.340166	499	Q9W133	Q9W133	Adck1
+	1.73797	-1.39449	500	Q9W1F4	Q9W1F4	thoc5
	0.60882	0.065727	501	Q9W1V3	Q9W1V3	Fib
	0.0357795	0.0079217	502	Q9W237	Q9W237	RpS16
	1.0374	0.796481	503	Q9W2D9	Q9W2D9	eIF3k
	0.608321	0.744138	504	Q9W2E1	Q9W2E1	stum
	0.721199	0.142142	505	Q9W334	Q9W334	RpS28b
	0.0707511	0.0241706	506	Q9W351	Q9W351	Aladin
+	2.99214	-0.594693	507	Q9W391	Q9W391	CG7766
	0.47036	0.149168	508	Q9W3W8	Q9W3W8	RpL17
	1.3412	0.603644	509	Q9W401	Q9W401	kdn
	0.222071	-0.171858	510	Q9W462	Q9W462	Usp30
	0.419328	0.501544	512	Q9W4D2	Q9W4D2	Rnp4F
	0.550427	-0.342325	513	Q9W4X9	Q9W4X9	Zw10
	2.39131	0.384295	514	Q9W590	Q9W590	Ns3
	0.49571	0.410807	515	Q9W5E4	Q9W5E4	Mybbp1A
	0.481991	0.519297	516	Q9W5N0	Q9W5N0	Coa7
	0.933323	-0.891838	517	Q9W5N2	Q9W5N2	RpL38
	0.351511	0.098951	518	Q9W5R8	Q9W5R8	RpL5
	1.7595	0.374499	519	Q9XYP7	Q9XYP7	Grip84
	1.46252	0.783991	520	Q9XYP8	Q9XYP8	Grip91
	0.244366	-0.192747	521	Q9XYZ5	Q9XYZ5	pic
	0.426968	-0.375299	522	Q9XZ06	Q9XZ06	Nup93-1
	1.17048	-0.527794	523	Q9XZJ4	Q9XZJ4	Prosalpha1

## Sheet: F4_Boxplot
RowNr	ProteinGroup	ProteinNames	GenePr	Genes	Sample	eGFP	DmBootC	DmBootN	DsBootN	DeDelN	DmDelN	DsDelN	DvDelN
1	13to15	13to15	DsBoot		SHR13				0.875868
1	13to15	13to15	DsBoot		SHR14				0.845075
1	13to15	13to15	DsBoot		SHR15				0.877231
1	13to15	13to15	DsBoot		SHR16				0.865556
2	13to15;17to20;21to24;25to28;29to32	1to4;5to8;9to12;13to15;17to20;21to24;25to28;29to32	eGFP		SHR01		1.00144
2	13to15;17to20;21to24;25to28;29to32	1to4;5to8;9to12;13to15;17to20;21to24;25to28;29to32	eGFP		SHR02		0.997914
2	13to15;17to20;21to24;25to28;29to32	1to4;5to8;9to12;13to15;17to20;21to24;25to28;29to32	eGFP		SHR03		1.00008
2	13to15;17to20;21to24;25to28;29to32	1to4;5to8;9to12;13to15;17to20;21to24;25to28;29to32	eGFP		SHR04		1.00056
2	13to15;17to20;21to24;25to28;29to32	1to4;5to8;9to12;13to15;17to20;21to24;25to28;29to32	eGFP		SHR05	1.00241
2	13to15;17to20;21to24;25to28;29to32	1to4;5to8;9to12;13to15;17to20;21to24;25to28;29to32	eGFP		SHR06	1.00257
2	13to15;17to20;21to24;25to28;29to32	1to4;5to8;9to12;13to15;17to20;21to24;25to28;29to32	eGFP		SHR07	0.988617
2	13to15;17to20;21to24;25to28;29to32	1to4;5to8;9to12;13to15;17to20;21to24;25to28;29to32	eGFP		SHR08	1.0064
2	13to15;17to20;21to24;25to28;29to32	1to4;5to8;9to12;13to15;17to20;21to24;25to28;29to32	eGFP		SHR09			1.0075
2	13to15;17to20;21to24;25to28;29to32	1to4;5to8;9to12;13to15;17to20;21to24;25to28;29to32	eGFP		SHR10			0.998128
2	13to15;17to20;21to24;25to28;29to32	1to4;5to8;9to12;13to15;17to20;21to24;25to28;29to32	eGFP		SHR11			0.988896
2	13to15;17to20;21to24;25to28;29to32	1to4;5to8;9to12;13to15;17to20;21to24;25to28;29to32	eGFP		SHR12			1.00548
2	13to15;17to20;21to24;25to28;29to32	1to4;5to8;9to12;13to15;17to20;21to24;25to28;29to32	eGFP		SHR13				1.00122
2	13to15;17to20;21to24;25to28;29to32	1to4;5to8;9to12;13to15;17to20;21to24;25to28;29to32	eGFP		SHR14				1.00035
2	13to15;17to20;21to24;25to28;29to32	1to4;5to8;9to12;13to15;17to20;21to24;25to28;29to32	eGFP		SHR15				0.991039
2	13to15;17to20;21to24;25to28;29to32	1to4;5to8;9to12;13to15;17to20;21to24;25to28;29to32	eGFP		SHR16				1.00739
2	13to15;17to20;21to24;25to28;29to32	1to4;5to8;9to12;13to15;17to20;21to24;25to28;29to32	eGFP		SHR17						1.00555
2	13to15;17to20;21to24;25to28;29to32	1to4;5to8;9to12;13to15;17to20;21to24;25to28;29to32	eGFP		SHR18						0.990266
2	13to15;17to20;21to24;25to28;29to32	1to4;5to8;9to12;13to15;17to20;21to24;25to28;29to32	eGFP		SHR19						1.008
2	13to15;17to20;21to24;25to28;29to32	1to4;5to8;9to12;13to15;17to20;21to24;25to28;29to32	eGFP		SHR20						0.996186
2	13to15;17to20;21to24;25to28;29to32	1to4;5to8;9to12;13to15;17to20;21to24;25to28;29to32	eGFP		SHR21							0.998629
2	13to15;17to20;21to24;25to28;29to32	1to4;5to8;9to12;13to15;17to20;21to24;25to28;29to32	eGFP		SHR22							1.00244
2	13to15;17to20;21to24;25to28;29to32	1to4;5to8;9to12;13to15;17to20;21to24;25to28;29to32	eGFP		SHR23							0.995148
2	13to15;17to20;21to24;25to28;29to32	1to4;5to8;9to12;13to15;17to20;21to24;25to28;29to32	eGFP		SHR24							1.00378
2	13to15;17to20;21to24;25to28;29to32	1to4;5to8;9to12;13to15;17to20;21to24;25to28;29to32	eGFP		SHR25					0.990164
2	13to15;17to20;21to24;25to28;29to32	1to4;5to8;9to12;13to15;17to20;21to24;25to28;29to32	eGFP		SHR26					1.00659
2	13to15;17to20;21to24;25to28;29to32	1to4;5to8;9to12;13to15;17to20;21to24;25to28;29to32	eGFP		SHR27					0.995017
2	13to15;17to20;21to24;25to28;29to32	1to4;5to8;9to12;13to15;17to20;21to24;25to28;29to32	eGFP		SHR28					1.00823
2	13to15;17to20;21to24;25to28;29to32	1to4;5to8;9to12;13to15;17to20;21to24;25to28;29to32	eGFP		SHR29								0.97428
2	13to15;17to20;21to24;25to28;29to32	1to4;5to8;9to12;13to15;17to20;21to24;25to28;29to32	eGFP		SHR30								0.983162
2	13to15;17to20;21to24;25to28;29to32	1to4;5to8;9to12;13to15;17to20;21to24;25to28;29to32	eGFP		SHR31								1.0184
2	13to15;17to20;21to24;25to28;29to32	1to4;5to8;9to12;13to15;17to20;21to24;25to28;29to32	eGFP		SHR32								1.02415
3	17to20	17to20	DmDel		SHR17						0.92158
3	17to20	17to20	DmDel		SHR18						0.904062
3	17to20	17to20	DmDel		SHR19						0.898117
3	17to20	17to20	DmDel		SHR20						0.902226
4	21to24	21to24	DsDel		SHR21							0.865335
4	21to24	21to24	DsDel		SHR22							0.894066
4	21to24	21to24	DsDel		SHR23							0.880771
4	21to24	21to24	DsDel		SHR24							0.887393
5	21to24;25to28	21to24;25to28	DsDel;DeDel		SHR22							0.729794
5	21to24;25to28	21to24;25to28	DsDel;DeDel		SHR23							0.726126
5	21to24;25to28	21to24;25to28	DsDel;DeDel		SHR24							0.705995
5	21to24;25to28	21to24;25to28	DsDel;DeDel		SHR25					0.728481
5	21to24;25to28	21to24;25to28	DsDel;DeDel		SHR26					0.680115
5	21to24;25to28	21to24;25to28	DsDel;DeDel		SHR27					0.702645
6	25to28	25to28	DeDel		SHR25					0.912694
6	25to28	25to28	DeDel		SHR26					0.91462
6	25to28	25to28	DeDel		SHR27					0.919463
6	25to28	25to28	DeDel		SHR28					0.912706
7	29to32	29to32	DvDel		SHR03		0.68036
7	29to32	29to32	DvDel		SHR29								0.915997
7	29to32	29to32	DvDel		SHR30								0.921579
7	29to32	29to32	DvDel		SHR31								0.953313
7	29to32	29to32	DvDel		SHR32								0.94714
318	Q7PLK0	Q7PLK0	Ago3	AGO3	SHR01		0.609989
318	Q7PLK0	Q7PLK0	Ago3	AGO3	SHR02		0.611989
318	Q7PLK0	Q7PLK0	Ago3	AGO3	SHR03		0.601264
318	Q7PLK0	Q7PLK0	Ago3	AGO3	SHR04		0.608585
318	Q7PLK0	Q7PLK0	Ago3	AGO3	SHR10			0.535949
318	Q7PLK0	Q7PLK0	Ago3	AGO3	SHR12			0.554113
40	O76922	O76922	Aub	aub	SHR01		0.616936
40	O76922	O76922	Aub	aub	SHR02		0.611657
40	O76922	O76922	Aub	aub	SHR03		0.597276
40	O76922	O76922	Aub	aub	SHR04		0.609293
40	O76922	O76922	Aub	aub	SHR09			0.593166
40	O76922	O76922	Aub	aub	SHR10			0.595206
40	O76922	O76922	Aub	aub	SHR11			0.56705
40	O76922	O76922	Aub	aub	SHR14				0.530826
40	O76922	O76922	Aub	aub	SHR19						0.612169
40	O76922	O76922	Aub	aub	SHR22							0.600553
40	O76922	O76922	Aub	aub	SHR25					0.601216
40	O76922	O76922	Aub	aub	SHR26					0.587694
40	O76922	O76922	Aub	aub	SHR27					0.553408
40	O76922	O76922	Aub	aub	SHR31								0.604909
10	A1Z7N6	1to4;9to12;A1Z7N6	Bootlegger	Boot	SHR01		0.9355
10	A1Z7N6	1to4;9to12;A1Z7N6	Bootlegger	Boot	SHR02		0.935858
10	A1Z7N6	1to4;9to12;A1Z7N6	Bootlegger	Boot	SHR03		0.936652
10	A1Z7N6	1to4;9to12;A1Z7N6	Bootlegger	Boot	SHR04		0.934235
10	A1Z7N6	1to4;9to12;A1Z7N6	Bootlegger	Boot	SHR05	0.611587
10	A1Z7N6	1to4;9to12;A1Z7N6	Bootlegger	Boot	SHR06	0.598346
10	A1Z7N6	1to4;9to12;A1Z7N6	Bootlegger	Boot	SHR07	0.549884
10	A1Z7N6	1to4;9to12;A1Z7N6	Bootlegger	Boot	SHR08	0.527016
10	A1Z7N6	1to4;9to12;A1Z7N6	Bootlegger	Boot	SHR09			0.941565
10	A1Z7N6	1to4;9to12;A1Z7N6	Bootlegger	Boot	SHR10			0.910555
10	A1Z7N6	1to4;9to12;A1Z7N6	Bootlegger	Boot	SHR11			0.911415
10	A1Z7N6	1to4;9to12;A1Z7N6	Bootlegger	Boot	SHR12			0.923611
10	A1Z7N6	1to4;9to12;A1Z7N6	Bootlegger	Boot	SHR13				0.928614
10	A1Z7N6	1to4;9to12;A1Z7N6	Bootlegger	Boot	SHR14				0.918494
10	A1Z7N6	1to4;9to12;A1Z7N6	Bootlegger	Boot	SHR15				0.941076
10	A1Z7N6	1to4;9to12;A1Z7N6	Bootlegger	Boot	SHR16				0.93176
10	A1Z7N6	1to4;9to12;A1Z7N6	Bootlegger	Boot	SHR18						0.681108
446	Q9VNP5	Q9VNP5	BoYb	BoYb	SHR01		0.56093
446	Q9VNP5	Q9VNP5	BoYb	BoYb	SHR02		0.558245
446	Q9VNP5	Q9VNP5	BoYb	BoYb	SHR03		0.558592
446	Q9VNP5	Q9VNP5	BoYb	BoYb	SHR04		0.55868
281	Q24572	Q24572	Caf1-55	Caf1-55	SHR02		0.559534
281	Q24572	Q24572	Caf1-55	Caf1-55	SHR03		0.572901
281	Q24572	Q24572	Caf1-55	Caf1-55	SHR04		0.567523
281	Q24572	Q24572	Caf1-55	Caf1-55	SHR09			0.590632
281	Q24572	Q24572	Caf1-55	Caf1-55	SHR13				0.568135
281	Q24572	Q24572	Caf1-55	Caf1-55	SHR23							0.634067
281	Q24572	Q24572	Caf1-55	Caf1-55	SHR25					0.590144
281	Q24572	Q24572	Caf1-55	Caf1-55	SHR30								0.632143
126	P19538	P19538	Ci	ci	SHR01		0.633697
126	P19538	P19538	Ci	ci	SHR02		0.686789
126	P19538	P19538	Ci	ci	SHR03		0.682043
126	P19538	P19538	Ci	ci	SHR04		0.695181
126	P19538	P19538	Ci	ci	SHR09			0.646757
126	P19538	P19538	Ci	ci	SHR12			0.613524
32	O46036	O46036	CtBP	CtBP	SHR01		0.538347
32	O46036	O46036	CtBP	CtBP	SHR02		0.549982
32	O46036	O46036	CtBP	CtBP	SHR03		0.559455
32	O46036	O46036	CtBP	CtBP	SHR04		0.547977
32	O46036	O46036	CtBP	CtBP	SHR05	0.486945
32	O46036	O46036	CtBP	CtBP	SHR09			0.579312
32	O46036	O46036	CtBP	CtBP	SHR10			0.547445
32	O46036	O46036	CtBP	CtBP	SHR11			0.555927
32	O46036	O46036	CtBP	CtBP	SHR12			0.542293
32	O46036	O46036	CtBP	CtBP	SHR13				0.56444
32	O46036	O46036	CtBP	CtBP	SHR14				0.555193
32	O46036	O46036	CtBP	CtBP	SHR15				0.585593
32	O46036	O46036	CtBP	CtBP	SHR16				0.60162
32	O46036	O46036	CtBP	CtBP	SHR17						0.635965
32	O46036	O46036	CtBP	CtBP	SHR18						0.624922
32	O46036	O46036	CtBP	CtBP	SHR19						0.65512
32	O46036	O46036	CtBP	CtBP	SHR20						0.616377
32	O46036	O46036	CtBP	CtBP	SHR21							0.744437
32	O46036	O46036	CtBP	CtBP	SHR22							0.800183
32	O46036	O46036	CtBP	CtBP	SHR23							0.801028
32	O46036	O46036	CtBP	CtBP	SHR24							0.787371
32	O46036	O46036	CtBP	CtBP	SHR25					0.803544
32	O46036	O46036	CtBP	CtBP	SHR26					0.766088
32	O46036	O46036	CtBP	CtBP	SHR27					0.772871
32	O46036	O46036	CtBP	CtBP	SHR28					0.684166
32	O46036	O46036	CtBP	CtBP	SHR30								0.634491
416	Q9VIF5	Q9VIF5;17to20	Deadlock	del	SHR13				0.702603
416	Q9VIF5	Q9VIF5;17to20	Deadlock	del	SHR14				0.697501
416	Q9VIF5	Q9VIF5;17to20	Deadlock	del	SHR15				0.738522
416	Q9VIF5	Q9VIF5;17to20	Deadlock	del	SHR16				0.721804
416	Q9VIF5	Q9VIF5;17to20	Deadlock	del	SHR17						0.922081
416	Q9VIF5	Q9VIF5;17to20	Deadlock	del	SHR18						0.905968
416	Q9VIF5	Q9VIF5;17to20	Deadlock	del	SHR19						0.913518
416	Q9VIF5	Q9VIF5;17to20	Deadlock	del	SHR20						0.895991
416	Q9VIF5	Q9VIF5;17to20	Deadlock	del	SHR22							0.867822
416	Q9VIF5	Q9VIF5;17to20	Deadlock	del	SHR25					0.940643
416	Q9VIF5	Q9VIF5;17to20	Deadlock	del	SHR26					0.815375
416	Q9VIF5	Q9VIF5;17to20	Deadlock	del	SHR27					0.899882
416	Q9VIF5	Q9VIF5;17to20	Deadlock	del	SHR28					0.761054
189	P42124	P42124	E(z)	E(z)	SHR01		0.612947
189	P42124	P42124	E(z)	E(z)	SHR04		0.624833
189	P42124	P42124	E(z)	E(z)	SHR08	0.563468
189	P42124	P42124	E(z)	E(z)	SHR11			0.619625
189	P42124	P42124	E(z)	E(z)	SHR12			0.658388
189	P42124	P42124	E(z)	E(z)	SHR14				0.66526
189	P42124	P42124	E(z)	E(z)	SHR18						0.713936
189	P42124	P42124	E(z)	E(z)	SHR19						0.724082
189	P42124	P42124	E(z)	E(z)	SHR21							0.790851
189	P42124	P42124	E(z)	E(z)	SHR22							0.764126
189	P42124	P42124	E(z)	E(z)	SHR23							0.755022
189	P42124	P42124	E(z)	E(z)	SHR24							0.773988
189	P42124	P42124	E(z)	E(z)	SHR25					0.69669
189	P42124	P42124	E(z)	E(z)	SHR26					0.725566
189	P42124	P42124	E(z)	E(z)	SHR27					0.71724
189	P42124	P42124	E(z)	E(z)	SHR28					0.744358
189	P42124	P42124	E(z)	E(z)	SHR29								0.708611
189	P42124	P42124	E(z)	E(z)	SHR30								0.701122
189	P42124	P42124	E(z)	E(z)	SHR32								0.717639
285	Q27268	Q27268	Hel25E	Hel25E	SHR01		0.740025
285	Q27268	Q27268	Hel25E	Hel25E	SHR02		0.755018
285	Q27268	Q27268	Hel25E	Hel25E	SHR03		0.751508
285	Q27268	Q27268	Hel25E	Hel25E	SHR04		0.759925
285	Q27268	Q27268	Hel25E	Hel25E	SHR05	0.482698
285	Q27268	Q27268	Hel25E	Hel25E	SHR07	0.504927
285	Q27268	Q27268	Hel25E	Hel25E	SHR09			0.561181
285	Q27268	Q27268	Hel25E	Hel25E	SHR10			0.557697
285	Q27268	Q27268	Hel25E	Hel25E	SHR13				0.532555
285	Q27268	Q27268	Hel25E	Hel25E	SHR14				0.523426
285	Q27268	Q27268	Hel25E	Hel25E	SHR15				0.585689
285	Q27268	Q27268	Hel25E	Hel25E	SHR16				0.531233
285	Q27268	Q27268	Hel25E	Hel25E	SHR19						0.632152
285	Q27268	Q27268	Hel25E	Hel25E	SHR21							0.598385
285	Q27268	Q27268	Hel25E	Hel25E	SHR25					0.568533
285	Q27268	Q27268	Hel25E	Hel25E	SHR26					0.591489
285	Q27268	Q27268	Hel25E	Hel25E	SHR30								0.591194
285	Q27268	Q27268	Hel25E	Hel25E	SHR31								0.584244
487	Q9VYQ0	Q9VYQ0	Moonshiner	moon	SHR21							0.666064
487	Q9VYQ0	Q9VYQ0	Moonshiner	moon	SHR22							0.721884
487	Q9VYQ0	Q9VYQ0	Moonshiner	moon	SHR23							0.749706
487	Q9VYQ0	Q9VYQ0	Moonshiner	moon	SHR24							0.686433
487	Q9VYQ0	Q9VYQ0	Moonshiner	moon	SHR25					0.694826
487	Q9VYQ0	Q9VYQ0	Moonshiner	moon	SHR26					0.637462
487	Q9VYQ0	Q9VYQ0	Moonshiner	moon	SHR27					0.653326
469	Q9VV73	Q9VV73	Nxf2	nxf2	SHR01		0.634318
469	Q9VV73	Q9VV73	Nxf2	nxf2	SHR02		0.617301
469	Q9VV73	Q9VV73	Nxf2	nxf2	SHR03		0.593481
469	Q9VV73	Q9VV73	Nxf2	nxf2	SHR04		0.639329
469	Q9VV73	Q9VV73	Nxf2	nxf2	SHR08	0.59423
469	Q9VV73	Q9VV73	Nxf2	nxf2	SHR09			0.658473
469	Q9VV73	Q9VV73	Nxf2	nxf2	SHR13				0.616927
469	Q9VV73	Q9VV73	Nxf2	nxf2	SHR15				0.626852
469	Q9VV73	Q9VV73	Nxf2	nxf2	SHR17						0.717143
469	Q9VV73	Q9VV73	Nxf2	nxf2	SHR18						0.710503
469	Q9VV73	Q9VV73	Nxf2	nxf2	SHR19						0.704301
469	Q9VV73	Q9VV73	Nxf2	nxf2	SHR20						0.686831
469	Q9VV73	Q9VV73	Nxf2	nxf2	SHR21							0.692888
469	Q9VV73	Q9VV73	Nxf2	nxf2	SHR22							0.703326
469	Q9VV73	Q9VV73	Nxf2	nxf2	SHR23							0.690042
469	Q9VV73	Q9VV73	Nxf2	nxf2	SHR25					0.642399
469	Q9VV73	Q9VV73	Nxf2	nxf2	SHR29								0.67992
326	Q8IQK4	Q8IQK4	Nxf3	Nxf3	SHR01		0.767116
326	Q8IQK4	Q8IQK4	Nxf3	Nxf3	SHR02		0.78029
326	Q8IQK4	Q8IQK4	Nxf3	Nxf3	SHR03		0.782148
326	Q8IQK4	Q8IQK4	Nxf3	Nxf3	SHR04		0.778567
326	Q8IQK4	Q8IQK4	Nxf3	Nxf3	SHR12			0.749891
359	Q9V3H8	Q9V3H8	Nxt1	Nxt1	SHR01		0.697047
359	Q9V3H8	Q9V3H8	Nxt1	Nxt1	SHR02		0.704894
359	Q9V3H8	Q9V3H8	Nxt1	Nxt1	SHR03		0.705656
359	Q9V3H8	Q9V3H8	Nxt1	Nxt1	SHR04		0.681202
426	Q9VKM1	Q9VKM1	Piwi	piwi	SHR01		0.609689
426	Q9VKM1	Q9VKM1	Piwi	piwi	SHR02		0.605061
426	Q9VKM1	Q9VKM1	Piwi	piwi	SHR03		0.601473
426	Q9VKM1	Q9VKM1	Piwi	piwi	SHR04		0.598063
426	Q9VKM1	Q9VKM1	Piwi	piwi	SHR09			0.573654
426	Q9VKM1	Q9VKM1	Piwi	piwi	SHR10			0.577514
426	Q9VKM1	Q9VKM1	Piwi	piwi	SHR11			0.553442
426	Q9VKM1	Q9VKM1	Piwi	piwi	SHR12			0.538842
426	Q9VKM1	Q9VKM1	Piwi	piwi	SHR13				0.545284
426	Q9VKM1	Q9VKM1	Piwi	piwi	SHR15				0.547522
426	Q9VKM1	Q9VKM1	Piwi	piwi	SHR16				0.522756
426	Q9VKM1	Q9VKM1	Piwi	piwi	SHR17						0.61436
426	Q9VKM1	Q9VKM1	Piwi	piwi	SHR18						0.610966
426	Q9VKM1	Q9VKM1	Piwi	piwi	SHR19						0.620313
426	Q9VKM1	Q9VKM1	Piwi	piwi	SHR20						0.618219
426	Q9VKM1	Q9VKM1	Piwi	piwi	SHR22							0.629466
426	Q9VKM1	Q9VKM1	Piwi	piwi	SHR23							0.654347
426	Q9VKM1	Q9VKM1	Piwi	piwi	SHR25					0.590708
426	Q9VKM1	Q9VKM1	Piwi	piwi	SHR26					0.596342
426	Q9VKM1	Q9VKM1	Piwi	piwi	SHR27					0.599488
426	Q9VKM1	Q9VKM1	Piwi	piwi	SHR28					0.5736
426	Q9VKM1	Q9VKM1	Piwi	piwi	SHR29								0.613998
426	Q9VKM1	Q9VKM1	Piwi	piwi	SHR30								0.599276
303	Q7JXA8	Q7JXA8	Rhino	rhi	SHR17						0.924197
303	Q7JXA8	Q7JXA8	Rhino	rhi	SHR18						0.916843
303	Q7JXA8	Q7JXA8	Rhino	rhi	SHR19						0.926299
303	Q7JXA8	Q7JXA8	Rhino	rhi	SHR20						0.919582
303	Q7JXA8	Q7JXA8	Rhino	rhi	SHR21							0.901037
303	Q7JXA8	Q7JXA8	Rhino	rhi	SHR22							0.932798
303	Q7JXA8	Q7JXA8	Rhino	rhi	SHR23							0.911427
303	Q7JXA8	Q7JXA8	Rhino	rhi	SHR24							0.91894
303	Q7JXA8	Q7JXA8	Rhino	rhi	SHR29								0.929804
303	Q7JXA8	Q7JXA8	Rhino	rhi	SHR30								0.945552
303	Q7JXA8	Q7JXA8	Rhino	rhi	SHR31								0.972463
303	Q7JXA8	Q7JXA8	Rhino	rhi	SHR32								0.961971
67	P05205	P05205	Su(var)205	Su(var)205	SHR01		0.618023
67	P05205	P05205	Su(var)205	Su(var)205	SHR02		0.60836
67	P05205	P05205	Su(var)205	Su(var)205	SHR03		0.59252
67	P05205	P05205	Su(var)205	Su(var)205	SHR04		0.5881
67	P05205	P05205	Su(var)205	Su(var)205	SHR05	0.53753
67	P05205	P05205	Su(var)205	Su(var)205	SHR06	0.549354
67	P05205	P05205	Su(var)205	Su(var)205	SHR07	0.544327
67	P05205	P05205	Su(var)205	Su(var)205	SHR08	0.536813
67	P05205	P05205	Su(var)205	Su(var)205	SHR09			0.60451
67	P05205	P05205	Su(var)205	Su(var)205	SHR11			0.597273
67	P05205	P05205	Su(var)205	Su(var)205	SHR15				0.591986
67	P05205	P05205	Su(var)205	Su(var)205	SHR17						0.941725
67	P05205	P05205	Su(var)205	Su(var)205	SHR18						0.936614
67	P05205	P05205	Su(var)205	Su(var)205	SHR19						0.951406
67	P05205	P05205	Su(var)205	Su(var)205	SHR20						0.946095
67	P05205	P05205	Su(var)205	Su(var)205	SHR21							0.957353
67	P05205	P05205	Su(var)205	Su(var)205	SHR22							0.964483
67	P05205	P05205	Su(var)205	Su(var)205	SHR23							0.950481
67	P05205	P05205	Su(var)205	Su(var)205	SHR24							0.960665
67	P05205	P05205	Su(var)205	Su(var)205	SHR25					0.614216
67	P05205	P05205	Su(var)205	Su(var)205	SHR26					0.61774
67	P05205	P05205	Su(var)205	Su(var)205	SHR27					0.640743
67	P05205	P05205	Su(var)205	Su(var)205	SHR29								0.933772
67	P05205	P05205	Su(var)205	Su(var)205	SHR30								0.948293
67	P05205	P05205	Su(var)205	Su(var)205	SHR31								0.979884
67	P05205	P05205	Su(var)205	Su(var)205	SHR32								0.973232
311	Q7KA83	Q7KA83	TRF2	Trf2	SHR22							0.725718
311	Q7KA83	Q7KA83	TRF2	Trf2	SHR23							0.72136
311	Q7KA83	Q7KA83	TRF2	Trf2	SHR24							0.717325
311	Q7KA83	Q7KA83	TRF2	Trf2	SHR25					0.689999
311	Q7KA83	Q7KA83	TRF2	Trf2	SHR26					0.637673
311	Q7KA83	Q7KA83	TRF2	Trf2	SHR27					0.670512
311	Q7KA83	Q7KA83	TRF2	Trf2	SHR28					0.594346
