# Supplementary material for: Recurrent innovation of protein-protein interactions in the Drosophila piRNA pathway
Source: EMBO J. 2025 Apr 24;45(6):1909–32. doi: 10.1038/s44318-025-00439-8 (PMC12992792; doi:10.1038/s44318-025-00439-8)
Supplement: Supplementary file 9 — Source data Fig. 5 [file 44318_2025_439_MOESM9_ESM.zip]

Archive with 34 entries (30 files):
- SD_Figure_5/
- __MACOSX/._SD_Figure_5
- SD_Figure_5/.DS_Store
- __MACOSX/SD_Figure_5/._.DS_Store
- SD_Figure_5/Fig_5K/
- __MACOSX/SD_Figure_5/._Fig_5K
- SD_Figure_5/Fig_5H/
- __MACOSX/SD_Figure_5/._Fig_5H
- SD_Figure_5/Fig_5I/
- __MACOSX/SD_Figure_5/._Fig_5I
- SD_Figure_5/Fig_5K/Fig_5K_panel3_Ds-CtBP__DsBoot_PIDPRS_3.czi
- __MACOSX/SD_Figure_5/Fig_5K/._Fig_5K_panel3_Ds-CtBP__DsBoot_PIDPRS_3.czi
- SD_Figure_5/Fig_5K/Fig_5K_panel4_Ds-CtBP__DsBoot_PTDPRS_3.czi
- __MACOSX/SD_Figure_5/Fig_5K/._Fig_5K_panel4_Ds-CtBP__DsBoot_PTDPRS_3.czi
- SD_Figure_5/Fig_5K/Fig_5K_panel_1_mcherry Ds Boot_OST4 EGFP Ds CTBP_4.nd2
- __MACOSX/SD_Figure_5/Fig_5K/._Fig_5K_panel_1_mcherry Ds Boot_OST4 EGFP Ds CTBP_4.nd2
- SD_Figure_5/Fig_5K/Fig_5K_panel2_Ds-CtBP__DsBoot_PTDLRS.czi
- __MACOSX/SD_Figure_5/Fig_5K/._Fig_5K_panel2_Ds-CtBP__DsBoot_PTDLRS.czi
- SD_Figure_5/Fig_5H/Fig_5H_panel3_mcherry DM boot_OST4-EGFP Dm CTBP_1.nd2
- __MACOSX/SD_Figure_5/Fig_5H/._Fig_5H_panel3_mcherry DM boot_OST4-EGFP Dm CTBP_1.nd2
- SD_Figure_5/Fig_5H/Fig_5H_panel1_mcherry Dm Boot_OST4 EGFP001.nd2
- __MACOSX/SD_Figure_5/Fig_5H/._Fig_5H_panel1_mcherry Dm Boot_OST4 EGFP001.nd2
- SD_Figure_5/Fig_5H/Fig_5H_panel6_mcherry Ds Boot_OST4 EGFP Ds CTBP_2.nd2
- __MACOSX/SD_Figure_5/Fig_5H/._Fig_5H_panel6_mcherry Ds Boot_OST4 EGFP Ds CTBP_2.nd2
- SD_Figure_5/Fig_5H/Fig_5H_panel2_mcherry Cntrl_OST4-EGFP Dm CTBP013.nd2
- __MACOSX/SD_Figure_5/Fig_5H/._Fig_5H_panel2_mcherry Cntrl_OST4-EGFP Dm CTBP013.nd2
- SD_Figure_5/Fig_5H/Fig_5H_panel4_mcherry DsBoot_OST4 EGFP001.nd2
- __MACOSX/SD_Figure_5/Fig_5H/._Fig_5H_panel4_mcherry DsBoot_OST4 EGFP001.nd2
- SD_Figure_5/Fig_5H/Fig_5H_panel5_mcherry Cntrl_OST4 EGFP Ds CTBP001.nd2
- __MACOSX/SD_Figure_5/Fig_5H/._Fig_5H_panel5_mcherry Cntrl_OST4 EGFP Ds CTBP001.nd2
- SD_Figure_5/Fig_5I/.DS_Store
- __MACOSX/SD_Figure_5/Fig_5I/._.DS_Store
- SD_Figure_5/Fig_5I/Fig5I_numerical_data.xlsx
- __MACOSX/SD_Figure_5/Fig_5I/._Fig5I_numerical_data.xlsx
