# Supplementary material for: Recurrent innovation of protein-protein interactions in the Drosophila piRNA pathway
Source: EMBO J. 2025 Apr 24;45(6):1909–32. doi: 10.1038/s44318-025-00439-8 (PMC12992792; doi:10.1038/s44318-025-00439-8)
Supplement: Supplementary file 9 — Source data Fig. 5 [file 44318_2025_439_MOESM9_ESM.zip › SD_Figure_5/Fig_5I/Fig5I_numerical_data.xlsx]

## Sheet: Sheet1
Source Data related to Figure 5I
Quantification of ReLo co-localization and nuclear ring-like phenotypes in 202 individually evaluated cells
	D. sim. CtBP
	D. mel. Boot	D. sim. Boot
Overlap of mCherry with both GFP localizaations (if present)	9	74
Ring structures present for Ds-CtBP-GFP [count]	103	34
Total cells counted	121	81
Colocalization [%]	0.0743802	0.91358
Rings [%]	0.85124	0.419753
